# Supplementary material for: Limited effects of long-term daily cranberry consumption on the gut microbiome in a placebo-controlled study of women with recurrent urinary tract infections
Source: BMC Microbiol. 2021 Feb 18;21:53. doi: 10.1186/s12866-021-02106-4 (PMC7890861; doi:10.1186/s12866-021-02106-4)
Supplement: Supplementary file 1 — Additional file 1. Merged MetaPhlAn2 table from all 131 WMS samples, where each row is a separate taxonomic level. These data have not been normalized. [file 12866_2021_2106_MOESM1_ESM.txt]

ID	CRNd00025-1.metaphlan2	CRNd00128-1.metaphlan2	CRNd00130-1.metaphlan2	CRNd00131-1.metaphlan2	CRNd00001-1.metaphlan2	CRNd00002-1.metaphlan2	CRNd00003-1.metaphlan2	CRNd00004-1.metaphlan2	CRNd00005-1.metaphlan2	CRNd00006-1.metaphlan2	CRNd00007-1.metaphlan2	CRNd00008-1.metaphlan2	CRNd00009-1.metaphlan2	CRNd00010-1.metaphlan2	CRNd00011-1.metaphlan2	CRNd00012-1.metaphlan2	CRNd00013-1.metaphlan2	CRNd00014-1.metaphlan2	CRNd00015-1.metaphlan2	CRNd00016-1.metaphlan2	CRNd00017-1.metaphlan2	CRNd00018-1.metaphlan2	CRNd00019-1.metaphlan2	CRNd00020-1.metaphlan2	CRNd00021-1.metaphlan2	CRNd00022-1.metaphlan2	CRNd00023-1.metaphlan2	CRNd00024-1.metaphlan2	CRNd00026-1.metaphlan2	CRNd00027-1.metaphlan2	CRNd00028-1.metaphlan2	CRNd00029-1.metaphlan2	CRNd00030-1.metaphlan2	CRNd00031-1.metaphlan2	CRNd00032-1.metaphlan2	CRNd00033-1.metaphlan2	CRNd00034-1.metaphlan2	CRNd00035-1.metaphlan2	CRNd00036-1.metaphlan2	CRNd00037-1.metaphlan2	CRNd00038-1.metaphlan2	CRNd00039-1.metaphlan2	CRNd00040-1.metaphlan2	CRNd00042-1.metaphlan2	CRNd00043-1.metaphlan2	CRNd00044-1.metaphlan2	CRNd00045-1.metaphlan2	CRNd00046-1.metaphlan2	CRNd00047-1.metaphlan2
k__Archaea	0.0	0.0	0.0	0.0	0.0	0.0	0.0	0.0	0.0	0.56924	1.51345	0.0	0.0	0.0	0.0	0.0	0.0	0.0	0.00702	0.43038	0.0	0.0	0.0	0.0	0.0	0.0	0.0	0.0	0.0	0.0	0.0	0.0	0.0	0.0	0.0	0.0	0.0	0.0	1.23266	0.02322	0.3525	0.28439	0.4975	0.0	0.0	0.0	0.0	0.0	0.0
k__Archaea|p__Euryarchaeota	0.0	0.0	0.0	0.0	0.0	0.0	0.0	0.0	0.0	0.56924	1.51345	0.0	0.0	0.0	0.0	0.0	0.0	0.0	0.00702	0.43038	0.0	0.0	0.0	0.0	0.0	0.0	0.0	0.0	0.0	0.0	0.0	0.0	0.0	0.0	0.0	0.0	0.0	0.0	1.23266	0.02322	0.3525	0.28439	0.4975	0.0	0.0	0.0	0.0	0.0	0.0
k__Archaea|p__Euryarchaeota|c__Methanobacteria	0.0	0.0	0.0	0.0	0.0	0.0	0.0	0.0	0.0	0.56924	1.51345	0.0	0.0	0.0	0.0	0.0	0.0	0.0	0.00702	0.43038	0.0	0.0	0.0	0.0	0.0	0.0	0.0	0.0	0.0	0.0	0.0	0.0	0.0	0.0	0.0	0.0	0.0	0.0	1.23266	0.02322	0.3525	0.28439	0.4975	0.0	0.0	0.0	0.0	0.0	0.0
k__Archaea|p__Euryarchaeota|c__Methanobacteria|o__Methanobacteriales	0.0	0.0	0.0	0.0	0.0	0.0	0.0	0.0	0.0	0.56924	1.51345	0.0	0.0	0.0	0.0	0.0	0.0	0.0	0.00702	0.43038	0.0	0.0	0.0	0.0	0.0	0.0	0.0	0.0	0.0	0.0	0.0	0.0	0.0	0.0	0.0	0.0	0.0	0.0	1.23266	0.02322	0.3525	0.28439	0.4975	0.0	0.0	0.0	0.0	0.0	0.0
k__Archaea|p__Euryarchaeota|c__Methanobacteria|o__Methanobacteriales|f__Methanobacteriaceae	0.0	0.0	0.0	0.0	0.0	0.0	0.0	0.0	0.0	0.56924	1.51345	0.0	0.0	0.0	0.0	0.0	0.0	0.0	0.00702	0.43038	0.0	0.0	0.0	0.0	0.0	0.0	0.0	0.0	0.0	0.0	0.0	0.0	0.0	0.0	0.0	0.0	0.0	0.0	1.23266	0.02322	0.3525	0.28439	0.4975	0.0	0.0	0.0	0.0	0.0	0.0
k__Archaea|p__Euryarchaeota|c__Methanobacteria|o__Methanobacteriales|f__Methanobacteriaceae|g__Methanobrevibacter	0.0	0.0	0.0	0.0	0.0	0.0	0.0	0.0	0.0	0.56924	1.51345	0.0	0.0	0.0	0.0	0.0	0.0	0.0	0.00702	0.43038	0.0	0.0	0.0	0.0	0.0	0.0	0.0	0.0	0.0	0.0	0.0	0.0	0.0	0.0	0.0	0.0	0.0	0.0	1.17942	0.02322	0.3525	0.28439	0.4975	0.0	0.0	0.0	0.0	0.0	0.0
k__Archaea|p__Euryarchaeota|c__Methanobacteria|o__Methanobacteriales|f__Methanobacteriaceae|g__Methanobrevibacter|s__Methanobrevibacter_smithii	0.0	0.0	0.0	0.0	0.0	0.0	0.0	0.0	0.0	0.54354	1.35528	0.0	0.0	0.0	0.0	0.0	0.0	0.0	0.0	0.18873	0.0	0.0	0.0	0.0	0.0	0.0	0.0	0.0	0.0	0.0	0.0	0.0	0.0	0.0	0.0	0.0	0.0	0.0	0.66463	0.00255	0.10835	0.21839	0.33161	0.0	0.0	0.0	0.0	0.0	0.0
k__Archaea|p__Euryarchaeota|c__Methanobacteria|o__Methanobacteriales|f__Methanobacteriaceae|g__Methanobrevibacter|s__Methanobrevibacter_smithii|t__Methanobrevibacter_smithii_unclassified	0.0	0.0	0.0	0.0	0.0	0.0	0.0	0.0	0.0	0.54354	1.35528	0.0	0.0	0.0	0.0	0.0	0.0	0.0	0.0	0.18873	0.0	0.0	0.0	0.0	0.0	0.0	0.0	0.0	0.0	0.0	0.0	0.0	0.0	0.0	0.0	0.0	0.0	0.0	0.66463	0.00255	0.10835	0.21839	0.33161	0.0	0.0	0.0	0.0	0.0	0.0
k__Archaea|p__Euryarchaeota|c__Methanobacteria|o__Methanobacteriales|f__Methanobacteriaceae|g__Methanobrevibacter|s__Methanobrevibacter_unclassified	0.0	0.0	0.0	0.0	0.0	0.0	0.0	0.0	0.0	0.0257	0.15817	0.0	0.0	0.0	0.0	0.0	0.0	0.0	0.00702	0.24165	0.0	0.0	0.0	0.0	0.0	0.0	0.0	0.0	0.0	0.0	0.0	0.0	0.0	0.0	0.0	0.0	0.0	0.0	0.51479	0.02067	0.24415	0.066	0.16588	0.0	0.0	0.0	0.0	0.0	0.0
k__Archaea|p__Euryarchaeota|c__Methanobacteria|o__Methanobacteriales|f__Methanobacteriaceae|g__Methanosphaera	0.0	0.0	0.0	0.0	0.0	0.0	0.0	0.0	0.0	0.0	0.0	0.0	0.0	0.0	0.0	0.0	0.0	0.0	0.0	0.0	0.0	0.0	0.0	0.0	0.0	0.0	0.0	0.0	0.0	0.0	0.0	0.0	0.0	0.0	0.0	0.0	0.0	0.0	0.05324	0.0	0.0	0.0	0.0	0.0	0.0	0.0	0.0	0.0	0.0
k__Archaea|p__Euryarchaeota|c__Methanobacteria|o__Methanobacteriales|f__Methanobacteriaceae|g__Methanosphaera|s__Methanosphaera_stadtmanae	0.0	0.0	0.0	0.0	0.0	0.0	0.0	0.0	0.0	0.0	0.0	0.0	0.0	0.0	0.0	0.0	0.0	0.0	0.0	0.0	0.0	0.0	0.0	0.0	0.0	0.0	0.0	0.0	0.0	0.0	0.0	0.0	0.0	0.0	0.0	0.0	0.0	0.0	0.05324	0.0	0.0	0.0	0.0	0.0	0.0	0.0	0.0	0.0	0.0
k__Archaea|p__Euryarchaeota|c__Methanobacteria|o__Methanobacteriales|f__Methanobacteriaceae|g__Methanosphaera|s__Methanosphaera_stadtmanae|t__GCF_000012545	0.0	0.0	0.0	0.0	0.0	0.0	0.0	0.0	0.0	0.0	0.0	0.0	0.0	0.0	0.0	0.0	0.0	0.0	0.0	0.0	0.0	0.0	0.0	0.0	0.0	0.0	0.0	0.0	0.0	0.0	0.0	0.0	0.0	0.0	0.0	0.0	0.0	0.0	0.05324	0.0	0.0	0.0	0.0	0.0	0.0	0.0	0.0	0.0	0.0
k__Archaea|p__Euryarchaeota|c__Methanococci	0.0	0.0	0.0	0.0	0.0	0.0	0.0	0.0	0.0	0.0	0.0	0.0	0.0	0.0	0.0	0.0	0.0	0.0	0.0	0.0	0.0	0.0	0.0	0.0	0.0	0.0	0.0	0.0	0.0	0.0	0.0	0.0	0.0	0.0	0.0	0.0	0.0	0.0	0.0	0.0	0.0	0.0	0.0	0.0	0.0	0.0	0.0	0.0	0.0
k__Archaea|p__Euryarchaeota|c__Methanococci|o__Methanococcales	0.0	0.0	0.0	0.0	0.0	0.0	0.0	0.0	0.0	0.0	0.0	0.0	0.0	0.0	0.0	0.0	0.0	0.0	0.0	0.0	0.0	0.0	0.0	0.0	0.0	0.0	0.0	0.0	0.0	0.0	0.0	0.0	0.0	0.0	0.0	0.0	0.0	0.0	0.0	0.0	0.0	0.0	0.0	0.0	0.0	0.0	0.0	0.0	0.0
k__Archaea|p__Euryarchaeota|c__Methanococci|o__Methanococcales|f__Methanocaldococcaceae	0.0	0.0	0.0	0.0	0.0	0.0	0.0	0.0	0.0	0.0	0.0	0.0	0.0	0.0	0.0	0.0	0.0	0.0	0.0	0.0	0.0	0.0	0.0	0.0	0.0	0.0	0.0	0.0	0.0	0.0	0.0	0.0	0.0	0.0	0.0	0.0	0.0	0.0	0.0	0.0	0.0	0.0	0.0	0.0	0.0	0.0	0.0	0.0	0.0
k__Archaea|p__Euryarchaeota|c__Methanococci|o__Methanococcales|f__Methanocaldococcaceae|g__Methanocaldococcaceae_unclassified	0.0	0.0	0.0	0.0	0.0	0.0	0.0	0.0	0.0	0.0	0.0	0.0	0.0	0.0	0.0	0.0	0.0	0.0	0.0	0.0	0.0	0.0	0.0	0.0	0.0	0.0	0.0	0.0	0.0	0.0	0.0	0.0	0.0	0.0	0.0	0.0	0.0	0.0	0.0	0.0	0.0	0.0	0.0	0.0	0.0	0.0	0.0	0.0	0.0
k__Bacteria	100.0	100.0	100.0	100.0	100.0	100.0	100.0	99.99578	100.0	99.43076	98.48655	100.0	100.0	100.0	100.0	99.9947	100.0	100.0	99.99298	99.56962	99.8483	100.0	100.0	99.98893	100.0	100.0	81.43286	100.0	100.0	100.0	100.0	100.0	100.0	99.96379	100.0	100.0	99.84945	100.0	98.76734	79.28176	99.6475	99.71561	99.5025	100.0	100.0	100.0	99.9861	100.0	100.0
k__Bacteria|p__Actinobacteria	0.64663	0.30879	1.40847	1.01305	5.15718	0.81254	20.07702	0.34085	0.47065	24.90275	18.31013	17.20961	14.44979	3.17844	4.98658	20.6571	18.68913	1.94168	5.39113	13.98248	12.45995	6.5168	23.4166	16.36037	10.69707	7.44012	5.8231	3.29659	9.91872	13.66564	4.06212	15.17636	0.90607	4.92483	3.98625	3.13757	0.1756	1.1953	2.09585	7.9457	2.84334	7.90824	1.79461	4.87078	0.38163	5.02305	7.02542	8.44329	0.30361
k__Bacteria|p__Actinobacteria|c__Actinobacteria	0.64663	0.30879	1.40847	1.01305	5.15718	0.81254	20.07702	0.34085	0.47065	24.90275	18.31013	17.20961	14.44979	3.17844	4.98658	20.6571	18.68913	1.94168	5.39113	13.98248	12.45995	6.5168	23.4166	16.36037	10.69707	7.44012	5.8231	3.29659	9.91872	13.66564	4.06212	15.17636	0.90607	4.92483	3.98625	3.13757	0.1756	1.1953	2.09585	7.9457	2.84334	7.90824	1.79461	4.87078	0.38163	5.02305	7.02542	8.44329	0.30361
k__Bacteria|p__Actinobacteria|c__Actinobacteria|o__Actinomycetales	0.0	0.09238	0.10007	0.0	0.0	0.0	0.0	0.0	0.0	0.0	0.0	0.0	0.01676	0.02388	0.0	0.0	0.0	0.0	0.0	0.02331	0.0	0.0	0.0	0.0	0.0	0.01727	0.0	0.03862	0.0	0.0	0.02236	0.0	0.0	0.0	0.0	0.0	0.0	0.0	0.01999	0.15674	0.0	0.0	0.03017	0.0	0.0	0.03633	0.02668	0.00256	0.0
k__Bacteria|p__Actinobacteria|c__Actinobacteria|o__Actinomycetales|f__Actinomycetaceae	0.0	0.0	0.0	0.0	0.0	0.0	0.0	0.0	0.0	0.0	0.0	0.0	0.0	0.0	0.0	0.0	0.0	0.0	0.0	0.0	0.0	0.0	0.0	0.0	0.0	0.01051	0.0	0.01588	0.0	0.0	0.0	0.0	0.0	0.0	0.0	0.0	0.0	0.0	0.0	0.0	0.0	0.0	0.0	0.0	0.0	0.0	0.0	0.0	0.0
k__Bacteria|p__Actinobacteria|c__Actinobacteria|o__Actinomycetales|f__Actinomycetaceae|g__Actinomyces	0.0	0.0	0.0	0.0	0.0	0.0	0.0	0.0	0.0	0.0	0.0	0.0	0.0	0.0	0.0	0.0	0.0	0.0	0.0	0.0	0.0	0.0	0.0	0.0	0.0	0.01051	0.0	0.01588	0.0	0.0	0.0	0.0	0.0	0.0	0.0	0.0	0.0	0.0	0.0	0.0	0.0	0.0	0.0	0.0	0.0	0.0	0.0	0.0	0.0
k__Bacteria|p__Actinobacteria|c__Actinobacteria|o__Actinomycetales|f__Actinomycetaceae|g__Actinomyces|s__Actinomyces_graevenitzii	0.0	0.0	0.0	0.0	0.0	0.0	0.0	0.0	0.0	0.0	0.0	0.0	0.0	0.0	0.0	0.0	0.0	0.0	0.0	0.0	0.0	0.0	0.0	0.0	0.0	0.0	0.0	0.0	0.0	0.0	0.0	0.0	0.0	0.0	0.0	0.0	0.0	0.0	0.0	0.0	0.0	0.0	0.0	0.0	0.0	0.0	0.0	0.0	0.0
k__Bacteria|p__Actinobacteria|c__Actinobacteria|o__Actinomycetales|f__Actinomycetaceae|g__Actinomyces|s__Actinomyces_graevenitzii|t__Actinomyces_graevenitzii_unclassified	0.0	0.0	0.0	0.0	0.0	0.0	0.0	0.0	0.0	0.0	0.0	0.0	0.0	0.0	0.0	0.0	0.0	0.0	0.0	0.0	0.0	0.0	0.0	0.0	0.0	0.0	0.0	0.0	0.0	0.0	0.0	0.0	0.0	0.0	0.0	0.0	0.0	0.0	0.0	0.0	0.0	0.0	0.0	0.0	0.0	0.0	0.0	0.0	0.0
k__Bacteria|p__Actinobacteria|c__Actinobacteria|o__Actinomycetales|f__Actinomycetaceae|g__Actinomyces|s__Actinomyces_odontolyticus	0.0	0.0	0.0	0.0	0.0	0.0	0.0	0.0	0.0	0.0	0.0	0.0	0.0	0.0	0.0	0.0	0.0	0.0	0.0	0.0	0.0	0.0	0.0	0.0	0.0	0.01051	0.0	0.01588	0.0	0.0	0.0	0.0	0.0	0.0	0.0	0.0	0.0	0.0	0.0	0.0	0.0	0.0	0.0	0.0	0.0	0.0	0.0	0.0	0.0
k__Bacteria|p__Actinobacteria|c__Actinobacteria|o__Actinomycetales|f__Actinomycetaceae|g__Actinomyces|s__Actinomyces_odontolyticus|t__Actinomyces_odontolyticus_unclassified	0.0	0.0	0.0	0.0	0.0	0.0	0.0	0.0	0.0	0.0	0.0	0.0	0.0	0.0	0.0	0.0	0.0	0.0	0.0	0.0	0.0	0.0	0.0	0.0	0.0	0.01051	0.0	0.01588	0.0	0.0	0.0	0.0	0.0	0.0	0.0	0.0	0.0	0.0	0.0	0.0	0.0	0.0	0.0	0.0	0.0	0.0	0.0	0.0	0.0
k__Bacteria|p__Actinobacteria|c__Actinobacteria|o__Actinomycetales|f__Dermatophilaceae	0.0	0.0	0.0	0.0	0.0	0.0	0.0	0.0	0.0	0.0	0.0	0.0	0.0	0.0	0.0	0.0	0.0	0.0	0.0	0.0	0.0	0.0	0.0	0.0	0.0	0.0	0.0	0.0	0.0	0.0	0.0	0.0	0.0	0.0	0.0	0.0	0.0	0.0	0.0	0.06536	0.0	0.0	0.0	0.0	0.0	0.0	0.0	0.0	0.0
k__Bacteria|p__Actinobacteria|c__Actinobacteria|o__Actinomycetales|f__Dermatophilaceae|g__Dermatophilaceae_unclassified	0.0	0.0	0.0	0.0	0.0	0.0	0.0	0.0	0.0	0.0	0.0	0.0	0.0	0.0	0.0	0.0	0.0	0.0	0.0	0.0	0.0	0.0	0.0	0.0	0.0	0.0	0.0	0.0	0.0	0.0	0.0	0.0	0.0	0.0	0.0	0.0	0.0	0.0	0.0	0.06536	0.0	0.0	0.0	0.0	0.0	0.0	0.0	0.0	0.0
k__Bacteria|p__Actinobacteria|c__Actinobacteria|o__Actinomycetales|f__Micrococcaceae	0.0	0.0	0.0	0.0	0.0	0.0	0.0	0.0	0.0	0.0	0.0	0.0	0.0	0.0	0.0	0.0	0.0	0.0	0.0	0.0	0.0	0.0	0.0	0.0	0.0	0.00677	0.0	0.0088	0.0	0.0	0.0	0.0	0.0	0.0	0.0	0.0	0.0	0.0	0.0	0.01057	0.0	0.0	0.0	0.0	0.0	0.0	0.0	0.00256	0.0
k__Bacteria|p__Actinobacteria|c__Actinobacteria|o__Actinomycetales|f__Micrococcaceae|g__Rothia	0.0	0.0	0.0	0.0	0.0	0.0	0.0	0.0	0.0	0.0	0.0	0.0	0.0	0.0	0.0	0.0	0.0	0.0	0.0	0.0	0.0	0.0	0.0	0.0	0.0	0.00677	0.0	0.0088	0.0	0.0	0.0	0.0	0.0	0.0	0.0	0.0	0.0	0.0	0.0	0.01057	0.0	0.0	0.0	0.0	0.0	0.0	0.0	0.00256	0.0
k__Bacteria|p__Actinobacteria|c__Actinobacteria|o__Actinomycetales|f__Micrococcaceae|g__Rothia|s__Rothia_dentocariosa	0.0	0.0	0.0	0.0	0.0	0.0	0.0	0.0	0.0	0.0	0.0	0.0	0.0	0.0	0.0	0.0	0.0	0.0	0.0	0.0	0.0	0.0	0.0	0.0	0.0	0.0	0.0	0.0	0.0	0.0	0.0	0.0	0.0	0.0	0.0	0.0	0.0	0.0	0.0	0.0	0.0	0.0	0.0	0.0	0.0	0.0	0.0	0.0	0.0
k__Bacteria|p__Actinobacteria|c__Actinobacteria|o__Actinomycetales|f__Micrococcaceae|g__Rothia|s__Rothia_dentocariosa|t__Rothia_dentocariosa_unclassified	0.0	0.0	0.0	0.0	0.0	0.0	0.0	0.0	0.0	0.0	0.0	0.0	0.0	0.0	0.0	0.0	0.0	0.0	0.0	0.0	0.0	0.0	0.0	0.0	0.0	0.0	0.0	0.0	0.0	0.0	0.0	0.0	0.0	0.0	0.0	0.0	0.0	0.0	0.0	0.0	0.0	0.0	0.0	0.0	0.0	0.0	0.0	0.0	0.0
k__Bacteria|p__Actinobacteria|c__Actinobacteria|o__Actinomycetales|f__Micrococcaceae|g__Rothia|s__Rothia_mucilaginosa	0.0	0.0	0.0	0.0	0.0	0.0	0.0	0.0	0.0	0.0	0.0	0.0	0.0	0.0	0.0	0.0	0.0	0.0	0.0	0.0	0.0	0.0	0.0	0.0	0.0	0.00173	0.0	0.00384	0.0	0.0	0.0	0.0	0.0	0.0	0.0	0.0	0.0	0.0	0.0	0.00748	0.0	0.0	0.0	0.0	0.0	0.0	0.0	0.00256	0.0
k__Bacteria|p__Actinobacteria|c__Actinobacteria|o__Actinomycetales|f__Micrococcaceae|g__Rothia|s__Rothia_mucilaginosa|t__Rothia_mucilaginosa_unclassified	0.0	0.0	0.0	0.0	0.0	0.0	0.0	0.0	0.0	0.0	0.0	0.0	0.0	0.0	0.0	0.0	0.0	0.0	0.0	0.0	0.0	0.0	0.0	0.0	0.0	0.00173	0.0	0.00384	0.0	0.0	0.0	0.0	0.0	0.0	0.0	0.0	0.0	0.0	0.0	0.00748	0.0	0.0	0.0	0.0	0.0	0.0	0.0	0.00256	0.0
k__Bacteria|p__Actinobacteria|c__Actinobacteria|o__Actinomycetales|f__Micrococcaceae|g__Rothia|s__Rothia_unclassified	0.0	0.0	0.0	0.0	0.0	0.0	0.0	0.0	0.0	0.0	0.0	0.0	0.0	0.0	0.0	0.0	0.0	0.0	0.0	0.0	0.0	0.0	0.0	0.0	0.0	0.00504	0.0	0.00496	0.0	0.0	0.0	0.0	0.0	0.0	0.0	0.0	0.0	0.0	0.0	0.00309	0.0	0.0	0.0	0.0	0.0	0.0	0.0	0.0	0.0
k__Bacteria|p__Actinobacteria|c__Actinobacteria|o__Actinomycetales|f__Propionibacteriaceae	0.0	0.09238	0.10007	0.0	0.0	0.0	0.0	0.0	0.0	0.0	0.0	0.0	0.01676	0.02388	0.0	0.0	0.0	0.0	0.0	0.02331	0.0	0.0	0.0	0.0	0.0	0.0	0.0	0.01395	0.0	0.0	0.02236	0.0	0.0	0.0	0.0	0.0	0.0	0.0	0.01999	0.08082	0.0	0.0	0.03017	0.0	0.0	0.03633	0.02668	0.0	0.0
k__Bacteria|p__Actinobacteria|c__Actinobacteria|o__Actinomycetales|f__Propionibacteriaceae|g__Propionibacteriaceae_unclassified	0.0	0.09238	0.09152	0.0	0.0	0.0	0.0	0.0	0.0	0.0	0.0	0.0	0.01676	0.02388	0.0	0.0	0.0	0.0	0.0	0.02331	0.0	0.0	0.0	0.0	0.0	0.0	0.0	0.01395	0.0	0.0	0.02236	0.0	0.0	0.0	0.0	0.0	0.0	0.0	0.0	0.01843	0.0	0.0	0.03017	0.0	0.0	0.03633	0.02668	0.0	0.0
k__Bacteria|p__Actinobacteria|c__Actinobacteria|o__Actinomycetales|f__Propionibacteriaceae|g__Propionibacterium	0.0	0.0	0.00855	0.0	0.0	0.0	0.0	0.0	0.0	0.0	0.0	0.0	0.0	0.0	0.0	0.0	0.0	0.0	0.0	0.0	0.0	0.0	0.0	0.0	0.0	0.0	0.0	0.0	0.0	0.0	0.0	0.0	0.0	0.0	0.0	0.0	0.0	0.0	0.01999	0.06238	0.0	0.0	0.0	0.0	0.0	0.0	0.0	0.0	0.0
k__Bacteria|p__Actinobacteria|c__Actinobacteria|o__Actinomycetales|f__Propionibacteriaceae|g__Propionibacterium|s__Propionibacterium_acnes	0.0	0.0	0.00855	0.0	0.0	0.0	0.0	0.0	0.0	0.0	0.0	0.0	0.0	0.0	0.0	0.0	0.0	0.0	0.0	0.0	0.0	0.0	0.0	0.0	0.0	0.0	0.0	0.0	0.0	0.0	0.0	0.0	0.0	0.0	0.0	0.0	0.0	0.0	0.0	0.0	0.0	0.0	0.0	0.0	0.0	0.0	0.0	0.0	0.0
k__Bacteria|p__Actinobacteria|c__Actinobacteria|o__Actinomycetales|f__Propionibacteriaceae|g__Propionibacterium|s__Propionibacterium_acnes|t__Propionibacterium_acnes_unclassified	0.0	0.0	0.00855	0.0	0.0	0.0	0.0	0.0	0.0	0.0	0.0	0.0	0.0	0.0	0.0	0.0	0.0	0.0	0.0	0.0	0.0	0.0	0.0	0.0	0.0	0.0	0.0	0.0	0.0	0.0	0.0	0.0	0.0	0.0	0.0	0.0	0.0	0.0	0.0	0.0	0.0	0.0	0.0	0.0	0.0	0.0	0.0	0.0	0.0
k__Bacteria|p__Actinobacteria|c__Actinobacteria|o__Actinomycetales|f__Propionibacteriaceae|g__Propionibacterium|s__Propionibacterium_freudenreichii	0.0	0.0	0.0	0.0	0.0	0.0	0.0	0.0	0.0	0.0	0.0	0.0	0.0	0.0	0.0	0.0	0.0	0.0	0.0	0.0	0.0	0.0	0.0	0.0	0.0	0.0	0.0	0.0	0.0	0.0	0.0	0.0	0.0	0.0	0.0	0.0	0.0	0.0	0.01999	0.06238	0.0	0.0	0.0	0.0	0.0	0.0	0.0	0.0	0.0
k__Bacteria|p__Actinobacteria|c__Actinobacteria|o__Actinomycetales|f__Propionibacteriaceae|g__Propionibacterium|s__Propionibacterium_freudenreichii|t__GCF_000091725	0.0	0.0	0.0	0.0	0.0	0.0	0.0	0.0	0.0	0.0	0.0	0.0	0.0	0.0	0.0	0.0	0.0	0.0	0.0	0.0	0.0	0.0	0.0	0.0	0.0	0.0	0.0	0.0	0.0	0.0	0.0	0.0	0.0	0.0	0.0	0.0	0.0	0.0	0.01999	0.06238	0.0	0.0	0.0	0.0	0.0	0.0	0.0	0.0	0.0
k__Bacteria|p__Actinobacteria|c__Actinobacteria|o__Bifidobacteriales	0.19461	0.05883	0.99175	0.16585	4.4506	0.48541	19.16602	0.0	0.1829	24.20159	16.25065	16.66583	14.00746	0.0	0.0	20.34267	10.35606	0.53796	5.03045	9.31006	9.12117	6.36925	20.27896	11.12492	10.46698	3.80269	3.64925	2.03223	6.99986	10.49224	1.97198	12.44132	0.52936	4.54844	3.41962	2.51069	0.006	0.0	0.07457	3.28647	1.21685	5.52543	1.26042	0.02909	0.00215	3.63163	2.9338	7.21214	0.13981
k__Bacteria|p__Actinobacteria|c__Actinobacteria|o__Bifidobacteriales|f__Bifidobacteriaceae	0.19461	0.05883	0.99175	0.16585	4.4506	0.48541	19.16602	0.0	0.1829	24.20159	16.25065	16.66583	14.00746	0.0	0.0	20.34267	10.35606	0.53796	5.03045	9.31006	9.12117	6.36925	20.27896	11.12492	10.46698	3.80269	3.64925	2.03223	6.99986	10.49224	1.97198	12.44132	0.52936	4.54844	3.41962	2.51069	0.006	0.0	0.07457	3.28647	1.21685	5.52543	1.26042	0.02909	0.00215	3.63163	2.9338	7.21214	0.13981
k__Bacteria|p__Actinobacteria|c__Actinobacteria|o__Bifidobacteriales|f__Bifidobacteriaceae|g__Alloscardovia	0.0	0.0	0.0	0.0	0.0	0.0	0.0	0.0	0.0	0.0	0.0	0.0	0.0	0.0	0.0	0.0	0.0	0.0	0.0	0.0	0.0	0.0	0.0	0.0	0.0	0.00093	0.0	0.01119	0.0	0.0	0.0	0.0	0.0	0.0	0.0	0.0	0.0	0.0	0.0	0.0	0.0	0.0	0.0	0.0	0.0	0.0	0.0	0.0	0.0
k__Bacteria|p__Actinobacteria|c__Actinobacteria|o__Bifidobacteriales|f__Bifidobacteriaceae|g__Alloscardovia|s__Alloscardovia_omnicolens	0.0	0.0	0.0	0.0	0.0	0.0	0.0	0.0	0.0	0.0	0.0	0.0	0.0	0.0	0.0	0.0	0.0	0.0	0.0	0.0	0.0	0.0	0.0	0.0	0.0	0.00093	0.0	0.01119	0.0	0.0	0.0	0.0	0.0	0.0	0.0	0.0	0.0	0.0	0.0	0.0	0.0	0.0	0.0	0.0	0.0	0.0	0.0	0.0	0.0
k__Bacteria|p__Actinobacteria|c__Actinobacteria|o__Bifidobacteriales|f__Bifidobacteriaceae|g__Alloscardovia|s__Alloscardovia_omnicolens|t__Alloscardovia_omnicolens_unclassified	0.0	0.0	0.0	0.0	0.0	0.0	0.0	0.0	0.0	0.0	0.0	0.0	0.0	0.0	0.0	0.0	0.0	0.0	0.0	0.0	0.0	0.0	0.0	0.0	0.0	0.00093	0.0	0.01119	0.0	0.0	0.0	0.0	0.0	0.0	0.0	0.0	0.0	0.0	0.0	0.0	0.0	0.0	0.0	0.0	0.0	0.0	0.0	0.0	0.0
k__Bacteria|p__Actinobacteria|c__Actinobacteria|o__Bifidobacteriales|f__Bifidobacteriaceae|g__Bifidobacterium	0.19461	0.05883	0.99175	0.16585	4.4506	0.48541	19.16602	0.0	0.1829	24.20159	16.25065	16.66583	14.00746	0.0	0.0	20.33933	10.33841	0.52051	5.03045	9.31006	9.12117	6.36925	20.27896	11.12492	10.46698	3.80176	3.64925	2.02104	6.99986	10.49224	1.97198	12.42008	0.52936	4.54844	3.41962	2.51069	0.006	0.0	0.07457	3.27538	1.21685	5.52543	1.26004	0.02909	0.00215	3.63163	2.9338	7.21214	0.13981
k__Bacteria|p__Actinobacteria|c__Actinobacteria|o__Bifidobacteriales|f__Bifidobacteriaceae|g__Bifidobacterium|s__Bifidobacterium_adolescentis	0.0	0.0	0.0	0.0	4.0998	0.33773	17.47786	0.0	0.0	16.88619	11.0833	13.75759	12.83633	0.0	0.0	10.66274	0.45843	0.0	1.6253	6.44773	0.0	0.0	12.57787	0.0	0.0	0.0	0.0	0.0	0.00317	0.0	0.0	0.00058	0.52936	0.0	0.0	0.0	0.006	0.0	0.05465	0.02091	1.03168	1.27417	0.0	0.0	0.00215	3.15109	2.23915	0.0	0.13981
k__Bacteria|p__Actinobacteria|c__Actinobacteria|o__Bifidobacteriales|f__Bifidobacteriaceae|g__Bifidobacterium|s__Bifidobacterium_adolescentis|t__Bifidobacterium_adolescentis_unclassified	0.0	0.0	0.0	0.0	4.0998	0.33773	17.47786	0.0	0.0	16.88619	11.0833	13.75759	12.83633	0.0	0.0	10.66274	0.45843	0.0	1.6253	6.44773	0.0	0.0	12.57787	0.0	0.0	0.0	0.0	0.0	0.00317	0.0	0.0	0.00058	0.52936	0.0	0.0	0.0	0.006	0.0	0.05465	0.02091	1.03168	1.27417	0.0	0.0	0.00215	3.15109	2.23915	0.0	0.13981
k__Bacteria|p__Actinobacteria|c__Actinobacteria|o__Bifidobacteriales|f__Bifidobacteriaceae|g__Bifidobacterium|s__Bifidobacterium_animalis	0.0	0.0	0.0	0.0	0.0	0.0	0.0	0.0	0.0	0.03423	0.0	0.0	0.0	0.0	0.0	0.0	0.0	0.0	0.0	0.0	0.0	0.0	0.0	0.0	0.0	0.20788	0.0	0.0	0.0	0.0	0.0	0.0	0.0	0.00647	0.0	0.0	0.0	0.0	0.0	1.79524	0.0	0.0	0.0	0.02664	0.0	0.0	0.0	0.0	0.0
k__Bacteria|p__Actinobacteria|c__Actinobacteria|o__Bifidobacteriales|f__Bifidobacteriaceae|g__Bifidobacterium|s__Bifidobacterium_animalis|t__Bifidobacterium_animalis_unclassified	0.0	0.0	0.0	0.0	0.0	0.0	0.0	0.0	0.0	0.03423	0.0	0.0	0.0	0.0	0.0	0.0	0.0	0.0	0.0	0.0	0.0	0.0	0.0	0.0	0.0	0.20788	0.0	0.0	0.0	0.0	0.0	0.0	0.0	0.00647	0.0	0.0	0.0	0.0	0.0	1.79524	0.0	0.0	0.0	0.02664	0.0	0.0	0.0	0.0	0.0
k__Bacteria|p__Actinobacteria|c__Actinobacteria|o__Bifidobacteriales|f__Bifidobacteriaceae|g__Bifidobacterium|s__Bifidobacterium_bifidum	0.0	0.0	0.0	0.0	0.0	0.0	0.0	0.0	0.0	0.55175	0.73781	0.0	0.0	0.0	0.0	2.29949	0.0	0.0	0.0	0.0	0.0	0.0	0.0	0.0	0.0	1.09656	1.70201	0.0	1.31725	3.11727	0.0	0.0	0.0	0.0	0.0	0.0	0.0	0.0	0.0	0.0	0.0	0.0	0.0	0.0	0.0	0.0	0.0	0.0	0.0
k__Bacteria|p__Actinobacteria|c__Actinobacteria|o__Bifidobacteriales|f__Bifidobacteriaceae|g__Bifidobacterium|s__Bifidobacterium_bifidum|t__Bifidobacterium_bifidum_unclassified	0.0	0.0	0.0	0.0	0.0	0.0	0.0	0.0	0.0	0.55175	0.73781	0.0	0.0	0.0	0.0	2.29949	0.0	0.0	0.0	0.0	0.0	0.0	0.0	0.0	0.0	1.09656	1.70201	0.0	1.31725	3.11727	0.0	0.0	0.0	0.0	0.0	0.0	0.0	0.0	0.0	0.0	0.0	0.0	0.0	0.0	0.0	0.0	0.0	0.0	0.0
k__Bacteria|p__Actinobacteria|c__Actinobacteria|o__Bifidobacteriales|f__Bifidobacteriaceae|g__Bifidobacterium|s__Bifidobacterium_breve	0.0	0.0	0.0	0.0	0.0	0.0	0.0	0.0	0.0	0.0	0.0	0.0	0.0	0.0	0.0	0.06312	0.0	0.0	0.0	0.0	0.0	0.0	0.0	0.0	0.2402	0.0	0.0	0.0	0.0	0.0	0.0	0.0	0.0	0.0	0.0	0.0	0.0	0.0	0.0	0.0	0.0	0.0	0.0	0.0	0.0	0.0	0.0	0.0	0.0
k__Bacteria|p__Actinobacteria|c__Actinobacteria|o__Bifidobacteriales|f__Bifidobacteriaceae|g__Bifidobacterium|s__Bifidobacterium_breve|t__Bifidobacterium_breve_unclassified	0.0	0.0	0.0	0.0	0.0	0.0	0.0	0.0	0.0	0.0	0.0	0.0	0.0	0.0	0.0	0.06312	0.0	0.0	0.0	0.0	0.0	0.0	0.0	0.0	0.2402	0.0	0.0	0.0	0.0	0.0	0.0	0.0	0.0	0.0	0.0	0.0	0.0	0.0	0.0	0.0	0.0	0.0	0.0	0.0	0.0	0.0	0.0	0.0	0.0
k__Bacteria|p__Actinobacteria|c__Actinobacteria|o__Bifidobacteriales|f__Bifidobacteriaceae|g__Bifidobacterium|s__Bifidobacterium_catenulatum	0.0	0.0	0.00561	0.0	0.03201	0.0	0.14843	0.0	0.0	0.0	0.0	0.0	0.0	0.0	0.0	1.52144	4.3084	0.08827	0.0	0.0	0.0	0.0	0.0	0.0	0.0	0.0	0.0	0.0	0.0	0.0	0.0	0.0	0.0	0.0	0.0	0.0	0.0	0.0	0.0	0.0	0.0	0.0	0.0	0.0	0.0	0.0	0.0	0.0	0.0
k__Bacteria|p__Actinobacteria|c__Actinobacteria|o__Bifidobacteriales|f__Bifidobacteriaceae|g__Bifidobacterium|s__Bifidobacterium_catenulatum|t__GCF_000173455	0.0	0.0	0.00561	0.0	0.03201	0.0	0.14843	0.0	0.0	0.0	0.0	0.0	0.0	0.0	0.0	1.52144	4.3084	0.08827	0.0	0.0	0.0	0.0	0.0	0.0	0.0	0.0	0.0	0.0	0.0	0.0	0.0	0.0	0.0	0.0	0.0	0.0	0.0	0.0	0.0	0.0	0.0	0.0	0.0	0.0	0.0	0.0	0.0	0.0	0.0
k__Bacteria|p__Actinobacteria|c__Actinobacteria|o__Bifidobacteriales|f__Bifidobacteriaceae|g__Bifidobacterium|s__Bifidobacterium_dentium	0.0	0.0	0.0	0.0	0.0	0.0	0.0	0.0	0.0	0.0	0.0	0.0	0.0	0.0	0.0	0.0089	0.0	0.0	0.0	0.0	0.0	0.0	0.0	0.0	0.0	0.01668	0.75714	0.0444	0.0	0.0	0.0	0.0	0.0	0.0	0.0	0.0	0.0	0.0	0.0	0.0	0.0	0.0	0.65343	0.0	0.0	0.0	0.0	0.6726	0.0
k__Bacteria|p__Actinobacteria|c__Actinobacteria|o__Bifidobacteriales|f__Bifidobacteriaceae|g__Bifidobacterium|s__Bifidobacterium_dentium|t__Bifidobacterium_dentium_unclassified	0.0	0.0	0.0	0.0	0.0	0.0	0.0	0.0	0.0	0.0	0.0	0.0	0.0	0.0	0.0	0.0089	0.0	0.0	0.0	0.0	0.0	0.0	0.0	0.0	0.0	0.01668	0.75714	0.0444	0.0	0.0	0.0	0.0	0.0	0.0	0.0	0.0	0.0	0.0	0.0	0.0	0.0	0.0	0.65343	0.0	0.0	0.0	0.0	0.6726	0.0
k__Bacteria|p__Actinobacteria|c__Actinobacteria|o__Bifidobacteriales|f__Bifidobacteriaceae|g__Bifidobacterium|s__Bifidobacterium_longum	0.19461	0.0	0.0	0.0	0.3153	0.14768	0.92218	0.0	0.1829	6.55905	4.4126	2.90824	1.17114	0.0	0.0	5.75407	1.54517	0.08101	3.40515	2.86233	4.44516	5.65194	7.70109	11.12492	10.22678	2.48064	1.1901	1.97665	2.91621	3.75379	1.97198	12.4195	0.0	4.54197	3.41962	2.51069	0.0	0.0	0.01992	0.03548	0.18517	4.25126	0.60661	0.00246	0.0	0.48053	0.69464	6.53953	0.0
k__Bacteria|p__Actinobacteria|c__Actinobacteria|o__Bifidobacteriales|f__Bifidobacteriaceae|g__Bifidobacterium|s__Bifidobacterium_longum|t__Bifidobacterium_longum_unclassified	0.19461	0.0	0.0	0.0	0.3153	0.14768	0.92218	0.0	0.1829	6.55905	4.4126	2.90824	1.17114	0.0	0.0	5.75407	1.54517	0.08101	3.40515	2.86233	4.44516	5.65194	7.70109	11.12492	10.22678	2.48064	1.1901	1.97665	2.91621	3.75379	1.97198	12.4195	0.0	4.54197	3.41962	2.51069	0.0	0.0	0.01992	0.03548	0.18517	4.25126	0.60661	0.00246	0.0	0.48053	0.69464	6.53953	0.0
k__Bacteria|p__Actinobacteria|c__Actinobacteria|o__Bifidobacteriales|f__Bifidobacteriaceae|g__Bifidobacterium|s__Bifidobacterium_pseudocatenulatum	0.0	0.05883	0.98614	0.16585	0.00349	0.0	0.61755	0.0	0.0	0.17036	0.01694	0.0	0.0	0.0	0.0	0.02957	4.02641	0.35123	0.0	0.0	4.67601	0.71731	0.0	0.0	0.0	0.0	0.0	0.0	2.76322	3.62118	0.0	0.0	0.0	0.0	0.0	0.0	0.0	0.0	0.0	1.42375	0.0	0.0	0.0	0.0	0.0	0.0	0.0	0.0	0.0
k__Bacteria|p__Actinobacteria|c__Actinobacteria|o__Bifidobacteriales|f__Bifidobacteriaceae|g__Bifidobacterium|s__Bifidobacterium_pseudocatenulatum|t__GCF_000173435	0.0	0.05883	0.98614	0.16585	0.00349	0.0	0.61755	0.0	0.0	0.17036	0.01694	0.0	0.0	0.0	0.0	0.02957	4.02641	0.35123	0.0	0.0	4.67601	0.71731	0.0	0.0	0.0	0.0	0.0	0.0	2.76322	3.62118	0.0	0.0	0.0	0.0	0.0	0.0	0.0	0.0	0.0	1.42375	0.0	0.0	0.0	0.0	0.0	0.0	0.0	0.0	0.0
k__Bacteria|p__Actinobacteria|c__Actinobacteria|o__Bifidobacteriales|f__Bifidobacteriaceae|g__Gardnerella	0.0	0.0	0.0	0.0	0.0	0.0	0.0	0.0	0.0	0.0	0.0	0.0	0.0	0.0	0.0	0.00334	0.01765	0.01745	0.0	0.0	0.0	0.0	0.0	0.0	0.0	0.0	0.0	0.0	0.0	0.0	0.0	0.02124	0.0	0.0	0.0	0.0	0.0	0.0	0.0	0.01109	0.0	0.0	0.0	0.0	0.0	0.0	0.0	0.0	0.0
k__Bacteria|p__Actinobacteria|c__Actinobacteria|o__Bifidobacteriales|f__Bifidobacteriaceae|g__Gardnerella|s__Gardnerella_vaginalis	0.0	0.0	0.0	0.0	0.0	0.0	0.0	0.0	0.0	0.0	0.0	0.0	0.0	0.0	0.0	0.00334	0.01765	0.01745	0.0	0.0	0.0	0.0	0.0	0.0	0.0	0.0	0.0	0.0	0.0	0.0	0.0	0.02124	0.0	0.0	0.0	0.0	0.0	0.0	0.0	0.01109	0.0	0.0	0.0	0.0	0.0	0.0	0.0	0.0	0.0
k__Bacteria|p__Actinobacteria|c__Actinobacteria|o__Bifidobacteriales|f__Bifidobacteriaceae|g__Gardnerella|s__Gardnerella_vaginalis|t__Gardnerella_vaginalis_unclassified	0.0	0.0	0.0	0.0	0.0	0.0	0.0	0.0	0.0	0.0	0.0	0.0	0.0	0.0	0.0	0.00334	0.01765	0.01745	0.0	0.0	0.0	0.0	0.0	0.0	0.0	0.0	0.0	0.0	0.0	0.0	0.0	0.02124	0.0	0.0	0.0	0.0	0.0	0.0	0.0	0.01109	0.0	0.0	0.0	0.0	0.0	0.0	0.0	0.0	0.0
k__Bacteria|p__Actinobacteria|c__Actinobacteria|o__Bifidobacteriales|f__Bifidobacteriaceae|g__Parascardovia	0.0	0.0	0.0	0.0	0.0	0.0	0.0	0.0	0.0	0.0	0.0	0.0	0.0	0.0	0.0	0.0	0.0	0.0	0.0	0.0	0.0	0.0	0.0	0.0	0.0	0.0	0.0	0.0	0.0	0.0	0.0	0.0	0.0	0.0	0.0	0.0	0.0	0.0	0.0	0.0	0.0	0.0	0.0	0.0	0.0	0.0	0.0	0.0	0.0
k__Bacteria|p__Actinobacteria|c__Actinobacteria|o__Bifidobacteriales|f__Bifidobacteriaceae|g__Parascardovia|s__Parascardovia_denticolens	0.0	0.0	0.0	0.0	0.0	0.0	0.0	0.0	0.0	0.0	0.0	0.0	0.0	0.0	0.0	0.0	0.0	0.0	0.0	0.0	0.0	0.0	0.0	0.0	0.0	0.0	0.0	0.0	0.0	0.0	0.0	0.0	0.0	0.0	0.0	0.0	0.0	0.0	0.0	0.0	0.0	0.0	0.0	0.0	0.0	0.0	0.0	0.0	0.0
k__Bacteria|p__Actinobacteria|c__Actinobacteria|o__Bifidobacteriales|f__Bifidobacteriaceae|g__Parascardovia|s__Parascardovia_denticolens|t__Parascardovia_denticolens_unclassified	0.0	0.0	0.0	0.0	0.0	0.0	0.0	0.0	0.0	0.0	0.0	0.0	0.0	0.0	0.0	0.0	0.0	0.0	0.0	0.0	0.0	0.0	0.0	0.0	0.0	0.0	0.0	0.0	0.0	0.0	0.0	0.0	0.0	0.0	0.0	0.0	0.0	0.0	0.0	0.0	0.0	0.0	0.0	0.0	0.0	0.0	0.0	0.0	0.0
k__Bacteria|p__Actinobacteria|c__Actinobacteria|o__Bifidobacteriales|f__Bifidobacteriaceae|g__Scardovia	0.0	0.0	0.0	0.0	0.0	0.0	0.0	0.0	0.0	0.0	0.0	0.0	0.0	0.0	0.0	0.0	0.0	0.0	0.0	0.0	0.0	0.0	0.0	0.0	0.0	0.0	0.0	0.0	0.0	0.0	0.0	0.0	0.0	0.0	0.0	0.0	0.0	0.0	0.0	0.0	0.0	0.0	0.00038	0.0	0.0	0.0	0.0	0.0	0.0
k__Bacteria|p__Actinobacteria|c__Actinobacteria|o__Bifidobacteriales|f__Bifidobacteriaceae|g__Scardovia|s__Scardovia_unclassified	0.0	0.0	0.0	0.0	0.0	0.0	0.0	0.0	0.0	0.0	0.0	0.0	0.0	0.0	0.0	0.0	0.0	0.0	0.0	0.0	0.0	0.0	0.0	0.0	0.0	0.0	0.0	0.0	0.0	0.0	0.0	0.0	0.0	0.0	0.0	0.0	0.0	0.0	0.0	0.0	0.0	0.0	0.0	0.0	0.0	0.0	0.0	0.0	0.0
k__Bacteria|p__Actinobacteria|c__Actinobacteria|o__Bifidobacteriales|f__Bifidobacteriaceae|g__Scardovia|s__Scardovia_wiggsiae	0.0	0.0	0.0	0.0	0.0	0.0	0.0	0.0	0.0	0.0	0.0	0.0	0.0	0.0	0.0	0.0	0.0	0.0	0.0	0.0	0.0	0.0	0.0	0.0	0.0	0.0	0.0	0.0	0.0	0.0	0.0	0.0	0.0	0.0	0.0	0.0	0.0	0.0	0.0	0.0	0.0	0.0	0.00038	0.0	0.0	0.0	0.0	0.0	0.0
k__Bacteria|p__Actinobacteria|c__Actinobacteria|o__Bifidobacteriales|f__Bifidobacteriaceae|g__Scardovia|s__Scardovia_wiggsiae|t__Scardovia_wiggsiae_unclassified	0.0	0.0	0.0	0.0	0.0	0.0	0.0	0.0	0.0	0.0	0.0	0.0	0.0	0.0	0.0	0.0	0.0	0.0	0.0	0.0	0.0	0.0	0.0	0.0	0.0	0.0	0.0	0.0	0.0	0.0	0.0	0.0	0.0	0.0	0.0	0.0	0.0	0.0	0.0	0.0	0.0	0.0	0.00038	0.0	0.0	0.0	0.0	0.0	0.0
k__Bacteria|p__Actinobacteria|c__Actinobacteria|o__Coriobacteriales	0.45203	0.15759	0.31665	0.8472	0.70658	0.32713	0.911	0.34085	0.28775	0.70116	2.05948	0.54378	0.42557	3.15457	4.98658	0.31443	8.33308	1.40372	0.36068	4.64911	3.33878	0.14755	3.13763	5.23546	0.23009	3.62016	2.17385	1.22573	2.91886	3.17339	2.06778	2.73504	0.37671	0.37639	0.56663	0.62688	0.1696	1.1953	2.00129	4.50249	1.62649	2.38281	0.50402	4.84169	0.37947	1.35509	4.06495	1.2286	0.1638
k__Bacteria|p__Actinobacteria|c__Actinobacteria|o__Coriobacteriales|f__Coriobacteriaceae	0.45203	0.15759	0.31665	0.8472	0.70658	0.32713	0.911	0.34085	0.28775	0.70116	2.05948	0.54378	0.42557	3.15457	4.98658	0.31443	8.33308	1.40372	0.36068	4.64911	3.33878	0.14755	3.13763	5.23546	0.23009	3.62016	2.17385	1.22573	2.91886	3.17339	2.06778	2.73504	0.37671	0.37639	0.56663	0.62688	0.1696	1.1953	2.00129	4.50249	1.62649	2.38281	0.50402	4.84169	0.37947	1.35509	4.06495	1.2286	0.1638
k__Bacteria|p__Actinobacteria|c__Actinobacteria|o__Coriobacteriales|f__Coriobacteriaceae|g__Adlercreutzia	0.0	0.0	0.01687	0.18843	0.08692	0.04511	0.0	0.0	0.0	0.06378	0.08367	0.03994	0.02079	0.09997	0.30839	0.07463	0.0	0.0	0.0	0.15687	0.08573	0.0058	0.20485	0.05399	0.08091	0.0	0.0	0.0	0.0	0.0	0.03719	0.0463	0.01703	0.13366	0.0156	0.01719	0.0	0.0	0.0552	0.42234	0.06128	0.06918	0.01819	0.04227	0.04814	0.0	0.01257	0.0	0.01481
k__Bacteria|p__Actinobacteria|c__Actinobacteria|o__Coriobacteriales|f__Coriobacteriaceae|g__Adlercreutzia|s__Adlercreutzia_equolifaciens	0.0	0.0	0.01687	0.18843	0.08692	0.04511	0.0	0.0	0.0	0.06378	0.08367	0.03994	0.02079	0.09997	0.30839	0.07463	0.0	0.0	0.0	0.15687	0.08573	0.0058	0.20485	0.05399	0.08091	0.0	0.0	0.0	0.0	0.0	0.03719	0.0463	0.01703	0.13366	0.0156	0.01719	0.0	0.0	0.0552	0.42234	0.06128	0.06918	0.01819	0.04227	0.04814	0.0	0.01257	0.0	0.01481
k__Bacteria|p__Actinobacteria|c__Actinobacteria|o__Coriobacteriales|f__Coriobacteriaceae|g__Adlercreutzia|s__Adlercreutzia_equolifaciens|t__GCF_000478885	0.0	0.0	0.01687	0.18843	0.08692	0.04511	0.0	0.0	0.0	0.06378	0.08367	0.03994	0.02079	0.09997	0.30839	0.07463	0.0	0.0	0.0	0.15687	0.08573	0.0058	0.20485	0.05399	0.08091	0.0	0.0	0.0	0.0	0.0	0.03719	0.0463	0.01703	0.13366	0.0156	0.01719	0.0	0.0	0.0552	0.42234	0.06128	0.06918	0.01819	0.04227	0.04814	0.0	0.01257	0.0	0.01481
k__Bacteria|p__Actinobacteria|c__Actinobacteria|o__Coriobacteriales|f__Coriobacteriaceae|g__Atopobium	0.0	0.0	0.0	0.0	0.0	0.0	0.0	0.0	0.0	0.0	0.0	0.0	0.0	0.0	0.0	0.0	0.0	0.00121	0.0	0.0	0.0	0.0	0.0	0.0	0.0	0.0	0.0	0.0	0.0	0.0	0.0	0.00788	0.0	0.0	0.0	0.0	0.0	0.0	0.12536	0.05513	0.0	0.0	0.0	0.0	0.0	0.0	0.0	0.0	0.0
k__Bacteria|p__Actinobacteria|c__Actinobacteria|o__Coriobacteriales|f__Coriobacteriaceae|g__Atopobium|s__Atopobium_parvulum	0.0	0.0	0.0	0.0	0.0	0.0	0.0	0.0	0.0	0.0	0.0	0.0	0.0	0.0	0.0	0.0	0.0	0.0	0.0	0.0	0.0	0.0	0.0	0.0	0.0	0.0	0.0	0.0	0.0	0.0	0.0	0.0	0.0	0.0	0.0	0.0	0.0	0.0	0.01068	0.0	0.0	0.0	0.0	0.0	0.0	0.0	0.0	0.0	0.0
k__Bacteria|p__Actinobacteria|c__Actinobacteria|o__Coriobacteriales|f__Coriobacteriaceae|g__Atopobium|s__Atopobium_parvulum|t__GCF_000024225	0.0	0.0	0.0	0.0	0.0	0.0	0.0	0.0	0.0	0.0	0.0	0.0	0.0	0.0	0.0	0.0	0.0	0.0	0.0	0.0	0.0	0.0	0.0	0.0	0.0	0.0	0.0	0.0	0.0	0.0	0.0	0.0	0.0	0.0	0.0	0.0	0.0	0.0	0.01068	0.0	0.0	0.0	0.0	0.0	0.0	0.0	0.0	0.0	0.0
k__Bacteria|p__Actinobacteria|c__Actinobacteria|o__Coriobacteriales|f__Coriobacteriaceae|g__Atopobium|s__Atopobium_vaginae	0.0	0.0	0.0	0.0	0.0	0.0	0.0	0.0	0.0	0.0	0.0	0.0	0.0	0.0	0.0	0.0	0.0	0.00121	0.0	0.0	0.0	0.0	0.0	0.0	0.0	0.0	0.0	0.0	0.0	0.0	0.0	0.00788	0.0	0.0	0.0	0.0	0.0	0.0	0.11468	0.05513	0.0	0.0	0.0	0.0	0.0	0.0	0.0	0.0	0.0
k__Bacteria|p__Actinobacteria|c__Actinobacteria|o__Coriobacteriales|f__Coriobacteriaceae|g__Atopobium|s__Atopobium_vaginae|t__Atopobium_vaginae_unclassified	0.0	0.0	0.0	0.0	0.0	0.0	0.0	0.0	0.0	0.0	0.0	0.0	0.0	0.0	0.0	0.0	0.0	0.00121	0.0	0.0	0.0	0.0	0.0	0.0	0.0	0.0	0.0	0.0	0.0	0.0	0.0	0.00788	0.0	0.0	0.0	0.0	0.0	0.0	0.11468	0.05513	0.0	0.0	0.0	0.0	0.0	0.0	0.0	0.0	0.0
k__Bacteria|p__Actinobacteria|c__Actinobacteria|o__Coriobacteriales|f__Coriobacteriaceae|g__Collinsella	0.45203	0.0	0.25551	0.6326	0.58263	0.22339	0.79715	0.0	0.0	0.61272	1.93759	0.50384	0.40478	2.91023	4.6479	0.00331	8.32502	1.40251	0.33479	4.45867	3.24591	0.09051	2.85911	4.51018	0.0	3.46767	1.84646	0.36781	2.8056	2.88351	1.92407	1.9401	0.0	0.0	0.0	0.0	0.0	0.0	1.76515	3.7636	1.4281	2.20745	0.47578	4.73586	0.31338	1.10006	3.92615	1.06625	0.13775
k__Bacteria|p__Actinobacteria|c__Actinobacteria|o__Coriobacteriales|f__Coriobacteriaceae|g__Collinsella|s__Collinsella_aerofaciens	0.45203	0.0	0.25551	0.6326	0.58263	0.22339	0.79715	0.0	0.0	0.61272	1.93759	0.50384	0.40478	2.50804	3.6357	0.00331	8.32502	1.40251	0.33479	4.45867	3.23759	0.09051	0.0	0.0	0.0	3.46767	1.84646	0.36781	2.79639	2.88286	1.92407	1.9401	0.0	0.0	0.0	0.0	0.0	0.0	1.76515	3.7636	1.2631	2.14966	0.37932	4.73586	0.31338	1.10006	3.92615	1.06625	0.13775
k__Bacteria|p__Actinobacteria|c__Actinobacteria|o__Coriobacteriales|f__Coriobacteriaceae|g__Collinsella|s__Collinsella_aerofaciens|t__GCF_000169035	0.45203	0.0	0.25551	0.6326	0.58263	0.22339	0.79715	0.0	0.0	0.61272	1.93759	0.50384	0.40478	2.50804	3.6357	0.00331	8.32502	1.40251	0.33479	4.45867	3.23759	0.09051	0.0	0.0	0.0	3.46767	1.84646	0.36781	2.79639	2.88286	1.92407	1.9401	0.0	0.0	0.0	0.0	0.0	0.0	1.76515	3.7636	1.2631	2.14966	0.37932	4.73586	0.31338	1.10006	3.92615	1.06625	0.13775
k__Bacteria|p__Actinobacteria|c__Actinobacteria|o__Coriobacteriales|f__Coriobacteriaceae|g__Collinsella|s__Collinsella_intestinalis	0.0	0.0	0.0	0.0	0.0	0.0	0.0	0.0	0.0	0.0	0.0	0.0	0.0	0.0	0.0	0.0	0.0	0.0	0.0	0.0	0.00832	0.0	2.85911	4.51018	0.0	0.0	0.0	0.0	0.00921	0.00065	0.0	0.0	0.0	0.0	0.0	0.0	0.0	0.0	0.0	0.0	0.0	0.0	0.0048	0.0	0.0	0.0	0.0	0.0	0.0
k__Bacteria|p__Actinobacteria|c__Actinobacteria|o__Coriobacteriales|f__Coriobacteriaceae|g__Collinsella|s__Collinsella_intestinalis|t__GCF_000156175	0.0	0.0	0.0	0.0	0.0	0.0	0.0	0.0	0.0	0.0	0.0	0.0	0.0	0.0	0.0	0.0	0.0	0.0	0.0	0.0	0.00832	0.0	2.85911	4.51018	0.0	0.0	0.0	0.0	0.00921	0.00065	0.0	0.0	0.0	0.0	0.0	0.0	0.0	0.0	0.0	0.0	0.0	0.0	0.0048	0.0	0.0	0.0	0.0	0.0	0.0
k__Bacteria|p__Actinobacteria|c__Actinobacteria|o__Coriobacteriales|f__Coriobacteriaceae|g__Collinsella|s__Collinsella_stercoris	0.0	0.0	0.0	0.0	0.0	0.0	0.0	0.0	0.0	0.0	0.0	0.0	0.0	0.4022	1.0122	0.0	0.0	0.0	0.0	0.0	0.0	0.0	0.0	0.0	0.0	0.0	0.0	0.0	0.0	0.0	0.0	0.0	0.0	0.0	0.0	0.0	0.0	0.0	0.0	0.0	0.0	0.0	0.05138	0.0	0.0	0.0	0.0	0.0	0.0
k__Bacteria|p__Actinobacteria|c__Actinobacteria|o__Coriobacteriales|f__Coriobacteriaceae|g__Collinsella|s__Collinsella_stercoris|t__GCF_000156215	0.0	0.0	0.0	0.0	0.0	0.0	0.0	0.0	0.0	0.0	0.0	0.0	0.0	0.4022	1.0122	0.0	0.0	0.0	0.0	0.0	0.0	0.0	0.0	0.0	0.0	0.0	0.0	0.0	0.0	0.0	0.0	0.0	0.0	0.0	0.0	0.0	0.0	0.0	0.0	0.0	0.0	0.0	0.05138	0.0	0.0	0.0	0.0	0.0	0.0
k__Bacteria|p__Actinobacteria|c__Actinobacteria|o__Coriobacteriales|f__Coriobacteriaceae|g__Collinsella|s__Collinsella_tanakaei	0.0	0.0	0.0	0.0	0.0	0.0	0.0	0.0	0.0	0.0	0.0	0.0	0.0	0.0	0.0	0.0	0.0	0.0	0.0	0.0	0.0	0.0	0.0	0.0	0.0	0.0	0.0	0.0	0.0	0.0	0.0	0.0	0.0	0.0	0.0	0.0	0.0	0.0	0.0	0.0	0.165	0.0578	0.04028	0.0	0.0	0.0	0.0	0.0	0.0
k__Bacteria|p__Actinobacteria|c__Actinobacteria|o__Coriobacteriales|f__Coriobacteriaceae|g__Collinsella|s__Collinsella_tanakaei|t__GCF_000225705	0.0	0.0	0.0	0.0	0.0	0.0	0.0	0.0	0.0	0.0	0.0	0.0	0.0	0.0	0.0	0.0	0.0	0.0	0.0	0.0	0.0	0.0	0.0	0.0	0.0	0.0	0.0	0.0	0.0	0.0	0.0	0.0	0.0	0.0	0.0	0.0	0.0	0.0	0.0	0.0	0.165	0.0578	0.04028	0.0	0.0	0.0	0.0	0.0	0.0
k__Bacteria|p__Actinobacteria|c__Actinobacteria|o__Coriobacteriales|f__Coriobacteriaceae|g__Collinsella|s__Collinsella_unclassified	0.0	0.0	0.0	0.0	0.0	0.0	0.0	0.0	0.0	0.0	0.0	0.0	0.0	0.0	0.0	0.0	0.0	0.0	0.0	0.0	0.0	0.0	0.0	0.0	0.0	0.0	0.0	0.0	0.0	0.0	0.0	0.0	0.0	0.0	0.0	0.0	0.0	0.0	0.0	0.0	0.0	0.0	0.0	0.0	0.0	0.0	0.0	0.0	0.0
k__Bacteria|p__Actinobacteria|c__Actinobacteria|o__Coriobacteriales|f__Coriobacteriaceae|g__Eggerthella	0.0	0.15759	0.04426	0.02617	0.01987	0.01878	0.11385	0.34085	0.28329	0.02466	0.03823	0.0	0.0	0.12141	0.01669	0.23649	0.0	0.0	0.02589	0.03357	0.00714	0.05124	0.04683	0.62675	0.14918	0.11349	0.32739	0.80891	0.027	0.06521	0.10104	0.70739	0.35967	0.24273	0.55103	0.56834	0.1696	1.1953	0.05558	0.26142	0.10445	0.06252	0.01005	0.06356	0.01796	0.22604	0.1193	0.16235	0.00471
k__Bacteria|p__Actinobacteria|c__Actinobacteria|o__Coriobacteriales|f__Coriobacteriaceae|g__Eggerthella|s__Eggerthella_lenta	0.0	0.0	0.0	0.0	0.00261	0.00546	0.00671	0.01339	0.00352	0.00062	0.00424	0.0	0.0	0.00516	0.00271	0.02514	0.0	0.0	0.0	0.0	0.0	0.00368	0.0	0.00423	0.0	0.00622	0.02373	0.04236	0.00736	0.0183	0.00766	0.03713	0.0647	0.06235	0.16806	0.21545	0.00132	0.00863	0.00327	0.05283	0.0	0.0	0.0	0.0	0.0	0.00511	0.0	0.0	0.0
k__Bacteria|p__Actinobacteria|c__Actinobacteria|o__Coriobacteriales|f__Coriobacteriaceae|g__Eggerthella|s__Eggerthella_lenta|t__GCF_000024265	0.0	0.0	0.0	0.0	0.00261	0.00546	0.00671	0.01339	0.00352	0.00062	0.00424	0.0	0.0	0.00516	0.00271	0.02514	0.0	0.0	0.0	0.0	0.0	0.00368	0.0	0.00423	0.0	0.00622	0.02373	0.04236	0.00736	0.0183	0.00766	0.03713	0.0647	0.06235	0.16806	0.21545	0.00132	0.00863	0.00327	0.05283	0.0	0.0	0.0	0.0	0.0	0.00511	0.0	0.0	0.0
k__Bacteria|p__Actinobacteria|c__Actinobacteria|o__Coriobacteriales|f__Coriobacteriaceae|g__Eggerthella|s__Eggerthella_sp_1_3_56FAA	0.0	0.0	0.0	0.0	0.0	0.0	0.0	0.0	0.0	0.0	0.0	0.0	0.0	0.0	0.0	0.0	0.0	0.0	0.0	0.0	0.0	0.0	0.0	0.0	0.0	0.0	0.0	0.0	0.0	0.0	0.0	0.0	0.0	0.0	0.0	0.0	0.0	0.0	0.0	0.0	0.0	0.0	0.0	0.0	0.0	0.0	0.0	0.0	0.0
k__Bacteria|p__Actinobacteria|c__Actinobacteria|o__Coriobacteriales|f__Coriobacteriaceae|g__Eggerthella|s__Eggerthella_sp_1_3_56FAA|t__GCF_000185625	0.0	0.0	0.0	0.0	0.0	0.0	0.0	0.0	0.0	0.0	0.0	0.0	0.0	0.0	0.0	0.0	0.0	0.0	0.0	0.0	0.0	0.0	0.0	0.0	0.0	0.0	0.0	0.0	0.0	0.0	0.0	0.0	0.0	0.0	0.0	0.0	0.0	0.0	0.0	0.0	0.0	0.0	0.0	0.0	0.0	0.0	0.0	0.0	0.0
k__Bacteria|p__Actinobacteria|c__Actinobacteria|o__Coriobacteriales|f__Coriobacteriaceae|g__Eggerthella|s__Eggerthella_unclassified	0.0	0.15759	0.04426	0.02617	0.01727	0.01332	0.10714	0.32746	0.27977	0.02404	0.03399	0.0	0.0	0.11624	0.01398	0.21135	0.0	0.0	0.02589	0.03357	0.00714	0.04756	0.04683	0.62251	0.14918	0.10727	0.30365	0.76655	0.01964	0.0469	0.09338	0.67026	0.29498	0.18038	0.38297	0.3529	0.16828	1.18666	0.05231	0.20859	0.10445	0.06252	0.01005	0.06356	0.01796	0.22092	0.1193	0.16235	0.00471
k__Bacteria|p__Actinobacteria|c__Actinobacteria|o__Coriobacteriales|f__Coriobacteriaceae|g__Gordonibacter	0.0	0.0	0.0	0.0	0.01716	0.03985	0.0	0.0	0.00446	0.0	0.0	0.0	0.0	0.02295	0.0136	0.0	0.0	0.0	0.0	0.0	0.0	0.0	0.02685	0.04454	0.0	0.039	0.0	0.04901	0.0	0.0	0.00547	0.03336	0.0	0.0	0.0	0.04135	0.0	0.0	0.0	0.0	0.03267	0.04367	0.0	0.0	0.0	0.02899	0.00693	0.0	0.00653
k__Bacteria|p__Actinobacteria|c__Actinobacteria|o__Coriobacteriales|f__Coriobacteriaceae|g__Gordonibacter|s__Gordonibacter_pamelaeae	0.0	0.0	0.0	0.0	0.01716	0.03985	0.0	0.0	0.00446	0.0	0.0	0.0	0.0	0.02295	0.0136	0.0	0.0	0.0	0.0	0.0	0.0	0.0	0.02685	0.04454	0.0	0.039	0.0	0.04901	0.0	0.0	0.00547	0.03336	0.0	0.0	0.0	0.04135	0.0	0.0	0.0	0.0	0.03267	0.04367	0.0	0.0	0.0	0.02899	0.00693	0.0	0.00653
k__Bacteria|p__Actinobacteria|c__Actinobacteria|o__Coriobacteriales|f__Coriobacteriaceae|g__Gordonibacter|s__Gordonibacter_pamelaeae|t__GCF_000210055	0.0	0.0	0.0	0.0	0.01716	0.03985	0.0	0.0	0.00446	0.0	0.0	0.0	0.0	0.02295	0.0136	0.0	0.0	0.0	0.0	0.0	0.0	0.0	0.02685	0.04454	0.0	0.039	0.0	0.04901	0.0	0.0	0.00547	0.03336	0.0	0.0	0.0	0.04135	0.0	0.0	0.0	0.0	0.03267	0.04367	0.0	0.0	0.0	0.02899	0.00693	0.0	0.00653
k__Bacteria|p__Actinobacteria|c__Actinobacteria|o__Coriobacteriales|f__Coriobacteriaceae|g__Olsenella	0.0	0.0	0.0	0.0	0.0	0.0	0.0	0.0	0.0	0.0	0.0	0.0	0.0	0.0	0.0	0.0	0.0	0.0	0.0	0.0	0.0	0.0	0.0	0.0	0.0	0.0	0.0	0.0	0.0	0.0	0.0	0.0	0.0	0.0	0.0	0.0	0.0	0.0	0.0	0.0	0.0	0.0	0.0	0.0	0.0	0.0	0.0	0.0	0.0
k__Bacteria|p__Actinobacteria|c__Actinobacteria|o__Coriobacteriales|f__Coriobacteriaceae|g__Olsenella|s__Olsenella_unclassified	0.0	0.0	0.0	0.0	0.0	0.0	0.0	0.0	0.0	0.0	0.0	0.0	0.0	0.0	0.0	0.0	0.0	0.0	0.0	0.0	0.0	0.0	0.0	0.0	0.0	0.0	0.0	0.0	0.0	0.0	0.0	0.0	0.0	0.0	0.0	0.0	0.0	0.0	0.0	0.0	0.0	0.0	0.0	0.0	0.0	0.0	0.0	0.0	0.0
k__Bacteria|p__Actinobacteria|c__Actinobacteria|o__Coriobacteriales|f__Coriobacteriaceae|g__Slackia	0.0	0.0	0.0	0.0	0.0	0.0	0.0	0.0	0.0	0.0	0.0	0.0	0.0	0.0	0.0	0.0	0.00806	0.0	0.0	0.0	0.0	0.0	0.0	0.0	0.0	0.0	0.0	0.0	0.08627	0.22467	0.0	0.0	0.0	0.0	0.0	0.0	0.0	0.0	0.0	0.0	0.0	0.0	0.0	0.0	0.0	0.0	0.0	0.0	0.0
k__Bacteria|p__Actinobacteria|c__Actinobacteria|o__Coriobacteriales|f__Coriobacteriaceae|g__Slackia|s__Slackia_piriformis	0.0	0.0	0.0	0.0	0.0	0.0	0.0	0.0	0.0	0.0	0.0	0.0	0.0	0.0	0.0	0.0	0.00806	0.0	0.0	0.0	0.0	0.0	0.0	0.0	0.0	0.0	0.0	0.0	0.08627	0.22467	0.0	0.0	0.0	0.0	0.0	0.0	0.0	0.0	0.0	0.0	0.0	0.0	0.0	0.0	0.0	0.0	0.0	0.0	0.0
k__Bacteria|p__Actinobacteria|c__Actinobacteria|o__Coriobacteriales|f__Coriobacteriaceae|g__Slackia|s__Slackia_piriformis|t__GCF_000296445	0.0	0.0	0.0	0.0	0.0	0.0	0.0	0.0	0.0	0.0	0.0	0.0	0.0	0.0	0.0	0.0	0.00806	0.0	0.0	0.0	0.0	0.0	0.0	0.0	0.0	0.0	0.0	0.0	0.08627	0.22467	0.0	0.0	0.0	0.0	0.0	0.0	0.0	0.0	0.0	0.0	0.0	0.0	0.0	0.0	0.0	0.0	0.0	0.0	0.0
k__Bacteria|p__Bacteroidetes	69.2712	31.94635	22.79638	49.13482	44.51647	60.48785	38.61218	14.42551	47.64762	18.8508	32.42439	35.83928	54.45663	69.77769	54.61438	25.95197	38.61592	55.25017	17.93725	35.48617	37.38084	69.85788	50.01184	49.8789	18.32225	53.36862	39.6016	35.58455	71.76496	73.28968	34.89398	27.78914	50.37829	57.49345	39.0063	41.14648	59.22857	54.55844	16.46496	12.20083	63.82197	54.99665	42.71045	58.07375	59.55511	74.17634	79.47851	38.44879	47.72108
k__Bacteria|p__Bacteroidetes|c__Bacteroidia	69.2712	31.94635	22.79638	49.13482	44.51647	60.48785	38.61218	14.42551	47.64762	18.8508	32.42439	35.83928	54.45663	69.77769	54.61438	25.95197	38.61592	55.25017	17.93725	35.48617	37.38084	69.85788	50.01184	49.8789	18.32225	53.36862	39.6016	35.58455	71.76496	73.28968	34.89398	27.78914	50.37829	57.49345	39.0063	41.13388	59.22857	54.55844	16.46496	12.20083	63.82197	54.99665	42.71045	58.07375	59.55511	74.17634	79.47851	38.44879	47.72108
k__Bacteria|p__Bacteroidetes|c__Bacteroidia|o__Bacteroidales	69.2712	31.94635	22.79638	49.13482	44.51647	60.48785	38.61218	14.42551	47.64762	18.8508	32.42439	35.83928	54.45663	69.77769	54.61438	25.95197	38.61592	55.25017	17.93725	35.48617	37.38084	69.85788	50.01184	49.8789	18.32225	53.36862	39.6016	35.58455	71.76496	73.28968	34.89398	27.78914	50.37829	57.49345	39.0063	41.13388	59.22857	54.55844	16.46496	12.20083	63.82197	54.99665	42.71045	58.07375	59.55511	74.17634	79.47851	38.44879	47.72108
k__Bacteria|p__Bacteroidetes|c__Bacteroidia|o__Bacteroidales|f__Bacteroidaceae	60.78917	22.33845	11.37432	34.29777	12.59192	15.09812	7.82505	14.2345	45.62424	7.03696	14.02597	27.54076	38.68414	60.27579	31.12904	17.37706	28.57275	37.57275	8.95647	19.96567	27.11	52.30465	31.73599	42.80307	13.9336	45.2347	30.33209	27.91985	70.42834	70.10793	23.01117	13.52643	46.50694	51.17293	31.56149	31.54742	40.28479	27.85308	13.06708	5.83607	29.77596	24.50986	13.52563	39.41174	32.98492	68.48372	69.54527	38.42688	32.10567
k__Bacteria|p__Bacteroidetes|c__Bacteroidia|o__Bacteroidales|f__Bacteroidaceae|g__Bacteroides	60.78917	22.33845	11.37432	34.29777	12.59192	15.09812	7.82505	14.2345	45.62424	7.03696	14.02597	27.54076	38.68414	60.27579	31.12904	17.37706	28.57275	37.57275	8.95647	19.96567	27.11	52.30465	31.73599	42.80307	13.9336	45.2347	30.33209	27.91985	70.42834	70.10793	23.01117	13.52643	46.50694	51.17293	31.56149	31.54742	40.28479	27.85308	13.06708	5.83607	29.77596	24.50986	13.52563	39.41174	32.98492	68.48372	69.54527	38.42688	32.10567
k__Bacteria|p__Bacteroidetes|c__Bacteroidia|o__Bacteroidales|f__Bacteroidaceae|g__Bacteroides|s__Bacteroides_caccae	2.41338	0.0	1.46824	4.33957	0.0	0.0	0.0	1.56402	3.63764	0.05404	0.43736	0.20739	0.40874	0.0	0.47081	0.0	2.65612	3.91819	0.11928	0.22981	1.29284	1.67776	1.89973	1.37767	0.2925	1.47174	1.23969	1.23377	1.79924	3.62758	0.47562	0.29843	0.0	0.0	0.0	0.0	0.0	0.0	1.43947	0.75273	0.94117	1.12596	0.0	0.0	0.0	2.98918	2.85248	4.72266	1.30666
k__Bacteria|p__Bacteroidetes|c__Bacteroidia|o__Bacteroidales|f__Bacteroidaceae|g__Bacteroides|s__Bacteroides_caccae|t__Bacteroides_caccae_unclassified	2.41338	0.0	1.46824	4.33957	0.0	0.0	0.0	1.56402	3.63764	0.05404	0.43736	0.20739	0.40874	0.0	0.47081	0.0	2.65612	3.91819	0.11928	0.22981	1.29284	1.67776	1.89973	1.37767	0.2925	1.47174	1.23969	1.23377	1.79924	3.62758	0.47562	0.29843	0.0	0.0	0.0	0.0	0.0	0.0	1.43947	0.75273	0.94117	1.12596	0.0	0.0	0.0	2.98918	2.85248	4.72266	1.30666
k__Bacteria|p__Bacteroidetes|c__Bacteroidia|o__Bacteroidales|f__Bacteroidaceae|g__Bacteroides|s__Bacteroides_caccae|t__GCF_000273725	0.0	0.0	0.0	0.0	0.0	0.0	0.0	0.0	0.0	0.0	0.0	0.0	0.0	0.0	0.0	0.0	0.0	0.0	0.0	0.0	0.0	0.0	0.0	0.0	0.0	0.0	0.0	0.0	0.0	0.0	0.0	0.0	0.0	0.0	0.0	0.0	0.0	0.0	0.0	0.0	0.0	0.0	0.0	0.0	0.0	0.0	0.0	0.0	0.0
k__Bacteria|p__Bacteroidetes|c__Bacteroidia|o__Bacteroidales|f__Bacteroidaceae|g__Bacteroides|s__Bacteroides_cellulosilyticus	0.24323	3.68253	2.77295	2.337	0.0	0.0	0.0	0.0	0.0	1.47736	4.28518	0.0	0.0	0.19374	0.19301	0.0	0.0	0.0	2.53502	9.0351	0.0	0.0	0.27939	0.05775	0.44016	0.00678	0.0	0.00748	0.0	0.0	0.08548	0.01725	0.0	0.0	0.0	0.34587	0.0	0.0	0.34491	1.06851	0.0	0.0	1.55093	0.0	0.0	0.0	0.0	0.0	0.03759
k__Bacteria|p__Bacteroidetes|c__Bacteroidia|o__Bacteroidales|f__Bacteroidaceae|g__Bacteroides|s__Bacteroides_cellulosilyticus|t__Bacteroides_cellulosilyticus_unclassified	0.24323	3.68253	2.77295	2.337	0.0	0.0	0.0	0.0	0.0	1.47736	4.28518	0.0	0.0	0.19374	0.19301	0.0	0.0	0.0	2.53502	9.0351	0.0	0.0	0.27939	0.05775	0.44016	0.00678	0.0	0.00748	0.0	0.0	0.08548	0.01725	0.0	0.0	0.0	0.34587	0.0	0.0	0.34491	1.06851	0.0	0.0	1.55093	0.0	0.0	0.0	0.0	0.0	0.03759
k__Bacteria|p__Bacteroidetes|c__Bacteroidia|o__Bacteroidales|f__Bacteroidaceae|g__Bacteroides|s__Bacteroides_clarus	0.0	0.0	0.0	0.0	0.0	0.0	0.0	0.0	0.0	0.0	0.0	0.0	0.00053	0.0	0.0	0.0	0.0	0.0	0.0	0.0	0.0	0.0	0.0	0.00083	0.0	0.00535	0.0	0.00618	0.0	0.0	0.0	0.0	0.0	0.0	0.0	0.0	0.0	0.0	0.0	0.0	0.0	0.0	0.0	0.0	0.0	0.0	0.0	0.0	0.0
k__Bacteria|p__Bacteroidetes|c__Bacteroidia|o__Bacteroidales|f__Bacteroidaceae|g__Bacteroides|s__Bacteroides_clarus|t__GCF_000195615	0.0	0.0	0.0	0.0	0.0	0.0	0.0	0.0	0.0	0.0	0.0	0.0	0.00053	0.0	0.0	0.0	0.0	0.0	0.0	0.0	0.0	0.0	0.0	0.00083	0.0	0.00535	0.0	0.00618	0.0	0.0	0.0	0.0	0.0	0.0	0.0	0.0	0.0	0.0	0.0	0.0	0.0	0.0	0.0	0.0	0.0	0.0	0.0	0.0	0.0
k__Bacteria|p__Bacteroidetes|c__Bacteroidia|o__Bacteroidales|f__Bacteroidaceae|g__Bacteroides|s__Bacteroides_coprocola	0.0	0.0	0.07471	1.11035	0.0	0.0	0.0	0.0	0.0	0.0	0.0	0.0	0.0	0.0	0.0	0.0	11.54391	9.44764	0.0	0.0	0.0	0.0	0.0	0.0	0.0	0.0	0.0	0.0	0.0	0.0	0.0	0.0	0.0	0.0	0.0	0.0	0.0	0.0	0.0	0.0	0.0	0.0	0.0	0.0	0.0	3.2843	5.5345	0.0	0.0
k__Bacteria|p__Bacteroidetes|c__Bacteroidia|o__Bacteroidales|f__Bacteroidaceae|g__Bacteroides|s__Bacteroides_coprocola|t__GCF_000154845	0.0	0.0	0.07471	1.11035	0.0	0.0	0.0	0.0	0.0	0.0	0.0	0.0	0.0	0.0	0.0	0.0	11.54391	9.44764	0.0	0.0	0.0	0.0	0.0	0.0	0.0	0.0	0.0	0.0	0.0	0.0	0.0	0.0	0.0	0.0	0.0	0.0	0.0	0.0	0.0	0.0	0.0	0.0	0.0	0.0	0.0	3.2843	5.5345	0.0	0.0
k__Bacteria|p__Bacteroidetes|c__Bacteroidia|o__Bacteroidales|f__Bacteroidaceae|g__Bacteroides|s__Bacteroides_coprophilus	0.0	0.0	0.0	0.0	0.0	0.0	0.0	0.0	0.0	0.0	0.0	10.20909	16.9047	0.0	0.0	0.22784	0.0	0.0	0.0	0.0	0.0	0.0	0.0	0.0	0.0	0.0	0.0	0.0	0.0	0.0	0.0	0.0	0.0	0.0	0.0	0.0	0.0	0.0	0.0	0.0	0.0	0.0	2.83979	0.0	0.0	0.0	0.0	0.0	0.0
k__Bacteria|p__Bacteroidetes|c__Bacteroidia|o__Bacteroidales|f__Bacteroidaceae|g__Bacteroides|s__Bacteroides_coprophilus|t__GCF_000157915	0.0	0.0	0.0	0.0	0.0	0.0	0.0	0.0	0.0	0.0	0.0	10.20909	16.9047	0.0	0.0	0.22784	0.0	0.0	0.0	0.0	0.0	0.0	0.0	0.0	0.0	0.0	0.0	0.0	0.0	0.0	0.0	0.0	0.0	0.0	0.0	0.0	0.0	0.0	0.0	0.0	0.0	0.0	2.83979	0.0	0.0	0.0	0.0	0.0	0.0
k__Bacteria|p__Bacteroidetes|c__Bacteroidia|o__Bacteroidales|f__Bacteroidaceae|g__Bacteroides|s__Bacteroides_dorei	2.40049	8.76896	0.43699	0.57538	0.22402	0.50958	0.08599	0.4127	0.86942	0.25021	0.99549	0.00278	0.00666	0.04093	0.1834	0.0	0.05955	0.26056	1.2573	0.42384	0.00278	0.6098	0.41843	0.26331	0.00257	0.0	0.00351	0.0	0.04342	0.03161	2.43685	2.90338	0.0	0.0	0.0	0.0	0.0	0.0	0.0	0.00856	0.0	0.0	0.07173	2.21226	2.11923	0.00232	0.00256	1.39146	0.19364
k__Bacteria|p__Bacteroidetes|c__Bacteroidia|o__Bacteroidales|f__Bacteroidaceae|g__Bacteroides|s__Bacteroides_dorei|t__Bacteroides_dorei_unclassified	2.40049	8.76896	0.43699	0.57538	0.22402	0.50958	0.08599	0.4127	0.86942	0.25021	0.99549	0.00278	0.00666	0.04093	0.1834	0.0	0.05955	0.26056	1.2573	0.42384	0.00278	0.6098	0.41843	0.26331	0.00257	0.0	0.00351	0.0	0.04342	0.03161	2.43685	2.90338	0.0	0.0	0.0	0.0	0.0	0.0	0.0	0.00856	0.0	0.0	0.07173	2.21226	2.11923	0.00232	0.00256	1.39146	0.19364
k__Bacteria|p__Bacteroidetes|c__Bacteroidia|o__Bacteroidales|f__Bacteroidaceae|g__Bacteroides|s__Bacteroides_eggerthii	0.0	0.0	0.0	0.0	0.0	0.0	0.0	0.0	0.0	0.0	0.0	0.16913	0.51513	0.0	0.0	0.0	4.22858	7.77187	0.0	0.0	0.0	0.00029	0.0	0.0	0.0	0.03958	0.0	9.38668	0.0	0.0	0.0	0.0	0.0	0.0	0.0	0.0	0.0	0.0	0.0	0.0	0.0	0.0	0.0	0.0	0.0	0.0	0.0	0.0	0.0
k__Bacteria|p__Bacteroidetes|c__Bacteroidia|o__Bacteroidales|f__Bacteroidaceae|g__Bacteroides|s__Bacteroides_eggerthii|t__Bacteroides_eggerthii_unclassified	0.0	0.0	0.0	0.0	0.0	0.0	0.0	0.0	0.0	0.0	0.0	0.16913	0.51513	0.0	0.0	0.0	4.22858	7.77187	0.0	0.0	0.0	0.00029	0.0	0.0	0.0	0.03958	0.0	9.38668	0.0	0.0	0.0	0.0	0.0	0.0	0.0	0.0	0.0	0.0	0.0	0.0	0.0	0.0	0.0	0.0	0.0	0.0	0.0	0.0	0.0
k__Bacteria|p__Bacteroidetes|c__Bacteroidia|o__Bacteroidales|f__Bacteroidaceae|g__Bacteroides|s__Bacteroides_faecis	0.80389	1.2585	0.0	0.0	0.0	0.0	0.0	0.0	0.00405	0.02791	0.01751	0.0	0.0	0.33237	0.55415	0.00273	0.0929	0.03633	0.0	0.0	0.00371	0.00779	0.11986	0.06218	0.00475	0.02042	0.0	0.0221	0.0	0.0	1.14337	0.7052	0.0	0.0	0.0	0.0	0.0	0.0	0.0	0.00233	0.6101	0.6019	0.0	0.0	0.0	1.48644	2.76524	0.0	4.69396
k__Bacteria|p__Bacteroidetes|c__Bacteroidia|o__Bacteroidales|f__Bacteroidaceae|g__Bacteroides|s__Bacteroides_faecis|t__GCF_000226135	0.80389	1.2585	0.0	0.0	0.0	0.0	0.0	0.0	0.00405	0.02791	0.01751	0.0	0.0	0.33237	0.55415	0.00273	0.0929	0.03633	0.0	0.0	0.00371	0.00779	0.11986	0.06218	0.00475	0.02042	0.0	0.0221	0.0	0.0	1.14337	0.7052	0.0	0.0	0.0	0.0	0.0	0.0	0.0	0.00233	0.6101	0.6019	0.0	0.0	0.0	1.48644	2.76524	0.0	4.69396
k__Bacteria|p__Bacteroidetes|c__Bacteroidia|o__Bacteroidales|f__Bacteroidaceae|g__Bacteroides|s__Bacteroides_finegoldii	0.0	0.0	0.0	0.0	0.0	0.0	0.0	0.0	0.0	0.0	0.0	0.0	0.0	1.3467	0.54103	0.0	0.0	0.0	0.0	0.0	0.0	0.0	0.53216	0.69734	1.83076	0.0	0.0	0.0	0.0	0.0	0.0	0.0	0.0	0.0	0.0	0.0	0.0	0.0	0.0559	0.30258	0.0	0.0	0.63908	0.0	0.0	0.0	0.0	0.0	0.0
k__Bacteria|p__Bacteroidetes|c__Bacteroidia|o__Bacteroidales|f__Bacteroidaceae|g__Bacteroides|s__Bacteroides_finegoldii|t__Bacteroides_finegoldii_unclassified	0.0	0.0	0.0	0.0	0.0	0.0	0.0	0.0	0.0	0.0	0.0	0.0	0.0	1.3467	0.54103	0.0	0.0	0.0	0.0	0.0	0.0	0.0	0.53216	0.69734	0.24974	0.0	0.0	0.0	0.0	0.0	0.0	0.0	0.0	0.0	0.0	0.0	0.0	0.0	0.0559	0.30258	0.0	0.0	0.63908	0.0	0.0	0.0	0.0	0.0	0.0
k__Bacteria|p__Bacteroidetes|c__Bacteroidia|o__Bacteroidales|f__Bacteroidaceae|g__Bacteroides|s__Bacteroides_finegoldii|t__GCF_000156195	0.0	0.0	0.0	0.0	0.0	0.0	0.0	0.0	0.0	0.0	0.0	0.0	0.0	0.0	0.0	0.0	0.0	0.0	0.0	0.0	0.0	0.0	0.0	0.0	1.58102	0.0	0.0	0.0	0.0	0.0	0.0	0.0	0.0	0.0	0.0	0.0	0.0	0.0	0.0	0.0	0.0	0.0	0.0	0.0	0.0	0.0	0.0	0.0	0.0
k__Bacteria|p__Bacteroidetes|c__Bacteroidia|o__Bacteroidales|f__Bacteroidaceae|g__Bacteroides|s__Bacteroides_fragilis	0.0	0.28047	0.0	0.0	1.161	1.21571	1.15651	0.78953	4.10718	0.01831	0.0	0.0	0.0	0.0	0.0	0.0	0.0	0.0	1.17084	0.68622	0.07173	4.11637	0.23359	0.012	0.0	0.0	0.0	0.0	0.07351	0.04835	0.0	2.23589	5.03285	0.0	0.0	0.30656	4.48329	4.83828	0.0	0.0	0.0	0.0	0.0	2.81608	0.86719	0.0	0.0	0.0	0.0
k__Bacteria|p__Bacteroidetes|c__Bacteroidia|o__Bacteroidales|f__Bacteroidaceae|g__Bacteroides|s__Bacteroides_fragilis|t__Bacteroides_fragilis_unclassified	0.0	0.28047	0.0	0.0	1.161	1.21571	1.15651	0.78953	4.10718	0.01831	0.0	0.0	0.0	0.0	0.0	0.0	0.0	0.0	1.17084	0.68622	0.07173	4.11637	0.23359	0.012	0.0	0.0	0.0	0.0	0.07351	0.04835	0.0	2.23589	5.03285	0.0	0.0	0.30656	4.48329	4.83828	0.0	0.0	0.0	0.0	0.0	2.81608	0.86719	0.0	0.0	0.0	0.0
k__Bacteria|p__Bacteroidetes|c__Bacteroidia|o__Bacteroidales|f__Bacteroidaceae|g__Bacteroides|s__Bacteroides_intestinalis	0.0	0.02043	0.0	0.0	0.0	0.0	0.0	0.0	0.0	2.78981	5.24604	0.0	0.0	0.0	0.0	0.0	0.0	0.0	0.04665	1.72253	0.0	0.0	0.0	0.0	0.0	0.0912	0.0	0.10413	0.0	0.0	1.06826	1.55422	0.0	0.0	0.0	0.0	0.0	0.0	0.01697	0.05527	0.0	0.0	0.0	0.0	0.0	0.0	0.0	0.0	0.33723
k__Bacteria|p__Bacteroidetes|c__Bacteroidia|o__Bacteroidales|f__Bacteroidaceae|g__Bacteroides|s__Bacteroides_intestinalis|t__GCF_000172175	0.0	0.02043	0.0	0.0	0.0	0.0	0.0	0.0	0.0	2.78981	5.24604	0.0	0.0	0.0	0.0	0.0	0.0	0.0	0.04665	1.72253	0.0	0.0	0.0	0.0	0.0	0.0912	0.0	0.10413	0.0	0.0	1.06826	1.55422	0.0	0.0	0.0	0.0	0.0	0.0	0.01697	0.05527	0.0	0.0	0.0	0.0	0.0	0.0	0.0	0.0	0.33723
k__Bacteria|p__Bacteroidetes|c__Bacteroidia|o__Bacteroidales|f__Bacteroidaceae|g__Bacteroides|s__Bacteroides_massiliensis	4.00522	0.0	0.0	0.0	0.0	0.00102	0.0	0.0	0.00495	0.0	0.0	0.0	0.0	8.55353	1.75639	0.00184	2.37305	2.54381	0.0	0.0	0.0	0.0	0.0	0.0	5.48162	6.30665	5.14982	6.50289	0.0	0.0	7.18674	1.57567	0.0	0.0	0.0	0.0	0.0	0.0	0.00126	0.06791	11.43786	8.88841	0.66134	0.0	0.0	11.11383	14.82932	0.0	3.56733
k__Bacteria|p__Bacteroidetes|c__Bacteroidia|o__Bacteroidales|f__Bacteroidaceae|g__Bacteroides|s__Bacteroides_massiliensis|t__Bacteroides_massiliensis_unclassified	4.00522	0.0	0.0	0.0	0.0	0.00102	0.0	0.0	0.00495	0.0	0.0	0.0	0.0	8.55353	1.75639	0.00184	2.37305	2.54381	0.0	0.0	0.0	0.0	0.0	0.0	5.48162	6.30665	5.14982	6.50289	0.0	0.0	7.18674	1.57567	0.0	0.0	0.0	0.0	0.0	0.0	0.00126	0.06791	11.43786	8.88841	0.66134	0.0	0.0	11.11383	14.82932	0.0	3.56733
k__Bacteria|p__Bacteroidetes|c__Bacteroidia|o__Bacteroidales|f__Bacteroidaceae|g__Bacteroides|s__Bacteroides_nordii	0.0	0.0	0.0	0.0	0.0	0.0	0.0	0.0	0.0	0.0	0.0	0.0	0.0	0.0	0.0	0.0	0.0	0.0	0.0	0.0	0.0	0.0	0.0	0.0	0.0	0.0	0.0	0.0	0.0	0.0	0.0	0.0	0.0	0.04636	0.15194	0.08705	0.0	0.0	0.0	0.0	0.0	0.0	0.01434	0.0	0.0	0.0	0.0	0.0	0.0
k__Bacteria|p__Bacteroidetes|c__Bacteroidia|o__Bacteroidales|f__Bacteroidaceae|g__Bacteroides|s__Bacteroides_nordii|t__GCF_000273175	0.0	0.0	0.0	0.0	0.0	0.0	0.0	0.0	0.0	0.0	0.0	0.0	0.0	0.0	0.0	0.0	0.0	0.0	0.0	0.0	0.0	0.0	0.0	0.0	0.0	0.0	0.0	0.0	0.0	0.0	0.0	0.0	0.0	0.04636	0.15194	0.08705	0.0	0.0	0.0	0.0	0.0	0.0	0.01434	0.0	0.0	0.0	0.0	0.0	0.0
k__Bacteria|p__Bacteroidetes|c__Bacteroidia|o__Bacteroidales|f__Bacteroidaceae|g__Bacteroides|s__Bacteroides_ovatus	0.5629	7.19377	1.33326	0.55054	4.93494	7.35226	1.58078	6.2382	17.68031	0.12899	0.09129	0.01006	0.03936	0.41232	0.2031	0.00841	0.61242	2.90279	0.40517	0.19609	0.20998	5.05342	0.00631	0.00127	0.48249	0.48729	0.25182	1.56174	1.48106	2.80036	0.97982	0.33929	2.61284	3.0423	0.16278	0.21976	15.28603	9.14918	0.44499	0.35727	0.97482	1.53743	0.60256	1.73211	0.38923	3.67468	7.05705	7.95013	1.76025
k__Bacteria|p__Bacteroidetes|c__Bacteroidia|o__Bacteroidales|f__Bacteroidaceae|g__Bacteroides|s__Bacteroides_ovatus|t__Bacteroides_ovatus_unclassified	0.5629	7.19377	1.33326	0.55054	4.93494	7.35226	1.58078	6.2382	17.68031	0.12899	0.09129	0.01006	0.03936	0.41232	0.2031	0.00841	0.61242	2.90279	0.40517	0.19609	0.20998	5.05342	0.00631	0.00127	0.48249	0.48729	0.25182	1.56174	1.48106	2.80036	0.97982	0.33929	2.61284	3.0423	0.16278	0.21976	15.28603	9.14918	0.44499	0.35727	0.97482	1.53743	0.60256	1.73211	0.38923	3.67468	7.05705	3.60837	1.76025
k__Bacteria|p__Bacteroidetes|c__Bacteroidia|o__Bacteroidales|f__Bacteroidaceae|g__Bacteroides|s__Bacteroides_ovatus|t__GCF_000273195	0.0	0.0	0.0	0.0	0.0	0.0	0.0	0.0	0.0	0.0	0.0	0.0	0.0	0.0	0.0	0.0	0.0	0.0	0.0	0.0	0.0	0.0	0.0	0.0	0.0	0.0	0.0	0.0	0.0	0.0	0.0	0.0	0.0	0.0	0.0	0.0	0.0	0.0	0.0	0.0	0.0	0.0	0.0	0.0	0.0	0.0	0.0	0.0	0.0
k__Bacteria|p__Bacteroidetes|c__Bacteroidia|o__Bacteroidales|f__Bacteroidaceae|g__Bacteroides|s__Bacteroides_ovatus|t__GCF_000273215	0.0	0.0	0.0	0.0	0.0	0.0	0.0	0.0	0.0	0.0	0.0	0.0	0.0	0.0	0.0	0.0	0.0	0.0	0.0	0.0	0.0	0.0	0.0	0.0	0.0	0.0	0.0	0.0	0.0	0.0	0.0	0.0	0.0	0.0	0.0	0.0	0.0	0.0	0.0	0.0	0.0	0.0	0.0	0.0	0.0	0.0	0.0	4.34175	0.0
k__Bacteria|p__Bacteroidetes|c__Bacteroidia|o__Bacteroidales|f__Bacteroidaceae|g__Bacteroides|s__Bacteroides_plebeius	0.0	0.0	0.0	0.0	0.0	0.0	0.0	0.0	0.0	0.0	0.0	0.0	0.0	5.85623	6.44341	0.0	0.0	0.0	0.0	0.0	0.0	0.0	0.0	0.0	0.0	0.60828	0.89673	0.32542	0.0	0.0	0.0	0.0	0.0	0.0	0.0	0.0	0.0	0.0	0.0	0.00311	0.0	0.0	0.0	0.0	0.0	0.0	0.0	0.0	0.0
k__Bacteria|p__Bacteroidetes|c__Bacteroidia|o__Bacteroidales|f__Bacteroidaceae|g__Bacteroides|s__Bacteroides_plebeius|t__GCF_000187895	0.0	0.0	0.0	0.0	0.0	0.0	0.0	0.0	0.0	0.0	0.0	0.0	0.0	5.85623	6.44341	0.0	0.0	0.0	0.0	0.0	0.0	0.0	0.0	0.0	0.0	0.60828	0.89673	0.32542	0.0	0.0	0.0	0.0	0.0	0.0	0.0	0.0	0.0	0.0	0.0	0.00311	0.0	0.0	0.0	0.0	0.0	0.0	0.0	0.0	0.0
k__Bacteria|p__Bacteroidetes|c__Bacteroidia|o__Bacteroidales|f__Bacteroidaceae|g__Bacteroides|s__Bacteroides_salyersiae	0.0	0.0	0.0	0.0	0.0	0.0	0.0	0.0	0.0	0.72764	0.78667	0.0	0.10032	0.27061	0.21127	0.0	0.0	0.0	0.0	0.0	0.0	0.0	0.0	0.0	0.0	0.71798	0.04464	0.61777	0.0	0.0	0.79376	0.6401	0.0	0.0	0.0	0.0	0.0	0.0	0.0	0.0	0.0	0.0	0.0	0.0	0.0	0.0	0.0	0.0	2.82568
k__Bacteria|p__Bacteroidetes|c__Bacteroidia|o__Bacteroidales|f__Bacteroidaceae|g__Bacteroides|s__Bacteroides_salyersiae|t__Bacteroides_salyersiae_unclassified	0.0	0.0	0.0	0.0	0.0	0.0	0.0	0.0	0.0	0.72764	0.78667	0.0	0.10032	0.27061	0.21127	0.0	0.0	0.0	0.0	0.0	0.0	0.0	0.0	0.0	0.0	0.71798	0.04464	0.61777	0.0	0.0	0.79376	0.6401	0.0	0.0	0.0	0.0	0.0	0.0	0.0	0.0	0.0	0.0	0.0	0.0	0.0	0.0	0.0	0.0	2.82568
k__Bacteria|p__Bacteroidetes|c__Bacteroidia|o__Bacteroidales|f__Bacteroidaceae|g__Bacteroides|s__Bacteroides_sp_2_1_22	0.0	0.0	0.0	0.0	0.0	0.0	0.0	0.0	0.0	0.0	0.0	0.0	1.51122	0.0	0.0	0.0	0.0	0.0	0.0	0.0	0.0	0.0	0.0	0.0	0.0	0.0	0.0	0.0	0.0	0.0	0.0	0.0	0.0	0.0	0.0	0.0	0.0	0.0	0.0	0.0	0.0	0.0	0.0	0.0	0.0	0.0	0.0	0.0	0.0
k__Bacteria|p__Bacteroidetes|c__Bacteroidia|o__Bacteroidales|f__Bacteroidaceae|g__Bacteroides|s__Bacteroides_sp_2_1_22|t__GCF_000162155	0.0	0.0	0.0	0.0	0.0	0.0	0.0	0.0	0.0	0.0	0.0	0.0	1.51122	0.0	0.0	0.0	0.0	0.0	0.0	0.0	0.0	0.0	0.0	0.0	0.0	0.0	0.0	0.0	0.0	0.0	0.0	0.0	0.0	0.0	0.0	0.0	0.0	0.0	0.0	0.0	0.0	0.0	0.0	0.0	0.0	0.0	0.0	0.0	0.0
k__Bacteria|p__Bacteroidetes|c__Bacteroidia|o__Bacteroidales|f__Bacteroidaceae|g__Bacteroides|s__Bacteroides_sp_2_1_56FAA	0.0	0.0	0.0	0.0	0.0	0.0	0.0	0.0	0.0	0.0	0.0	0.0	0.0	0.0	0.0	0.0	0.0	0.0	0.0	0.0	0.0	0.0	0.0	0.0	0.0	0.0	0.0	0.0	0.0	0.0	0.0	0.0	2.60438	0.0	0.0	0.0	0.0	0.0	0.0	0.0	0.0	0.0	0.0	0.0	0.0	0.0	0.0	0.0	0.0
k__Bacteria|p__Bacteroidetes|c__Bacteroidia|o__Bacteroidales|f__Bacteroidaceae|g__Bacteroides|s__Bacteroides_sp_2_1_56FAA|t__GCF_000218345	0.0	0.0	0.0	0.0	0.0	0.0	0.0	0.0	0.0	0.0	0.0	0.0	0.0	0.0	0.0	0.0	0.0	0.0	0.0	0.0	0.0	0.0	0.0	0.0	0.0	0.0	0.0	0.0	0.0	0.0	0.0	0.0	2.60438	0.0	0.0	0.0	0.0	0.0	0.0	0.0	0.0	0.0	0.0	0.0	0.0	0.0	0.0	0.0	0.0
k__Bacteria|p__Bacteroidetes|c__Bacteroidia|o__Bacteroidales|f__Bacteroidaceae|g__Bacteroides|s__Bacteroides_sp_3_1_40A	0.0	0.0	0.0	0.0	0.0	0.0	0.0	0.0	0.0	0.0	0.0	0.0	0.0	0.0	0.0	0.0	0.0	0.0	0.0	0.0	0.0	0.0	0.0	0.0	0.0	0.0	0.0	0.0	0.0	0.0	0.0	0.0	0.0	0.0	0.0	0.0	0.0	0.0	0.0	0.0	0.0	0.0	0.0	0.0	0.0	0.0	0.0	0.0	0.0
k__Bacteria|p__Bacteroidetes|c__Bacteroidia|o__Bacteroidales|f__Bacteroidaceae|g__Bacteroides|s__Bacteroides_sp_3_1_40A|t__GCF_000186105	0.0	0.0	0.0	0.0	0.0	0.0	0.0	0.0	0.0	0.0	0.0	0.0	0.0	0.0	0.0	0.0	0.0	0.0	0.0	0.0	0.0	0.0	0.0	0.0	0.0	0.0	0.0	0.0	0.0	0.0	0.0	0.0	0.0	0.0	0.0	0.0	0.0	0.0	0.0	0.0	0.0	0.0	0.0	0.0	0.0	0.0	0.0	0.0	0.0
k__Bacteria|p__Bacteroidetes|c__Bacteroidia|o__Bacteroidales|f__Bacteroidaceae|g__Bacteroides|s__Bacteroides_sp_3_2_5	0.0	0.0	0.0	0.0	0.0	0.0	0.0	0.0	0.0	0.0	0.0	0.0	0.0	0.0	0.0	0.0	0.0	0.0	0.0	0.0	0.0	0.0	0.0	0.0	0.0	0.0	0.0	0.0	0.0	0.0	0.0	0.0	0.0	0.0	0.0	0.0	0.0	0.0	0.0	0.0	0.0	0.0	0.0	0.0	0.0	0.0	0.0	0.0	0.0
k__Bacteria|p__Bacteroidetes|c__Bacteroidia|o__Bacteroidales|f__Bacteroidaceae|g__Bacteroides|s__Bacteroides_sp_3_2_5|t__GCF_000159855	0.0	0.0	0.0	0.0	0.0	0.0	0.0	0.0	0.0	0.0	0.0	0.0	0.0	0.0	0.0	0.0	0.0	0.0	0.0	0.0	0.0	0.0	0.0	0.0	0.0	0.0	0.0	0.0	0.0	0.0	0.0	0.0	0.0	0.0	0.0	0.0	0.0	0.0	0.0	0.0	0.0	0.0	0.0	0.0	0.0	0.0	0.0	0.0	0.0
k__Bacteria|p__Bacteroidetes|c__Bacteroidia|o__Bacteroidales|f__Bacteroidaceae|g__Bacteroides|s__Bacteroides_sp_4_3_47FAA	0.0	0.0	0.0	0.0	0.0	0.0	0.0	0.0	0.0	0.0	0.0	0.0	0.0	0.0	0.0	0.0	0.0	0.0	0.0	0.0	0.0	0.0	0.0	0.0	0.0	3.50173	0.0	3.5976	0.0	0.0	0.0	0.0	0.0	0.0	0.0	0.0	0.0	0.0	7.76698	0.0	0.0	0.0	0.0	0.0	0.0	0.0	0.0	0.0	0.0
k__Bacteria|p__Bacteroidetes|c__Bacteroidia|o__Bacteroidales|f__Bacteroidaceae|g__Bacteroides|s__Bacteroides_sp_4_3_47FAA|t__GCF_000158515	0.0	0.0	0.0	0.0	0.0	0.0	0.0	0.0	0.0	0.0	0.0	0.0	0.0	0.0	0.0	0.0	0.0	0.0	0.0	0.0	0.0	0.0	0.0	0.0	0.0	3.50173	0.0	3.5976	0.0	0.0	0.0	0.0	0.0	0.0	0.0	0.0	0.0	0.0	7.76698	0.0	0.0	0.0	0.0	0.0	0.0	0.0	0.0	0.0	0.0
k__Bacteria|p__Bacteroidetes|c__Bacteroidia|o__Bacteroidales|f__Bacteroidaceae|g__Bacteroides|s__Bacteroides_sp_9_1_42FAA	0.0	0.0	0.0	0.0	0.0	0.0	0.0	0.0	0.0	0.0	0.0	0.0	0.0	0.0	0.0	0.0	0.0	0.0	0.0	0.0	0.0	0.0	0.59937	0.24535	0.0	0.0	0.0	0.0	0.0	0.0	0.0	0.0	0.0	0.0	0.0	0.0	0.0	0.0	0.0	0.0	0.0	0.0	0.0	0.0	0.0	0.0	0.0	0.0	0.0
k__Bacteria|p__Bacteroidetes|c__Bacteroidia|o__Bacteroidales|f__Bacteroidaceae|g__Bacteroides|s__Bacteroides_sp_9_1_42FAA|t__GCF_000157075	0.0	0.0	0.0	0.0	0.0	0.0	0.0	0.0	0.0	0.0	0.0	0.0	0.0	0.0	0.0	0.0	0.0	0.0	0.0	0.0	0.0	0.0	0.59937	0.24535	0.0	0.0	0.0	0.0	0.0	0.0	0.0	0.0	0.0	0.0	0.0	0.0	0.0	0.0	0.0	0.0	0.0	0.0	0.0	0.0	0.0	0.0	0.0	0.0	0.0
k__Bacteria|p__Bacteroidetes|c__Bacteroidia|o__Bacteroidales|f__Bacteroidaceae|g__Bacteroides|s__Bacteroides_stercoris	18.45258	0.0	0.0	0.0	2.88748	1.15596	2.05209	0.01818	0.00625	0.17249	0.20153	13.23628	16.35576	34.46658	16.10415	0.31102	0.01118	0.10385	0.67304	2.10541	21.75239	33.05108	9.44376	13.72941	0.01386	29.59229	18.79777	1.27523	52.7788	48.44177	2.74421	0.56393	9.1159	0.00469	0.01373	0.00206	0.00726	0.0277	1.31782	2.34517	4.09643	3.73711	5.26898	7.35889	3.5789	38.8102	29.00418	0.01088	5.41299
k__Bacteria|p__Bacteroidetes|c__Bacteroidia|o__Bacteroidales|f__Bacteroidaceae|g__Bacteroides|s__Bacteroides_stercoris|t__Bacteroides_stercoris_unclassified	18.45258	0.0	0.0	0.0	2.88748	1.15596	2.05209	0.01818	0.00625	0.17249	0.20153	13.23628	16.35576	34.46658	16.10415	0.31102	0.01118	0.10385	0.67304	2.10541	21.75239	33.05108	9.44376	13.72941	0.01386	29.59229	18.79777	1.27523	52.7788	48.44177	2.74421	0.56393	9.1159	0.00469	0.01373	0.00206	0.00726	0.0277	1.31782	2.34517	4.09643	3.73711	1.50458	7.35889	3.5789	38.8102	29.00418	0.01088	5.41299
k__Bacteria|p__Bacteroidetes|c__Bacteroidia|o__Bacteroidales|f__Bacteroidaceae|g__Bacteroides|s__Bacteroides_stercoris|t__GCF_000154525	0.0	0.0	0.0	0.0	0.0	0.0	0.0	0.0	0.0	0.0	0.0	0.0	0.0	0.0	0.0	0.0	0.0	0.0	0.0	0.0	0.0	0.0	0.0	0.0	0.0	0.0	0.0	0.0	0.0	0.0	0.0	0.0	0.0	0.0	0.0	0.0	0.0	0.0	0.0	0.0	0.0	0.0	3.7644	0.0	0.0	0.0	0.0	0.0	0.0
k__Bacteria|p__Bacteroidetes|c__Bacteroidia|o__Bacteroidales|f__Bacteroidaceae|g__Bacteroides|s__Bacteroides_thetaiotaomicron	0.0	0.0	0.0	0.0	1.66803	2.98841	2.78555	0.99258	12.30589	0.2303	0.82261	0.20796	0.77464	0.00288	0.00053	4.58225	0.65606	0.0	0.96151	0.93074	0.54108	2.44923	1.54671	1.27033	0.18678	0.61239	0.08671	0.44391	0.0	0.0	0.0215	0.00341	0.0	1.39445	1.39271	0.97775	9.32196	7.58604	0.1028	0.0771	0.16032	0.21603	0.0	1.14046	2.72608	1.87779	1.37093	1.49452	0.02944
k__Bacteria|p__Bacteroidetes|c__Bacteroidia|o__Bacteroidales|f__Bacteroidaceae|g__Bacteroides|s__Bacteroides_thetaiotaomicron|t__Bacteroides_thetaiotaomicron_unclassified	0.0	0.0	0.0	0.0	1.66803	2.98841	2.78555	0.99258	12.30589	0.2303	0.82261	0.20796	0.77464	0.00288	0.00053	4.58225	0.65606	0.0	0.96151	0.93074	0.54108	2.44923	1.54671	1.27033	0.18678	0.61239	0.08671	0.44391	0.0	0.0	0.0215	0.00341	0.0	1.39445	1.39271	0.97775	9.32196	7.58604	0.1028	0.0771	0.16032	0.21603	0.0	1.14046	2.72608	1.87779	1.37093	1.49452	0.02944
k__Bacteria|p__Bacteroidetes|c__Bacteroidia|o__Bacteroidales|f__Bacteroidaceae|g__Bacteroides|s__Bacteroides_uniformis	31.45041	0.0	3.27854	22.52547	0.00442	0.00989	0.00624	0.01387	0.00265	1.13743	1.12235	1.48855	0.03728	5.8959	2.8962	5.81597	2.83151	8.55331	1.45695	3.87075	0.18155	0.0371	10.37267	21.82876	2.23065	0.25439	3.30514	0.27366	4.37626	5.19877	4.07556	2.36265	26.67918	33.6253	12.44509	17.38281	11.18624	6.24815	0.28665	0.342	10.32025	7.426	1.64459	15.88453	20.35985	1.78353	0.14664	11.82865	10.90375
k__Bacteria|p__Bacteroidetes|c__Bacteroidia|o__Bacteroidales|f__Bacteroidaceae|g__Bacteroides|s__Bacteroides_uniformis|t__Bacteroides_uniformis_unclassified	31.45041	0.0	3.27854	22.52547	0.00442	0.00989	0.00624	0.01387	0.00265	1.13743	1.12235	1.48855	0.03728	5.8959	2.8962	5.81597	2.83151	8.55331	1.45695	3.87075	0.18155	0.0371	10.37267	21.82876	2.23065	0.25439	3.30514	0.27366	4.37626	5.19877	4.07556	2.36265	26.67918	33.6253	12.44509	17.38281	11.18624	6.24815	0.28665	0.342	10.32025	7.426	1.64459	15.88453	20.35985	1.78353	0.14664	11.82865	10.90375
k__Bacteria|p__Bacteroidetes|c__Bacteroidia|o__Bacteroidales|f__Bacteroidaceae|g__Bacteroides|s__Bacteroides_uniformis|t__GCF_000154205	0.0	0.0	0.0	0.0	0.0	0.0	0.0	0.0	0.0	0.0	0.0	0.0	0.0	0.0	0.0	0.0	0.0	0.0	0.0	0.0	0.0	0.0	0.0	0.0	0.0	0.0	0.0	0.0	0.0	0.0	0.0	0.0	0.0	0.0	0.0	0.0	0.0	0.0	0.0	0.0	0.0	0.0	0.0	0.0	0.0	0.0	0.0	0.0	0.0
k__Bacteria|p__Bacteroidetes|c__Bacteroidia|o__Bacteroidales|f__Bacteroidaceae|g__Bacteroides|s__Bacteroides_vulgatus	0.45706	0.0	2.00817	2.85946	1.71202	1.86529	0.15789	4.20543	7.0059	0.01278	0.01742	1.83798	1.83235	2.90399	1.57158	6.42701	3.46292	2.01977	0.09171	0.7356	3.00801	5.24623	5.81497	3.04239	2.96747	1.46932	0.49541	1.61384	9.87604	9.95948	1.76022	0.25062	0.00823	7.81917	12.87295	8.16083	0.0	0.00374	1.24781	0.4398	1.235	0.71212	0.23229	8.26741	2.94444	3.46144	5.97935	11.02457	0.96132
k__Bacteria|p__Bacteroidetes|c__Bacteroidia|o__Bacteroidales|f__Bacteroidaceae|g__Bacteroides|s__Bacteroides_vulgatus|t__Bacteroides_vulgatus_unclassified	0.45706	0.0	2.00817	2.85946	1.71202	1.86529	0.15789	4.20543	7.0059	0.01278	0.01742	1.83798	1.83235	2.90399	1.57158	6.42701	3.46292	2.01977	0.09171	0.7356	3.00801	5.24623	5.81497	3.04239	2.96747	1.46932	0.49541	1.61384	9.87604	9.95948	1.76022	0.25062	0.00823	7.81917	12.87295	8.16083	0.0	0.00374	1.24781	0.4398	1.235	0.71212	0.23229	8.26741	2.94444	3.46144	5.97935	11.02457	0.96132
k__Bacteria|p__Bacteroidetes|c__Bacteroidia|o__Bacteroidales|f__Bacteroidaceae|g__Bacteroides|s__Bacteroides_xylanisolvens	0.0	1.13379	0.00145	0.0	0.0	0.0	0.0	0.0	0.0	0.00969	0.00252	0.17153	0.19746	0.0	0.0	0.0	0.04454	0.01464	0.239	0.02958	0.04594	0.05559	0.46903	0.21447	0.0	0.04932	0.06085	0.94745	0.0	0.0	0.23977	0.07638	0.45356	5.24067	4.52228	4.06473	0.0	0.0	0.04153	0.01373	0.0	0.2649	0.0	0.0	0.0	0.0	0.00301	0.00402	0.07582
k__Bacteria|p__Bacteroidetes|c__Bacteroidia|o__Bacteroidales|f__Bacteroidaceae|g__Bacteroides|s__Bacteroides_xylanisolvens|t__Bacteroides_xylanisolvens_unclassified	0.0	1.13379	0.00145	0.0	0.0	0.0	0.0	0.0	0.0	0.00969	0.00252	0.17153	0.19746	0.0	0.0	0.0	0.04454	0.01464	0.239	0.02958	0.04594	0.05559	0.46903	0.21447	0.0	0.04932	0.06085	0.94745	0.0	0.0	0.23977	0.07638	0.45356	5.24067	4.52228	4.06473	0.0	0.0	0.04153	0.01373	0.0	0.2649	0.0	0.0	0.0	0.0	0.00301	0.00402	0.07582
k__Bacteria|p__Bacteroidetes|c__Bacteroidia|o__Bacteroidales|f__Bacteroidales_noname	0.0	0.0	0.30175	0.73467	0.0	0.0	0.0	0.0	0.0	0.08932	0.72267	0.0	0.0	0.0	0.0	0.0	0.03718	0.32385	0.95526	2.94693	0.0	0.0	0.47278	0.0	0.0	0.0	0.0	0.0	0.0	0.0	0.0	0.0	1.82498	0.0	0.0	0.0	0.0	0.0	0.04614	0.29116	0.63817	0.75613	0.0	0.07085	1.23778	0.0	0.0	0.0	0.0
k__Bacteria|p__Bacteroidetes|c__Bacteroidia|o__Bacteroidales|f__Bacteroidales_noname|g__Bacteroidales_noname	0.0	0.0	0.30175	0.73467	0.0	0.0	0.0	0.0	0.0	0.08932	0.72267	0.0	0.0	0.0	0.0	0.0	0.03718	0.32385	0.95526	2.94693	0.0	0.0	0.47278	0.0	0.0	0.0	0.0	0.0	0.0	0.0	0.0	0.0	1.82498	0.0	0.0	0.0	0.0	0.0	0.04614	0.29116	0.63817	0.75613	0.0	0.07085	1.23778	0.0	0.0	0.0	0.0
k__Bacteria|p__Bacteroidetes|c__Bacteroidia|o__Bacteroidales|f__Bacteroidales_noname|g__Bacteroidales_noname|s__Bacteroidales_bacterium_ph8	0.0	0.0	0.30175	0.73467	0.0	0.0	0.0	0.0	0.0	0.08932	0.72267	0.0	0.0	0.0	0.0	0.0	0.03718	0.32385	0.95526	2.94693	0.0	0.0	0.47278	0.0	0.0	0.0	0.0	0.0	0.0	0.0	0.0	0.0	1.82498	0.0	0.0	0.0	0.0	0.0	0.04614	0.29116	0.63817	0.75613	0.0	0.07085	1.23778	0.0	0.0	0.0	0.0
k__Bacteria|p__Bacteroidetes|c__Bacteroidia|o__Bacteroidales|f__Bacteroidales_noname|g__Bacteroidales_noname|s__Bacteroidales_bacterium_ph8|t__GCF_000311925	0.0	0.0	0.30175	0.73467	0.0	0.0	0.0	0.0	0.0	0.08932	0.72267	0.0	0.0	0.0	0.0	0.0	0.03718	0.32385	0.95526	2.94693	0.0	0.0	0.47278	0.0	0.0	0.0	0.0	0.0	0.0	0.0	0.0	0.0	1.82498	0.0	0.0	0.0	0.0	0.0	0.04614	0.29116	0.63817	0.75613	0.0	0.07085	1.23778	0.0	0.0	0.0	0.0
k__Bacteria|p__Bacteroidetes|c__Bacteroidia|o__Bacteroidales|f__Porphyromonadaceae	3.94402	0.99903	5.75148	8.68408	6.89252	6.19354	4.83986	0.0	0.0	4.262	5.81505	2.15527	3.00084	4.30777	4.22413	8.40136	4.17764	5.64547	2.35871	4.26097	2.12035	8.96082	6.85809	2.57745	2.17815	5.50201	3.04084	2.94659	1.33662	3.18175	4.12914	4.78746	1.98642	0.00658	0.0	0.0	11.97848	14.60699	2.53036	1.69144	17.38544	17.63014	3.94309	6.75019	9.39599	3.07912	5.40921	0.00992	10.34868
k__Bacteria|p__Bacteroidetes|c__Bacteroidia|o__Bacteroidales|f__Porphyromonadaceae|g__Barnesiella	0.0	0.0	3.27325	3.54085	0.0	0.0	0.52057	0.0	0.0	0.0	0.0	0.19588	0.74811	0.0	0.0	0.0	0.8757	2.38883	0.14714	0.32184	0.0	0.0	1.10236	0.0	0.0	0.0	0.0	0.0	0.0	0.0	1.34914	1.41435	1.98642	0.0	0.0	0.0	0.0	0.0	0.23633	0.08214	5.2354	4.62496	0.0	2.09268	4.70643	0.0	0.0	0.0	0.0
k__Bacteria|p__Bacteroidetes|c__Bacteroidia|o__Bacteroidales|f__Porphyromonadaceae|g__Barnesiella|s__Barnesiella_intestinihominis	0.0	0.0	3.27325	3.54085	0.0	0.0	0.52057	0.0	0.0	0.0	0.0	0.19588	0.74811	0.0	0.0	0.0	0.8757	2.38883	0.14714	0.32184	0.0	0.0	1.10236	0.0	0.0	0.0	0.0	0.0	0.0	0.0	1.34914	1.41435	1.98642	0.0	0.0	0.0	0.0	0.0	0.23633	0.08214	5.2354	4.62496	0.0	2.09268	4.70643	0.0	0.0	0.0	0.0
k__Bacteria|p__Bacteroidetes|c__Bacteroidia|o__Bacteroidales|f__Porphyromonadaceae|g__Barnesiella|s__Barnesiella_intestinihominis|t__GCF_000296465	0.0	0.0	3.27325	3.54085	0.0	0.0	0.52057	0.0	0.0	0.0	0.0	0.19588	0.74811	0.0	0.0	0.0	0.8757	2.38883	0.14714	0.32184	0.0	0.0	1.10236	0.0	0.0	0.0	0.0	0.0	0.0	0.0	1.34914	1.41435	1.98642	0.0	0.0	0.0	0.0	0.0	0.23633	0.08214	5.2354	4.62496	0.0	2.09268	4.70643	0.0	0.0	0.0	0.0
k__Bacteria|p__Bacteroidetes|c__Bacteroidia|o__Bacteroidales|f__Porphyromonadaceae|g__Butyricimonas	0.0	0.0	0.0	0.0	0.0	0.0	0.0	0.0	0.0	0.0	0.0	0.0	0.0	0.0	0.0	0.0	0.0	0.0	0.0	0.0	0.0	0.0	0.0	0.0	0.0	0.0	0.0	0.0	0.0	0.0	0.0	0.0	0.0	0.0	0.0	0.0	0.0	0.0	0.0	0.0	0.0	0.0	0.0	0.0	0.0	0.0	0.0	0.0	0.0
k__Bacteria|p__Bacteroidetes|c__Bacteroidia|o__Bacteroidales|f__Porphyromonadaceae|g__Butyricimonas|s__Butyricimonas_synergistica	0.0	0.0	0.0	0.0	0.0	0.0	0.0	0.0	0.0	0.0	0.0	0.0	0.0	0.0	0.0	0.0	0.0	0.0	0.0	0.0	0.0	0.0	0.0	0.0	0.0	0.0	0.0	0.0	0.0	0.0	0.0	0.0	0.0	0.0	0.0	0.0	0.0	0.0	0.0	0.0	0.0	0.0	0.0	0.0	0.0	0.0	0.0	0.0	0.0
k__Bacteria|p__Bacteroidetes|c__Bacteroidia|o__Bacteroidales|f__Porphyromonadaceae|g__Butyricimonas|s__Butyricimonas_synergistica|t__GCF_000379665	0.0	0.0	0.0	0.0	0.0	0.0	0.0	0.0	0.0	0.0	0.0	0.0	0.0	0.0	0.0	0.0	0.0	0.0	0.0	0.0	0.0	0.0	0.0	0.0	0.0	0.0	0.0	0.0	0.0	0.0	0.0	0.0	0.0	0.0	0.0	0.0	0.0	0.0	0.0	0.0	0.0	0.0	0.0	0.0	0.0	0.0	0.0	0.0	0.0
k__Bacteria|p__Bacteroidetes|c__Bacteroidia|o__Bacteroidales|f__Porphyromonadaceae|g__Coprobacter	0.0	0.0	0.0	0.0	0.0	0.0	0.0	0.0	0.0	0.0	0.0	0.03843	0.1104	0.0	0.0	0.0	0.0005	0.13362	0.00238	0.0	0.0	0.0	0.0	0.0	0.0	0.0	0.0	0.0	0.0	0.0	0.09972	0.0	0.0	0.0	0.0	0.0	0.0	0.0	0.0	0.0	0.0	0.0	0.0	0.0	0.0	0.0	0.0	0.0	0.0
k__Bacteria|p__Bacteroidetes|c__Bacteroidia|o__Bacteroidales|f__Porphyromonadaceae|g__Coprobacter|s__Coprobacter_fastidiosus	0.0	0.0	0.0	0.0	0.0	0.0	0.0	0.0	0.0	0.0	0.0	0.03843	0.1104	0.0	0.0	0.0	0.0005	0.13362	0.00238	0.0	0.0	0.0	0.0	0.0	0.0	0.0	0.0	0.0	0.0	0.0	0.09972	0.0	0.0	0.0	0.0	0.0	0.0	0.0	0.0	0.0	0.0	0.0	0.0	0.0	0.0	0.0	0.0	0.0	0.0
k__Bacteria|p__Bacteroidetes|c__Bacteroidia|o__Bacteroidales|f__Porphyromonadaceae|g__Coprobacter|s__Coprobacter_fastidiosus|t__GCF_000473955	0.0	0.0	0.0	0.0	0.0	0.0	0.0	0.0	0.0	0.0	0.0	0.03843	0.1104	0.0	0.0	0.0	0.0005	0.13362	0.00238	0.0	0.0	0.0	0.0	0.0	0.0	0.0	0.0	0.0	0.0	0.0	0.09972	0.0	0.0	0.0	0.0	0.0	0.0	0.0	0.0	0.0	0.0	0.0	0.0	0.0	0.0	0.0	0.0	0.0	0.0
k__Bacteria|p__Bacteroidetes|c__Bacteroidia|o__Bacteroidales|f__Porphyromonadaceae|g__Odoribacter	0.05691	0.0	0.0	0.0	1.17623	1.66166	0.94813	0.0	0.0	0.76325	1.05683	0.31428	0.88278	1.09963	0.73489	0.0	0.39459	1.14344	0.1354	1.0187	0.0	0.0	0.62316	0.159	0.0	2.12944	0.90886	1.43206	0.0	0.0	0.11304	0.36912	0.0	0.0	0.0	0.0	0.0	0.0	0.40887	0.8469	0.49421	0.65038	0.90543	1.64683	1.39322	0.10219	0.56552	0.0	0.75259
k__Bacteria|p__Bacteroidetes|c__Bacteroidia|o__Bacteroidales|f__Porphyromonadaceae|g__Odoribacter|s__Odoribacter_laneus	0.0	0.0	0.0	0.0	0.0	0.0	0.0	0.0	0.0	0.0	0.0	0.0	0.0	0.0	0.0	0.0	0.0	0.0	0.0	0.0	0.0	0.0	0.0	0.0	0.0	0.0	0.0	0.0	0.0	0.0	0.0	0.0	0.0	0.0	0.0	0.0	0.0	0.0	0.0	0.0	0.0	0.0	0.0	0.0	0.0	0.0	0.0	0.0	0.0
k__Bacteria|p__Bacteroidetes|c__Bacteroidia|o__Bacteroidales|f__Porphyromonadaceae|g__Odoribacter|s__Odoribacter_laneus|t__GCF_000243215	0.0	0.0	0.0	0.0	0.0	0.0	0.0	0.0	0.0	0.0	0.0	0.0	0.0	0.0	0.0	0.0	0.0	0.0	0.0	0.0	0.0	0.0	0.0	0.0	0.0	0.0	0.0	0.0	0.0	0.0	0.0	0.0	0.0	0.0	0.0	0.0	0.0	0.0	0.0	0.0	0.0	0.0	0.0	0.0	0.0	0.0	0.0	0.0	0.0
k__Bacteria|p__Bacteroidetes|c__Bacteroidia|o__Bacteroidales|f__Porphyromonadaceae|g__Odoribacter|s__Odoribacter_splanchnicus	0.0	0.0	0.0	0.0	1.17623	1.66166	0.94813	0.0	0.0	0.76325	1.05683	0.31428	0.88278	1.09963	0.73489	0.0	0.39459	1.14344	0.0	1.0187	0.0	0.0	0.62316	0.159	0.0	2.12944	0.90886	1.43206	0.0	0.0	0.0	0.36912	0.0	0.0	0.0	0.0	0.0	0.0	0.40887	0.8469	0.49421	0.65038	0.90543	1.64683	1.39322	0.0	0.56552	0.0	0.75259
k__Bacteria|p__Bacteroidetes|c__Bacteroidia|o__Bacteroidales|f__Porphyromonadaceae|g__Odoribacter|s__Odoribacter_splanchnicus|t__GCF_000190535	0.0	0.0	0.0	0.0	1.17623	1.66166	0.94813	0.0	0.0	0.76325	1.05683	0.31428	0.88278	1.09963	0.73489	0.0	0.39459	1.14344	0.0	1.0187	0.0	0.0	0.62316	0.159	0.0	2.12944	0.90886	1.43206	0.0	0.0	0.0	0.36912	0.0	0.0	0.0	0.0	0.0	0.0	0.40887	0.8469	0.49421	0.65038	0.90543	1.64683	1.39322	0.0	0.56552	0.0	0.75259
k__Bacteria|p__Bacteroidetes|c__Bacteroidia|o__Bacteroidales|f__Porphyromonadaceae|g__Odoribacter|s__Odoribacter_unclassified	0.05691	0.0	0.0	0.0	0.0	0.0	0.0	0.0	0.0	0.0	0.0	0.0	0.0	0.0	0.0	0.0	0.0	0.0	0.1354	0.0	0.0	0.0	0.0	0.0	0.0	0.0	0.0	0.0	0.0	0.0	0.11304	0.0	0.0	0.0	0.0	0.0	0.0	0.0	0.0	0.0	0.0	0.0	0.0	0.0	0.0	0.10219	0.0	0.0	0.0
k__Bacteria|p__Bacteroidetes|c__Bacteroidia|o__Bacteroidales|f__Porphyromonadaceae|g__Parabacteroides	3.88711	0.99903	2.47823	5.14323	5.71629	4.53188	3.37116	0.0	0.0	3.49876	4.75822	1.60669	1.25955	3.20814	3.48924	8.22997	2.90684	1.97957	2.07379	2.92043	2.12035	8.96082	5.13257	2.41845	2.17815	3.37257	2.13199	1.51453	1.33662	3.18175	2.56725	3.00398	0.0	0.00658	0.0	0.0	11.97848	14.60699	1.88516	0.7624	11.65583	12.3548	3.03766	3.01068	3.29634	2.97693	4.84369	0.00992	9.59609
k__Bacteria|p__Bacteroidetes|c__Bacteroidia|o__Bacteroidales|f__Porphyromonadaceae|g__Parabacteroides|s__Parabacteroides_distasonis	0.0	0.52385	1.65255	0.43253	3.0382	4.01795	3.07603	0.0	0.0	0.0	0.0	0.03766	0.02918	0.0	0.0	4.92653	1.48048	1.40685	0.02055	0.01513	1.31086	7.39924	2.73162	0.0	1.52119	0.0	0.0	0.0	0.0	0.0	0.52167	0.19911	0.0	0.0	0.0	0.0	0.0	0.0	0.27744	0.09291	9.98302	11.29204	0.726	1.59225	1.43853	0.0	0.0	0.0	6.77372
k__Bacteria|p__Bacteroidetes|c__Bacteroidia|o__Bacteroidales|f__Porphyromonadaceae|g__Parabacteroides|s__Parabacteroides_distasonis|t__Parabacteroides_distasonis_unclassified	0.0	0.52385	1.65255	0.43253	3.0382	4.01795	3.07603	0.0	0.0	0.0	0.0	0.03766	0.02918	0.0	0.0	4.92653	1.48048	1.40685	0.02055	0.01513	1.31086	7.39924	2.73162	0.0	1.52119	0.0	0.0	0.0	0.0	0.0	0.52167	0.19911	0.0	0.0	0.0	0.0	0.0	0.0	0.27744	0.09291	9.98302	11.29204	0.726	1.59225	1.43853	0.0	0.0	0.0	6.77372
k__Bacteria|p__Bacteroidetes|c__Bacteroidia|o__Bacteroidales|f__Porphyromonadaceae|g__Parabacteroides|s__Parabacteroides_goldsteinii	0.0	0.0	0.0	0.0	0.0	0.0	0.0	0.0	0.0	0.10995	0.49817	0.0	0.0	0.0	0.0	0.0	0.0	0.0	0.0	0.0	0.0	0.0	0.0	0.0	0.0	0.0	0.0	0.0	0.0	0.0	0.10596	1.39267	0.0	0.0	0.0	0.0	0.0	0.0	0.0	0.0	0.0	0.0	0.0	0.0	0.0	0.0	0.0	0.0	0.0
k__Bacteria|p__Bacteroidetes|c__Bacteroidia|o__Bacteroidales|f__Porphyromonadaceae|g__Parabacteroides|s__Parabacteroides_goldsteinii|t__Parabacteroides_goldsteinii_unclassified	0.0	0.0	0.0	0.0	0.0	0.0	0.0	0.0	0.0	0.10995	0.49817	0.0	0.0	0.0	0.0	0.0	0.0	0.0	0.0	0.0	0.0	0.0	0.0	0.0	0.0	0.0	0.0	0.0	0.0	0.0	0.10596	1.39267	0.0	0.0	0.0	0.0	0.0	0.0	0.0	0.0	0.0	0.0	0.0	0.0	0.0	0.0	0.0	0.0	0.0
k__Bacteria|p__Bacteroidetes|c__Bacteroidia|o__Bacteroidales|f__Porphyromonadaceae|g__Parabacteroides|s__Parabacteroides_johnsonii	0.0	0.0	0.0	0.0	0.0	0.0	0.0	0.0	0.0	0.0	0.0	0.0	0.0	0.0	0.0	0.0	0.0	0.0	0.0	0.62908	0.80418	1.55467	0.0	0.0	0.0	0.0	0.0	0.0	0.0	0.0	0.0	0.0	0.0	0.0	0.0	0.0	0.0	0.0	0.0	0.0	0.0	0.0	0.0	1.41568	1.8578	0.0	0.0	0.0	0.0
k__Bacteria|p__Bacteroidetes|c__Bacteroidia|o__Bacteroidales|f__Porphyromonadaceae|g__Parabacteroides|s__Parabacteroides_johnsonii|t__Parabacteroides_johnsonii_unclassified	0.0	0.0	0.0	0.0	0.0	0.0	0.0	0.0	0.0	0.0	0.0	0.0	0.0	0.0	0.0	0.0	0.0	0.0	0.0	0.62908	0.80418	1.55467	0.0	0.0	0.0	0.0	0.0	0.0	0.0	0.0	0.0	0.0	0.0	0.0	0.0	0.0	0.0	0.0	0.0	0.0	0.0	0.0	0.0	1.41568	1.8578	0.0	0.0	0.0	0.0
k__Bacteria|p__Bacteroidetes|c__Bacteroidia|o__Bacteroidales|f__Porphyromonadaceae|g__Parabacteroides|s__Parabacteroides_merdae	3.88711	0.0	0.82568	4.7107	2.67809	0.51393	0.2805	0.0	0.0	3.3888	4.26006	1.00635	0.70612	3.20814	3.48924	3.30344	1.42637	0.50568	2.05324	2.27621	0.0053	0.00691	2.40095	2.41845	0.0	3.37257	2.13199	1.51453	1.33662	3.18175	1.93961	1.4122	0.0	0.0	0.0	0.0	11.97848	14.60699	0.44511	0.63885	0.97862	0.58081	2.31165	0.00275	0.0	0.0	0.0	0.0	1.35385
k__Bacteria|p__Bacteroidetes|c__Bacteroidia|o__Bacteroidales|f__Porphyromonadaceae|g__Parabacteroides|s__Parabacteroides_merdae|t__Parabacteroides_merdae_unclassified	3.88711	0.0	0.82568	4.7107	2.67809	0.51393	0.2805	0.0	0.0	3.3888	4.26006	1.00635	0.70612	3.20814	3.48924	3.30344	1.42637	0.50568	2.05324	2.27621	0.0053	0.00691	2.40095	2.41845	0.0	3.37257	2.13199	1.51453	1.33662	3.18175	1.93961	1.4122	0.0	0.0	0.0	0.0	11.97848	14.60699	0.44511	0.63885	0.97862	0.58081	2.31165	0.00275	0.0	0.0	0.0	0.0	1.35385
k__Bacteria|p__Bacteroidetes|c__Bacteroidia|o__Bacteroidales|f__Porphyromonadaceae|g__Parabacteroides|s__Parabacteroides_sp_20_3	0.0	0.0	0.0	0.0	0.0	0.0	0.0	0.0	0.0	0.0	0.0	0.0	0.0	0.0	0.0	0.0	0.0	0.0	0.0	0.0	0.0	0.0	0.0	0.0	0.0	0.0	0.0	0.0	0.0	0.0	0.0	0.0	0.0	0.0	0.0	0.0	0.0	0.0	0.0	0.0	0.0	0.0	0.0	0.0	0.0	0.0	0.0	0.0	0.0
k__Bacteria|p__Bacteroidetes|c__Bacteroidia|o__Bacteroidales|f__Porphyromonadaceae|g__Parabacteroides|s__Parabacteroides_sp_20_3|t__GCF_000162535	0.0	0.0	0.0	0.0	0.0	0.0	0.0	0.0	0.0	0.0	0.0	0.0	0.0	0.0	0.0	0.0	0.0	0.0	0.0	0.0	0.0	0.0	0.0	0.0	0.0	0.0	0.0	0.0	0.0	0.0	0.0	0.0	0.0	0.0	0.0	0.0	0.0	0.0	0.0	0.0	0.0	0.0	0.0	0.0	0.0	0.0	0.0	0.0	0.0
k__Bacteria|p__Bacteroidetes|c__Bacteroidia|o__Bacteroidales|f__Porphyromonadaceae|g__Parabacteroides|s__Parabacteroides_unclassified	0.0	0.47518	0.0	0.0	0.0	0.0	0.01463	0.0	0.0	0.0	0.0	0.56268	0.52424	0.0	0.0	0.0	0.0	0.06703	0.0	0.0	0.0	0.0	0.0	0.0	0.65696	0.0	0.0	0.0	0.0	0.0	0.0	0.0	0.0	0.00658	0.0	0.0	0.0	0.0	1.16261	0.03064	0.69419	0.48195	0.0	0.0	0.0	2.97693	4.84369	0.00992	1.46852
k__Bacteria|p__Bacteroidetes|c__Bacteroidia|o__Bacteroidales|f__Porphyromonadaceae|g__Porphyromonas	0.0	0.0	0.0	0.0	0.0	0.0	0.0	0.0	0.0	0.0	0.0	0.0	0.0	0.0	0.0	0.17138	0.0	0.0	0.0	0.0	0.0	0.0	0.0	0.0	0.0	0.0	0.0	0.0	0.0	0.0	0.0	0.0	0.0	0.0	0.0	0.0	0.0	0.0	0.0	0.0	0.0	0.0	0.0	0.0	0.0	0.0	0.0	0.0	0.0
k__Bacteria|p__Bacteroidetes|c__Bacteroidia|o__Bacteroidales|f__Porphyromonadaceae|g__Porphyromonas|s__Porphyromonas_asaccharolytica	0.0	0.0	0.0	0.0	0.0	0.0	0.0	0.0	0.0	0.0	0.0	0.0	0.0	0.0	0.0	0.049	0.0	0.0	0.0	0.0	0.0	0.0	0.0	0.0	0.0	0.0	0.0	0.0	0.0	0.0	0.0	0.0	0.0	0.0	0.0	0.0	0.0	0.0	0.0	0.0	0.0	0.0	0.0	0.0	0.0	0.0	0.0	0.0	0.0
k__Bacteria|p__Bacteroidetes|c__Bacteroidia|o__Bacteroidales|f__Porphyromonadaceae|g__Porphyromonas|s__Porphyromonas_asaccharolytica|t__Porphyromonas_asaccharolytica_unclassified	0.0	0.0	0.0	0.0	0.0	0.0	0.0	0.0	0.0	0.0	0.0	0.0	0.0	0.0	0.0	0.049	0.0	0.0	0.0	0.0	0.0	0.0	0.0	0.0	0.0	0.0	0.0	0.0	0.0	0.0	0.0	0.0	0.0	0.0	0.0	0.0	0.0	0.0	0.0	0.0	0.0	0.0	0.0	0.0	0.0	0.0	0.0	0.0	0.0
k__Bacteria|p__Bacteroidetes|c__Bacteroidia|o__Bacteroidales|f__Porphyromonadaceae|g__Porphyromonas|s__Porphyromonas_bennonis	0.0	0.0	0.0	0.0	0.0	0.0	0.0	0.0	0.0	0.0	0.0	0.0	0.0	0.0	0.0	0.04548	0.0	0.0	0.0	0.0	0.0	0.0	0.0	0.0	0.0	0.0	0.0	0.0	0.0	0.0	0.0	0.0	0.0	0.0	0.0	0.0	0.0	0.0	0.0	0.0	0.0	0.0	0.0	0.0	0.0	0.0	0.0	0.0	0.0
k__Bacteria|p__Bacteroidetes|c__Bacteroidia|o__Bacteroidales|f__Porphyromonadaceae|g__Porphyromonas|s__Porphyromonas_bennonis|t__GCF_000375645	0.0	0.0	0.0	0.0	0.0	0.0	0.0	0.0	0.0	0.0	0.0	0.0	0.0	0.0	0.0	0.04548	0.0	0.0	0.0	0.0	0.0	0.0	0.0	0.0	0.0	0.0	0.0	0.0	0.0	0.0	0.0	0.0	0.0	0.0	0.0	0.0	0.0	0.0	0.0	0.0	0.0	0.0	0.0	0.0	0.0	0.0	0.0	0.0	0.0
k__Bacteria|p__Bacteroidetes|c__Bacteroidia|o__Bacteroidales|f__Porphyromonadaceae|g__Porphyromonas|s__Porphyromonas_somerae	0.0	0.0	0.0	0.0	0.0	0.0	0.0	0.0	0.0	0.0	0.0	0.0	0.0	0.0	0.0	0.04666	0.0	0.0	0.0	0.0	0.0	0.0	0.0	0.0	0.0	0.0	0.0	0.0	0.0	0.0	0.0	0.0	0.0	0.0	0.0	0.0	0.0	0.0	0.0	0.0	0.0	0.0	0.0	0.0	0.0	0.0	0.0	0.0	0.0
k__Bacteria|p__Bacteroidetes|c__Bacteroidia|o__Bacteroidales|f__Porphyromonadaceae|g__Porphyromonas|s__Porphyromonas_somerae|t__GCF_000372405	0.0	0.0	0.0	0.0	0.0	0.0	0.0	0.0	0.0	0.0	0.0	0.0	0.0	0.0	0.0	0.04666	0.0	0.0	0.0	0.0	0.0	0.0	0.0	0.0	0.0	0.0	0.0	0.0	0.0	0.0	0.0	0.0	0.0	0.0	0.0	0.0	0.0	0.0	0.0	0.0	0.0	0.0	0.0	0.0	0.0	0.0	0.0	0.0	0.0
k__Bacteria|p__Bacteroidetes|c__Bacteroidia|o__Bacteroidales|f__Porphyromonadaceae|g__Porphyromonas|s__Porphyromonas_uenonis	0.0	0.0	0.0	0.0	0.0	0.0	0.0	0.0	0.0	0.0	0.0	0.0	0.0	0.0	0.0	0.03024	0.0	0.0	0.0	0.0	0.0	0.0	0.0	0.0	0.0	0.0	0.0	0.0	0.0	0.0	0.0	0.0	0.0	0.0	0.0	0.0	0.0	0.0	0.0	0.0	0.0	0.0	0.0	0.0	0.0	0.0	0.0	0.0	0.0
k__Bacteria|p__Bacteroidetes|c__Bacteroidia|o__Bacteroidales|f__Porphyromonadaceae|g__Porphyromonas|s__Porphyromonas_uenonis|t__GCF_000174775	0.0	0.0	0.0	0.0	0.0	0.0	0.0	0.0	0.0	0.0	0.0	0.0	0.0	0.0	0.0	0.03024	0.0	0.0	0.0	0.0	0.0	0.0	0.0	0.0	0.0	0.0	0.0	0.0	0.0	0.0	0.0	0.0	0.0	0.0	0.0	0.0	0.0	0.0	0.0	0.0	0.0	0.0	0.0	0.0	0.0	0.0	0.0	0.0	0.0
k__Bacteria|p__Bacteroidetes|c__Bacteroidia|o__Bacteroidales|f__Prevotellaceae	1.87907	0.0	0.0	0.0	21.27163	37.17811	21.69743	0.0	0.0	0.0	0.0	1.24193	1.71039	1.04077	14.15223	0.07638	2.57053	1.23997	5.62766	4.54015	0.0	0.00446	4.84735	3.0714	1.0088	0.86092	5.30406	2.93209	0.0	0.0	0.0	0.01144	0.0	0.0	0.0	0.0	0.0	0.0	0.08143	0.03436	0.0	0.0	8.01695	0.0	0.00249	0.0	0.0	0.00633	0.0
k__Bacteria|p__Bacteroidetes|c__Bacteroidia|o__Bacteroidales|f__Prevotellaceae|g__Paraprevotella	1.87907	0.0	0.0	0.0	0.0	0.0	0.0	0.0	0.0	0.0	0.0	1.24193	1.71039	0.0	0.0	0.02888	2.57053	0.81646	1.40483	1.27132	0.0	0.0	4.84735	3.0714	1.0088	0.0	0.0	0.0	0.0	0.0	0.0	0.0	0.0	0.0	0.0	0.0	0.0	0.0	0.0	0.0	0.0	0.0	0.0	0.0	0.0	0.0	0.0	0.0	0.0
k__Bacteria|p__Bacteroidetes|c__Bacteroidia|o__Bacteroidales|f__Prevotellaceae|g__Paraprevotella|s__Paraprevotella_clara	0.49198	0.0	0.0	0.0	0.0	0.0	0.0	0.0	0.0	0.0	0.0	0.3019	0.41841	0.0	0.0	0.0	0.97996	0.26006	0.25114	0.26237	0.0	0.0	1.01242	0.62798	0.16174	0.0	0.0	0.0	0.0	0.0	0.0	0.0	0.0	0.0	0.0	0.0	0.0	0.0	0.0	0.0	0.0	0.0	0.0	0.0	0.0	0.0	0.0	0.0	0.0
k__Bacteria|p__Bacteroidetes|c__Bacteroidia|o__Bacteroidales|f__Prevotellaceae|g__Paraprevotella|s__Paraprevotella_clara|t__GCF_000233955	0.49198	0.0	0.0	0.0	0.0	0.0	0.0	0.0	0.0	0.0	0.0	0.3019	0.41841	0.0	0.0	0.0	0.97996	0.26006	0.25114	0.26237	0.0	0.0	1.01242	0.62798	0.16174	0.0	0.0	0.0	0.0	0.0	0.0	0.0	0.0	0.0	0.0	0.0	0.0	0.0	0.0	0.0	0.0	0.0	0.0	0.0	0.0	0.0	0.0	0.0	0.0
k__Bacteria|p__Bacteroidetes|c__Bacteroidia|o__Bacteroidales|f__Prevotellaceae|g__Paraprevotella|s__Paraprevotella_unclassified	1.38709	0.0	0.0	0.0	0.0	0.0	0.0	0.0	0.0	0.0	0.0	0.94003	1.29198	0.0	0.0	0.02888	1.53145	0.53399	1.13594	0.98273	0.0	0.0	3.67642	2.35156	0.83127	0.0	0.0	0.0	0.0	0.0	0.0	0.0	0.0	0.0	0.0	0.0	0.0	0.0	0.0	0.0	0.0	0.0	0.0	0.0	0.0	0.0	0.0	0.0	0.0
k__Bacteria|p__Bacteroidetes|c__Bacteroidia|o__Bacteroidales|f__Prevotellaceae|g__Paraprevotella|s__Paraprevotella_xylaniphila	0.0	0.0	0.0	0.0	0.0	0.0	0.0	0.0	0.0	0.0	0.0	0.0	0.0	0.0	0.0	0.0	0.05912	0.02241	0.01775	0.02622	0.0	0.0	0.1585	0.09187	0.01579	0.0	0.0	0.0	0.0	0.0	0.0	0.0	0.0	0.0	0.0	0.0	0.0	0.0	0.0	0.0	0.0	0.0	0.0	0.0	0.0	0.0	0.0	0.0	0.0
k__Bacteria|p__Bacteroidetes|c__Bacteroidia|o__Bacteroidales|f__Prevotellaceae|g__Paraprevotella|s__Paraprevotella_xylaniphila|t__GCF_000205165	0.0	0.0	0.0	0.0	0.0	0.0	0.0	0.0	0.0	0.0	0.0	0.0	0.0	0.0	0.0	0.0	0.05912	0.02241	0.01775	0.02622	0.0	0.0	0.1585	0.09187	0.01579	0.0	0.0	0.0	0.0	0.0	0.0	0.0	0.0	0.0	0.0	0.0	0.0	0.0	0.0	0.0	0.0	0.0	0.0	0.0	0.0	0.0	0.0	0.0	0.0
k__Bacteria|p__Bacteroidetes|c__Bacteroidia|o__Bacteroidales|f__Prevotellaceae|g__Prevotella	0.0	0.0	0.0	0.0	21.27163	37.17811	21.69743	0.0	0.0	0.0	0.0	0.0	0.0	1.04077	14.15223	0.0475	0.0	0.42351	4.22283	3.26884	0.0	0.00446	0.0	0.0	0.0	0.86092	5.30406	2.93209	0.0	0.0	0.0	0.01144	0.0	0.0	0.0	0.0	0.0	0.0	0.08143	0.03436	0.0	0.0	8.01695	0.0	0.00249	0.0	0.0	0.00633	0.0
k__Bacteria|p__Bacteroidetes|c__Bacteroidia|o__Bacteroidales|f__Prevotellaceae|g__Prevotella|s__Prevotella_amnii	0.0	0.0	0.0	0.0	0.0	0.0	0.0	0.0	0.0	0.0	0.0	0.0	0.0	0.0	0.0	0.0	0.0	0.0	0.0	0.0	0.0	0.0	0.0	0.0	0.0	0.0	0.0	0.0	0.0	0.0	0.0	0.0	0.0	0.0	0.0	0.0	0.0	0.0	0.00609	0.0	0.0	0.0	0.0	0.0	0.0	0.0	0.0	0.0	0.0
k__Bacteria|p__Bacteroidetes|c__Bacteroidia|o__Bacteroidales|f__Prevotellaceae|g__Prevotella|s__Prevotella_amnii|t__Prevotella_amnii_unclassified	0.0	0.0	0.0	0.0	0.0	0.0	0.0	0.0	0.0	0.0	0.0	0.0	0.0	0.0	0.0	0.0	0.0	0.0	0.0	0.0	0.0	0.0	0.0	0.0	0.0	0.0	0.0	0.0	0.0	0.0	0.0	0.0	0.0	0.0	0.0	0.0	0.0	0.0	0.00609	0.0	0.0	0.0	0.0	0.0	0.0	0.0	0.0	0.0	0.0
k__Bacteria|p__Bacteroidetes|c__Bacteroidia|o__Bacteroidales|f__Prevotellaceae|g__Prevotella|s__Prevotella_bivia	0.0	0.0	0.0	0.0	0.0	0.0	0.0	0.0	0.0	0.0	0.0	0.0	0.0	0.0	0.0	0.0	0.0	0.32493	0.0	0.0	0.0	0.0	0.0	0.0	0.0	0.0	0.0	0.0	0.0	0.0	0.0	0.0	0.0	0.0	0.0	0.0	0.0	0.0	0.0	0.0	0.0	0.0	0.0	0.0	0.0	0.0	0.0	0.0	0.0
k__Bacteria|p__Bacteroidetes|c__Bacteroidia|o__Bacteroidales|f__Prevotellaceae|g__Prevotella|s__Prevotella_bivia|t__Prevotella_bivia_unclassified	0.0	0.0	0.0	0.0	0.0	0.0	0.0	0.0	0.0	0.0	0.0	0.0	0.0	0.0	0.0	0.0	0.0	0.32493	0.0	0.0	0.0	0.0	0.0	0.0	0.0	0.0	0.0	0.0	0.0	0.0	0.0	0.0	0.0	0.0	0.0	0.0	0.0	0.0	0.0	0.0	0.0	0.0	0.0	0.0	0.0	0.0	0.0	0.0	0.0
k__Bacteria|p__Bacteroidetes|c__Bacteroidia|o__Bacteroidales|f__Prevotellaceae|g__Prevotella|s__Prevotella_buccalis	0.0	0.0	0.0	0.0	0.0	0.0	0.0	0.0	0.0	0.0	0.0	0.0	0.0	0.0	0.0	0.01089	0.0	0.0	0.0	0.0	0.0	0.0	0.0	0.0	0.0	0.0	0.0	0.0	0.0	0.0	0.0	0.0	0.0	0.0	0.0	0.0	0.0	0.0	0.0	0.0	0.0	0.0	0.0	0.0	0.0	0.0	0.0	0.0	0.0
k__Bacteria|p__Bacteroidetes|c__Bacteroidia|o__Bacteroidales|f__Prevotellaceae|g__Prevotella|s__Prevotella_buccalis|t__GCF_000177075	0.0	0.0	0.0	0.0	0.0	0.0	0.0	0.0	0.0	0.0	0.0	0.0	0.0	0.0	0.0	0.01089	0.0	0.0	0.0	0.0	0.0	0.0	0.0	0.0	0.0	0.0	0.0	0.0	0.0	0.0	0.0	0.0	0.0	0.0	0.0	0.0	0.0	0.0	0.0	0.0	0.0	0.0	0.0	0.0	0.0	0.0	0.0	0.0	0.0
k__Bacteria|p__Bacteroidetes|c__Bacteroidia|o__Bacteroidales|f__Prevotellaceae|g__Prevotella|s__Prevotella_copri	0.0	0.0	0.0	0.0	21.27163	37.17811	21.69743	0.0	0.0	0.0	0.0	0.0	0.0	0.00777	0.0	0.00419	0.0	0.0	0.0	0.0	0.0	0.00446	0.0	0.0	0.0	0.0	0.0	0.0	0.0	0.0	0.0	0.00134	0.0	0.0	0.0	0.0	0.0	0.0	0.01361	0.03436	0.0	0.0	8.01695	0.0	0.00249	0.0	0.0	0.00633	0.0
k__Bacteria|p__Bacteroidetes|c__Bacteroidia|o__Bacteroidales|f__Prevotellaceae|g__Prevotella|s__Prevotella_copri|t__GCF_000157935	0.0	0.0	0.0	0.0	21.27163	37.17811	21.69743	0.0	0.0	0.0	0.0	0.0	0.0	0.00777	0.0	0.00419	0.0	0.0	0.0	0.0	0.0	0.00446	0.0	0.0	0.0	0.0	0.0	0.0	0.0	0.0	0.0	0.00134	0.0	0.0	0.0	0.0	0.0	0.0	0.01361	0.03436	0.0	0.0	8.01695	0.0	0.00249	0.0	0.0	0.00633	0.0
k__Bacteria|p__Bacteroidetes|c__Bacteroidia|o__Bacteroidales|f__Prevotellaceae|g__Prevotella|s__Prevotella_disiens	0.0	0.0	0.0	0.0	0.0	0.0	0.0	0.0	0.0	0.0	0.0	0.0	0.0	0.0	0.0	0.01857	0.0	0.09858	0.0	0.0	0.0	0.0	0.0	0.0	0.0	0.0	0.0	0.0	0.0	0.0	0.0	0.01011	0.0	0.0	0.0	0.0	0.0	0.0	0.0	0.0	0.0	0.0	0.0	0.0	0.0	0.0	0.0	0.0	0.0
k__Bacteria|p__Bacteroidetes|c__Bacteroidia|o__Bacteroidales|f__Prevotellaceae|g__Prevotella|s__Prevotella_disiens|t__Prevotella_disiens_unclassified	0.0	0.0	0.0	0.0	0.0	0.0	0.0	0.0	0.0	0.0	0.0	0.0	0.0	0.0	0.0	0.01857	0.0	0.09858	0.0	0.0	0.0	0.0	0.0	0.0	0.0	0.0	0.0	0.0	0.0	0.0	0.0	0.01011	0.0	0.0	0.0	0.0	0.0	0.0	0.0	0.0	0.0	0.0	0.0	0.0	0.0	0.0	0.0	0.0	0.0
k__Bacteria|p__Bacteroidetes|c__Bacteroidia|o__Bacteroidales|f__Prevotellaceae|g__Prevotella|s__Prevotella_stercorea	0.0	0.0	0.0	0.0	0.0	0.0	0.0	0.0	0.0	0.0	0.0	0.0	0.0	1.033	14.15223	0.0	0.0	0.0	4.22283	3.26884	0.0	0.0	0.0	0.0	0.0	0.86092	5.30406	2.93209	0.0	0.0	0.0	0.0	0.0	0.0	0.0	0.0	0.0	0.0	0.0	0.0	0.0	0.0	0.0	0.0	0.0	0.0	0.0	0.0	0.0
k__Bacteria|p__Bacteroidetes|c__Bacteroidia|o__Bacteroidales|f__Prevotellaceae|g__Prevotella|s__Prevotella_stercorea|t__GCF_000235885	0.0	0.0	0.0	0.0	0.0	0.0	0.0	0.0	0.0	0.0	0.0	0.0	0.0	1.033	14.15223	0.0	0.0	0.0	4.22283	3.26884	0.0	0.0	0.0	0.0	0.0	0.86092	5.30406	2.93209	0.0	0.0	0.0	0.0	0.0	0.0	0.0	0.0	0.0	0.0	0.0	0.0	0.0	0.0	0.0	0.0	0.0	0.0	0.0	0.0	0.0
k__Bacteria|p__Bacteroidetes|c__Bacteroidia|o__Bacteroidales|f__Prevotellaceae|g__Prevotella|s__Prevotella_timonensis	0.0	0.0	0.0	0.0	0.0	0.0	0.0	0.0	0.0	0.0	0.0	0.0	0.0	0.0	0.0	0.01385	0.0	0.0	0.0	0.0	0.0	0.0	0.0	0.0	0.0	0.0	0.0	0.0	0.0	0.0	0.0	0.0	0.0	0.0	0.0	0.0	0.0	0.0	0.06174	0.0	0.0	0.0	0.0	0.0	0.0	0.0	0.0	0.0	0.0
k__Bacteria|p__Bacteroidetes|c__Bacteroidia|o__Bacteroidales|f__Prevotellaceae|g__Prevotella|s__Prevotella_timonensis|t__GCF_000177055	0.0	0.0	0.0	0.0	0.0	0.0	0.0	0.0	0.0	0.0	0.0	0.0	0.0	0.0	0.0	0.01385	0.0	0.0	0.0	0.0	0.0	0.0	0.0	0.0	0.0	0.0	0.0	0.0	0.0	0.0	0.0	0.0	0.0	0.0	0.0	0.0	0.0	0.0	0.06174	0.0	0.0	0.0	0.0	0.0	0.0	0.0	0.0	0.0	0.0
k__Bacteria|p__Bacteroidetes|c__Bacteroidia|o__Bacteroidales|f__Rikenellaceae	2.65894	8.60887	5.36883	5.4183	3.7604	2.01809	4.24984	0.19101	2.02338	7.46252	11.86069	4.90131	11.06127	4.15336	5.10898	0.09718	3.25782	10.46812	0.03915	3.77245	8.15049	8.58796	6.09762	1.42699	1.20169	1.77099	0.92461	1.78603	0.0	0.0	7.75367	9.46381	0.05994	6.31394	7.4448	9.58646	6.96529	12.09837	0.73995	4.3478	16.0224	12.10052	17.22477	11.84097	15.93394	2.6135	4.52402	0.00566	5.26673
k__Bacteria|p__Bacteroidetes|c__Bacteroidia|o__Bacteroidales|f__Rikenellaceae|g__Alistipes	2.65894	8.60887	5.36883	5.4183	3.7604	2.01809	4.24984	0.19101	2.02338	7.46252	11.86069	4.90131	11.06127	4.15336	5.10898	0.09718	3.25782	10.46812	0.03915	3.77245	8.15049	8.58796	6.09762	1.42699	1.20169	1.77099	0.92461	1.78603	0.0	0.0	7.75367	9.46381	0.05994	6.31394	7.4448	9.58646	6.96529	12.09837	0.73995	4.3478	16.0224	12.10052	17.22477	11.84097	15.93394	2.6135	4.52402	0.00566	5.26673
k__Bacteria|p__Bacteroidetes|c__Bacteroidia|o__Bacteroidales|f__Rikenellaceae|g__Alistipes|s__Alistipes_finegoldii	0.14167	0.00302	0.0	0.0	1.27393	0.76189	1.43072	0.0	0.00312	0.13499	0.04691	0.01783	0.15452	0.0	0.0	0.0	0.00599	0.6123	0.0	0.0	0.01817	0.03586	0.02188	0.0	0.0	0.0	0.0	0.0	0.0	0.0	0.01731	0.07525	0.0	0.0	0.01711	0.01116	0.0	0.0	0.01804	0.05624	0.26467	0.23457	0.1467	0.81705	1.5539	0.0	0.0	0.0	0.24363
k__Bacteria|p__Bacteroidetes|c__Bacteroidia|o__Bacteroidales|f__Rikenellaceae|g__Alistipes|s__Alistipes_finegoldii|t__GCF_000265365	0.14167	0.00302	0.0	0.0	1.27393	0.76189	1.43072	0.0	0.00312	0.13499	0.04691	0.01783	0.15452	0.0	0.0	0.0	0.00599	0.6123	0.0	0.0	0.01817	0.03586	0.02188	0.0	0.0	0.0	0.0	0.0	0.0	0.0	0.01731	0.07525	0.0	0.0	0.01711	0.01116	0.0	0.0	0.01804	0.05624	0.26467	0.23457	0.1467	0.81705	1.5539	0.0	0.0	0.0	0.24363
k__Bacteria|p__Bacteroidetes|c__Bacteroidia|o__Bacteroidales|f__Rikenellaceae|g__Alistipes|s__Alistipes_indistinctus	0.05559	0.0	0.0	0.0	0.57728	0.3482	1.40399	0.0	0.0	0.20782	0.3272	0.0	0.0	0.0	0.0	0.0	0.0	0.0	0.0	0.0	0.0	0.0	0.11731	0.0	0.0	0.0	0.0	0.0	0.0	0.0	0.00057	0.0636	0.0	0.42167	0.14616	0.37954	0.0	0.0	0.0	0.0	0.0	0.0	1.59789	0.0	0.0	0.39836	0.39212	0.0	0.0
k__Bacteria|p__Bacteroidetes|c__Bacteroidia|o__Bacteroidales|f__Rikenellaceae|g__Alistipes|s__Alistipes_indistinctus|t__GCF_000231275	0.05559	0.0	0.0	0.0	0.57728	0.3482	1.40399	0.0	0.0	0.20782	0.3272	0.0	0.0	0.0	0.0	0.0	0.0	0.0	0.0	0.0	0.0	0.0	0.11731	0.0	0.0	0.0	0.0	0.0	0.0	0.0	0.00057	0.0636	0.0	0.42167	0.14616	0.37954	0.0	0.0	0.0	0.0	0.0	0.0	1.59789	0.0	0.0	0.39836	0.39212	0.0	0.0
k__Bacteria|p__Bacteroidetes|c__Bacteroidia|o__Bacteroidales|f__Rikenellaceae|g__Alistipes|s__Alistipes_onderdonkii	2.46169	0.62717	0.0	0.0	0.0	0.00091	0.00039	0.19101	2.02026	0.65415	0.77372	0.03373	0.24788	0.3772	0.22205	0.00308	0.09797	2.60132	0.0	0.0	0.63705	1.16228	0.02799	0.0	0.0	0.0	0.03044	0.0	0.0	0.0	0.27495	1.07025	0.0	5.89227	5.91768	7.17157	6.96529	12.09837	0.17014	1.7159	3.9227	1.83685	3.66754	0.83772	3.1972	0.01406	0.0	0.00519	0.09258
k__Bacteria|p__Bacteroidetes|c__Bacteroidia|o__Bacteroidales|f__Rikenellaceae|g__Alistipes|s__Alistipes_onderdonkii|t__GCF_000374505	2.46169	0.62717	0.0	0.0	0.0	0.00091	0.00039	0.19101	2.02026	0.65415	0.77372	0.03373	0.24788	0.3772	0.22205	0.00308	0.09797	2.60132	0.0	0.0	0.63705	1.16228	0.02799	0.0	0.0	0.0	0.03044	0.0	0.0	0.0	0.27495	1.07025	0.0	5.89227	5.91768	7.17157	6.96529	12.09837	0.17014	1.7159	3.9227	1.83685	3.66754	0.83772	3.1972	0.01406	0.0	0.00519	0.09258
k__Bacteria|p__Bacteroidetes|c__Bacteroidia|o__Bacteroidales|f__Rikenellaceae|g__Alistipes|s__Alistipes_putredinis	0.0	5.30218	3.79684	4.81469	0.0	0.0	0.0	0.0	0.0	1.89462	3.24166	4.64793	9.67417	3.6963	4.69672	0.0941	2.95945	6.11261	0.0	0.0	7.49528	7.38983	4.6397	0.0	1.20169	0.0	0.0	0.0	0.0	0.0	4.68704	1.9131	0.0	0.0	0.0	0.0	0.0	0.0	0.1153	0.52439	9.3341	7.25766	7.98551	8.45421	8.02253	1.7738	3.46011	0.0	3.94912
k__Bacteria|p__Bacteroidetes|c__Bacteroidia|o__Bacteroidales|f__Rikenellaceae|g__Alistipes|s__Alistipes_putredinis|t__GCF_000154465	0.0	5.30218	3.79684	4.81469	0.0	0.0	0.0	0.0	0.0	1.89462	3.24166	4.64793	9.67417	3.6963	4.69672	0.0941	2.95945	6.11261	0.0	0.0	7.49528	7.38983	4.6397	0.0	1.20169	0.0	0.0	0.0	0.0	0.0	4.68704	1.9131	0.0	0.0	0.0	0.0	0.0	0.0	0.1153	0.52439	9.3341	7.25766	7.98551	8.45421	8.02253	1.7738	3.46011	0.0	3.94912
k__Bacteria|p__Bacteroidetes|c__Bacteroidia|o__Bacteroidales|f__Rikenellaceae|g__Alistipes|s__Alistipes_senegalensis	0.0	0.00232	0.0	0.0	0.08265	0.06459	0.10201	0.0	0.0	0.01557	0.02358	0.00893	0.0371	0.0	0.0	0.0	0.00557	0.25666	0.0	0.99277	0.0	0.0	0.0	0.0	0.0	0.0	0.0	0.0	0.0	0.0	0.0	0.0	0.0	0.0	0.0	0.0	0.0	0.0	0.24396	0.07983	0.04843	0.06927	0.00486	0.02951	0.36755	0.0	0.01014	0.0	0.0
k__Bacteria|p__Bacteroidetes|c__Bacteroidia|o__Bacteroidales|f__Rikenellaceae|g__Alistipes|s__Alistipes_senegalensis|t__GCF_000312145	0.0	0.00232	0.0	0.0	0.08265	0.06459	0.10201	0.0	0.0	0.01557	0.02358	0.00893	0.0371	0.0	0.0	0.0	0.00557	0.25666	0.0	0.99277	0.0	0.0	0.0	0.0	0.0	0.0	0.0	0.0	0.0	0.0	0.0	0.0	0.0	0.0	0.0	0.0	0.0	0.0	0.24396	0.07983	0.04843	0.06927	0.00486	0.02951	0.36755	0.0	0.01014	0.0	0.0
k__Bacteria|p__Bacteroidetes|c__Bacteroidia|o__Bacteroidales|f__Rikenellaceae|g__Alistipes|s__Alistipes_shahii	0.0	2.67419	1.57199	0.60361	1.82654	0.7521	1.31273	0.0	0.0	2.14901	2.60727	0.1929	0.65	0.07986	0.19021	0.0	0.18884	0.88523	0.0	0.00074	0.0	0.0	0.85727	0.0	0.0	1.77099	0.89417	1.78603	0.0	0.0	2.7738	5.26503	0.0	0.0	0.0	0.0	0.0	0.0	0.1925	1.97143	1.24195	1.56521	3.1096	1.3737	2.26053	0.42728	0.66166	0.0	0.98141
k__Bacteria|p__Bacteroidetes|c__Bacteroidia|o__Bacteroidales|f__Rikenellaceae|g__Alistipes|s__Alistipes_shahii|t__GCF_000210575	0.0	2.67419	1.57199	0.60361	1.82654	0.7521	1.31273	0.0	0.0	2.14901	2.60727	0.1929	0.65	0.07986	0.19021	0.0	0.18884	0.88523	0.0	0.00074	0.0	0.0	0.85727	0.0	0.0	1.77099	0.89417	1.78603	0.0	0.0	2.7738	5.26503	0.0	0.0	0.0	0.0	0.0	0.0	0.1925	1.97143	1.24195	1.56521	3.1096	1.3737	2.26053	0.42728	0.66166	0.0	0.98141
k__Bacteria|p__Bacteroidetes|c__Bacteroidia|o__Bacteroidales|f__Rikenellaceae|g__Alistipes|s__Alistipes_sp_AP11	0.0	0.0	0.0	0.0	0.0	0.0	0.0	0.0	0.0	0.40804	0.0	0.0	0.29761	0.0	0.0	0.0	0.0	0.0	0.0	2.77894	0.0	0.0	0.43347	1.42699	0.0	0.0	0.0	0.0	0.0	0.0	0.0	1.07657	0.0	0.0	0.0	0.0	0.0	0.0	0.0	0.0	1.21054	1.13696	0.71268	0.32879	0.53223	0.0	0.0	0.0	0.0
k__Bacteria|p__Bacteroidetes|c__Bacteroidia|o__Bacteroidales|f__Rikenellaceae|g__Alistipes|s__Alistipes_sp_AP11|t__GCF_000321205	0.0	0.0	0.0	0.0	0.0	0.0	0.0	0.0	0.0	0.40804	0.0	0.0	0.29761	0.0	0.0	0.0	0.0	0.0	0.0	2.77894	0.0	0.0	0.43347	1.42699	0.0	0.0	0.0	0.0	0.0	0.0	0.0	1.07657	0.0	0.0	0.0	0.0	0.0	0.0	0.0	0.0	1.21054	1.13696	0.71268	0.32879	0.53223	0.0	0.0	0.0	0.0
k__Bacteria|p__Bacteroidetes|c__Bacteroidia|o__Bacteroidales|f__Rikenellaceae|g__Alistipes|s__Alistipes_sp_HGB5	0.0	0.0	0.0	0.0	0.0	0.0	0.0	0.0	0.0	0.0	0.0	0.0	0.0	0.0	0.0	0.0	0.0	0.0	0.0	0.0	0.0	0.0	0.0	0.0	0.0	0.0	0.0	0.0	0.0	0.0	0.0	0.0	0.0	0.0	1.36386	2.0242	0.0	0.0	0.0	0.0	0.0	0.0	0.0	0.0	0.0	0.0	0.0	0.0	0.0
k__Bacteria|p__Bacteroidetes|c__Bacteroidia|o__Bacteroidales|f__Rikenellaceae|g__Alistipes|s__Alistipes_sp_HGB5|t__GCF_000183485	0.0	0.0	0.0	0.0	0.0	0.0	0.0	0.0	0.0	0.0	0.0	0.0	0.0	0.0	0.0	0.0	0.0	0.0	0.0	0.0	0.0	0.0	0.0	0.0	0.0	0.0	0.0	0.0	0.0	0.0	0.0	0.0	0.0	0.0	1.36386	2.0242	0.0	0.0	0.0	0.0	0.0	0.0	0.0	0.0	0.0	0.0	0.0	0.0	0.0
k__Bacteria|p__Bacteroidetes|c__Bacteroidia|o__Bacteroidales|f__Rikenellaceae|g__Alistipes|s__Alistipes_unclassified	0.0	0.0	0.0	0.0	0.0	0.0904	0.0	0.0	0.0	1.9983	4.84036	0.0	0.0	0.0	0.0	0.0	0.0	0.0	0.03915	0.0	0.0	0.0	0.0	0.0	0.0	0.0	0.0	0.0	0.0	0.0	0.0	0.0	0.05994	0.0	0.0	0.0	0.0	0.0	0.0	0.0	0.0	0.0	0.0	0.0	0.0	0.0	0.0	0.00047	0.0
k__Bacteria|p__Bacteroidetes|c__Flavobacteriia	0.0	0.0	0.0	0.0	0.0	0.0	0.0	0.0	0.0	0.0	0.0	0.0	0.0	0.0	0.0	0.0	0.0	0.0	0.0	0.0	0.0	0.0	0.0	0.0	0.0	0.0	0.0	0.0	0.0	0.0	0.0	0.0	0.0	0.0	0.0	0.0126	0.0	0.0	0.0	0.0	0.0	0.0	0.0	0.0	0.0	0.0	0.0	0.0	0.0
k__Bacteria|p__Bacteroidetes|c__Flavobacteriia|o__Flavobacteriales	0.0	0.0	0.0	0.0	0.0	0.0	0.0	0.0	0.0	0.0	0.0	0.0	0.0	0.0	0.0	0.0	0.0	0.0	0.0	0.0	0.0	0.0	0.0	0.0	0.0	0.0	0.0	0.0	0.0	0.0	0.0	0.0	0.0	0.0	0.0	0.0126	0.0	0.0	0.0	0.0	0.0	0.0	0.0	0.0	0.0	0.0	0.0	0.0	0.0
k__Bacteria|p__Bacteroidetes|c__Flavobacteriia|o__Flavobacteriales|f__Flavobacteriaceae	0.0	0.0	0.0	0.0	0.0	0.0	0.0	0.0	0.0	0.0	0.0	0.0	0.0	0.0	0.0	0.0	0.0	0.0	0.0	0.0	0.0	0.0	0.0	0.0	0.0	0.0	0.0	0.0	0.0	0.0	0.0	0.0	0.0	0.0	0.0	0.0126	0.0	0.0	0.0	0.0	0.0	0.0	0.0	0.0	0.0	0.0	0.0	0.0	0.0
k__Bacteria|p__Bacteroidetes|c__Flavobacteriia|o__Flavobacteriales|f__Flavobacteriaceae|g__Cellulophaga	0.0	0.0	0.0	0.0	0.0	0.0	0.0	0.0	0.0	0.0	0.0	0.0	0.0	0.0	0.0	0.0	0.0	0.0	0.0	0.0	0.0	0.0	0.0	0.0	0.0	0.0	0.0	0.0	0.0	0.0	0.0	0.0	0.0	0.0	0.0	0.0126	0.0	0.0	0.0	0.0	0.0	0.0	0.0	0.0	0.0	0.0	0.0	0.0	0.0
k__Bacteria|p__Bacteroidetes|c__Flavobacteriia|o__Flavobacteriales|f__Flavobacteriaceae|g__Cellulophaga|s__Cellulophaga_unclassified	0.0	0.0	0.0	0.0	0.0	0.0	0.0	0.0	0.0	0.0	0.0	0.0	0.0	0.0	0.0	0.0	0.0	0.0	0.0	0.0	0.0	0.0	0.0	0.0	0.0	0.0	0.0	0.0	0.0	0.0	0.0	0.0	0.0	0.0	0.0	0.0126	0.0	0.0	0.0	0.0	0.0	0.0	0.0	0.0	0.0	0.0	0.0	0.0	0.0
k__Bacteria|p__Deinococcus_Thermus	0.0	0.0	0.0	0.0	0.00902	0.0	0.0	0.0	0.0	0.0	0.0	0.0	0.0	0.0	0.0	0.0	0.0	0.02826	0.0	0.0	0.0	0.0	0.0	0.0	0.0	0.00936	0.0	0.0	0.0	0.0	0.0	0.0	0.0	0.0	0.0	0.0	0.0	0.0	0.0	0.0	0.0	0.0	0.0	0.0	0.0	0.0	0.0	0.0	0.0
k__Bacteria|p__Deinococcus_Thermus|c__Deinococci	0.0	0.0	0.0	0.0	0.00902	0.0	0.0	0.0	0.0	0.0	0.0	0.0	0.0	0.0	0.0	0.0	0.0	0.02826	0.0	0.0	0.0	0.0	0.0	0.0	0.0	0.00936	0.0	0.0	0.0	0.0	0.0	0.0	0.0	0.0	0.0	0.0	0.0	0.0	0.0	0.0	0.0	0.0	0.0	0.0	0.0	0.0	0.0	0.0	0.0
k__Bacteria|p__Deinococcus_Thermus|c__Deinococci|o__Deinococcales	0.0	0.0	0.0	0.0	0.00902	0.0	0.0	0.0	0.0	0.0	0.0	0.0	0.0	0.0	0.0	0.0	0.0	0.02826	0.0	0.0	0.0	0.0	0.0	0.0	0.0	0.00936	0.0	0.0	0.0	0.0	0.0	0.0	0.0	0.0	0.0	0.0	0.0	0.0	0.0	0.0	0.0	0.0	0.0	0.0	0.0	0.0	0.0	0.0	0.0
k__Bacteria|p__Deinococcus_Thermus|c__Deinococci|o__Deinococcales|f__Deinococcaceae	0.0	0.0	0.0	0.0	0.00902	0.0	0.0	0.0	0.0	0.0	0.0	0.0	0.0	0.0	0.0	0.0	0.0	0.02826	0.0	0.0	0.0	0.0	0.0	0.0	0.0	0.00936	0.0	0.0	0.0	0.0	0.0	0.0	0.0	0.0	0.0	0.0	0.0	0.0	0.0	0.0	0.0	0.0	0.0	0.0	0.0	0.0	0.0	0.0	0.0
k__Bacteria|p__Deinococcus_Thermus|c__Deinococci|o__Deinococcales|f__Deinococcaceae|g__Deinococcus	0.0	0.0	0.0	0.0	0.00902	0.0	0.0	0.0	0.0	0.0	0.0	0.0	0.0	0.0	0.0	0.0	0.0	0.02826	0.0	0.0	0.0	0.0	0.0	0.0	0.0	0.00936	0.0	0.0	0.0	0.0	0.0	0.0	0.0	0.0	0.0	0.0	0.0	0.0	0.0	0.0	0.0	0.0	0.0	0.0	0.0	0.0	0.0	0.0	0.0
k__Bacteria|p__Deinococcus_Thermus|c__Deinococci|o__Deinococcales|f__Deinococcaceae|g__Deinococcus|s__Deinococcus_unclassified	0.0	0.0	0.0	0.0	0.00902	0.0	0.0	0.0	0.0	0.0	0.0	0.0	0.0	0.0	0.0	0.0	0.0	0.02826	0.0	0.0	0.0	0.0	0.0	0.0	0.0	0.00936	0.0	0.0	0.0	0.0	0.0	0.0	0.0	0.0	0.0	0.0	0.0	0.0	0.0	0.0	0.0	0.0	0.0	0.0	0.0	0.0	0.0	0.0	0.0
k__Bacteria|p__Firmicutes	29.03135	64.75865	74.51514	48.55377	49.60483	38.14897	40.80172	85.13337	51.66023	54.79755	45.84704	44.62505	29.21786	26.52969	39.73272	51.9915	41.64845	39.80937	76.50405	48.34506	46.89847	22.33271	24.48894	31.31673	68.22939	36.02428	33.68626	57.92883	18.22068	12.50301	58.69804	55.46362	47.51916	34.6522	54.93588	53.21274	39.61038	43.86579	64.72316	56.55728	31.34424	35.15456	52.91946	35.30026	36.62115	20.11177	11.76749	53.02747	51.26576
k__Bacteria|p__Firmicutes|c__Bacilli	0.14812	0.0	0.0	0.0	0.01851	0.03706	0.12497	0.17262	0.23255	0.09553	0.11046	0.38385	0.07759	0.0	0.0	7.04514	0.02519	0.0	0.0	0.0	0.09765	0.02754	0.08727	0.02733	2.9041	5.03988	7.21002	11.82049	0.00081	0.29734	0.0	0.1635	0.32103	0.19548	0.11419	0.02986	0.0	0.07966	0.96328	0.0	0.05696	0.19041	0.00728	1.07766	1.15631	0.0	0.0	0.19363	1.15198
k__Bacteria|p__Firmicutes|c__Bacilli|o__Lactobacillales	0.14812	0.0	0.0	0.0	0.01851	0.03706	0.12497	0.17262	0.23255	0.09553	0.11046	0.38385	0.07759	0.0	0.0	7.04514	0.02519	0.0	0.0	0.0	0.09765	0.02754	0.08727	0.02733	2.9041	5.03988	7.21002	11.82049	0.00081	0.29734	0.0	0.1635	0.32103	0.19548	0.11419	0.02986	0.0	0.07966	0.96328	0.0	0.05696	0.19041	0.00728	1.07766	1.15631	0.0	0.0	0.19363	1.15198
k__Bacteria|p__Firmicutes|c__Bacilli|o__Lactobacillales|f__Aerococcaceae	0.0	0.0	0.0	0.0	0.0	0.0	0.0	0.0	0.0	0.0	0.0	0.0	0.0	0.0	0.0	0.0	0.0	0.0	0.0	0.0	0.0	0.0	0.0	0.0	0.01226	0.0	0.0	0.0	0.0	0.0	0.0	0.0	0.0	0.0	0.0	0.0	0.0	0.0	0.0	0.0	0.0	0.0	0.0	0.0	0.0	0.0	0.0	0.0	0.0
k__Bacteria|p__Firmicutes|c__Bacilli|o__Lactobacillales|f__Aerococcaceae|g__Abiotrophia	0.0	0.0	0.0	0.0	0.0	0.0	0.0	0.0	0.0	0.0	0.0	0.0	0.0	0.0	0.0	0.0	0.0	0.0	0.0	0.0	0.0	0.0	0.0	0.0	0.01226	0.0	0.0	0.0	0.0	0.0	0.0	0.0	0.0	0.0	0.0	0.0	0.0	0.0	0.0	0.0	0.0	0.0	0.0	0.0	0.0	0.0	0.0	0.0	0.0
k__Bacteria|p__Firmicutes|c__Bacilli|o__Lactobacillales|f__Aerococcaceae|g__Abiotrophia|s__Abiotrophia_defectiva	0.0	0.0	0.0	0.0	0.0	0.0	0.0	0.0	0.0	0.0	0.0	0.0	0.0	0.0	0.0	0.0	0.0	0.0	0.0	0.0	0.0	0.0	0.0	0.0	0.01226	0.0	0.0	0.0	0.0	0.0	0.0	0.0	0.0	0.0	0.0	0.0	0.0	0.0	0.0	0.0	0.0	0.0	0.0	0.0	0.0	0.0	0.0	0.0	0.0
k__Bacteria|p__Firmicutes|c__Bacilli|o__Lactobacillales|f__Aerococcaceae|g__Abiotrophia|s__Abiotrophia_defectiva|t__GCF_000160075	0.0	0.0	0.0	0.0	0.0	0.0	0.0	0.0	0.0	0.0	0.0	0.0	0.0	0.0	0.0	0.0	0.0	0.0	0.0	0.0	0.0	0.0	0.0	0.0	0.01226	0.0	0.0	0.0	0.0	0.0	0.0	0.0	0.0	0.0	0.0	0.0	0.0	0.0	0.0	0.0	0.0	0.0	0.0	0.0	0.0	0.0	0.0	0.0	0.0
k__Bacteria|p__Firmicutes|c__Bacilli|o__Lactobacillales|f__Carnobacteriaceae	0.0	0.0	0.0	0.0	0.0	0.0	0.0	0.0	0.0	0.0	0.0	0.0	0.0	0.0	0.0	0.0	0.0	0.0	0.0	0.0	0.0	0.00169	0.0	0.0	0.0	0.0066	0.0	0.00545	0.0	0.0	0.0	0.0	0.0	0.0	0.0	0.0	0.0	0.0	0.0	0.0	0.0	0.0	0.0	0.0	0.0	0.0	0.0	0.0	0.0
k__Bacteria|p__Firmicutes|c__Bacilli|o__Lactobacillales|f__Carnobacteriaceae|g__Granulicatella	0.0	0.0	0.0	0.0	0.0	0.0	0.0	0.0	0.0	0.0	0.0	0.0	0.0	0.0	0.0	0.0	0.0	0.0	0.0	0.0	0.0	0.00169	0.0	0.0	0.0	0.0066	0.0	0.00545	0.0	0.0	0.0	0.0	0.0	0.0	0.0	0.0	0.0	0.0	0.0	0.0	0.0	0.0	0.0	0.0	0.0	0.0	0.0	0.0	0.0
k__Bacteria|p__Firmicutes|c__Bacilli|o__Lactobacillales|f__Carnobacteriaceae|g__Granulicatella|s__Granulicatella_unclassified	0.0	0.0	0.0	0.0	0.0	0.0	0.0	0.0	0.0	0.0	0.0	0.0	0.0	0.0	0.0	0.0	0.0	0.0	0.0	0.0	0.0	0.00169	0.0	0.0	0.0	0.0066	0.0	0.00545	0.0	0.0	0.0	0.0	0.0	0.0	0.0	0.0	0.0	0.0	0.0	0.0	0.0	0.0	0.0	0.0	0.0	0.0	0.0	0.0	0.0
k__Bacteria|p__Firmicutes|c__Bacilli|o__Lactobacillales|f__Enterococcaceae	0.0	0.0	0.0	0.0	0.00355	0.03273	0.0072	0.0	0.0	0.0	0.0	0.0	0.0	0.0	0.0	0.0	0.0	0.0	0.0	0.0	0.0	0.0	0.0	0.02051	0.0	0.01257	0.0	0.00343	0.00081	0.0	0.0	0.0	0.0	0.01918	0.04727	0.0	0.0	0.0	0.96328	0.0	0.0	0.03783	0.0	0.0	0.0	0.0	0.0	0.0	0.0
k__Bacteria|p__Firmicutes|c__Bacilli|o__Lactobacillales|f__Enterococcaceae|g__Enterococcus	0.0	0.0	0.0	0.0	0.00355	0.03273	0.0072	0.0	0.0	0.0	0.0	0.0	0.0	0.0	0.0	0.0	0.0	0.0	0.0	0.0	0.0	0.0	0.0	0.02051	0.0	0.01257	0.0	0.00343	0.00081	0.0	0.0	0.0	0.0	0.01918	0.04727	0.0	0.0	0.0	0.96328	0.0	0.0	0.03783	0.0	0.0	0.0	0.0	0.0	0.0	0.0
k__Bacteria|p__Firmicutes|c__Bacilli|o__Lactobacillales|f__Enterococcaceae|g__Enterococcus|s__Enterococcus_avium	0.0	0.0	0.0	0.0	0.0	0.0	0.0	0.0	0.0	0.0	0.0	0.0	0.0	0.0	0.0	0.0	0.0	0.0	0.0	0.0	0.0	0.0	0.0	0.0	0.0	0.0	0.0	0.0	0.0	0.0	0.0	0.0	0.0	0.0	0.0	0.0	0.0	0.0	0.0	0.0	0.0	0.0	0.0	0.0	0.0	0.0	0.0	0.0	0.0
k__Bacteria|p__Firmicutes|c__Bacilli|o__Lactobacillales|f__Enterococcaceae|g__Enterococcus|s__Enterococcus_avium|t__Enterococcus_avium_unclassified	0.0	0.0	0.0	0.0	0.0	0.0	0.0	0.0	0.0	0.0	0.0	0.0	0.0	0.0	0.0	0.0	0.0	0.0	0.0	0.0	0.0	0.0	0.0	0.0	0.0	0.0	0.0	0.0	0.0	0.0	0.0	0.0	0.0	0.0	0.0	0.0	0.0	0.0	0.0	0.0	0.0	0.0	0.0	0.0	0.0	0.0	0.0	0.0	0.0
k__Bacteria|p__Firmicutes|c__Bacilli|o__Lactobacillales|f__Enterococcaceae|g__Enterococcus|s__Enterococcus_faecalis	0.0	0.0	0.0	0.0	0.0	0.03055	0.0	0.0	0.0	0.0	0.0	0.0	0.0	0.0	0.0	0.0	0.0	0.0	0.0	0.0	0.0	0.0	0.0	0.0	0.0	0.0	0.0	0.0	0.00081	0.0	0.0	0.0	0.0	0.01918	0.02339	0.0	0.0	0.0	0.96328	0.0	0.0	0.0293	0.0	0.0	0.0	0.0	0.0	0.0	0.0
k__Bacteria|p__Firmicutes|c__Bacilli|o__Lactobacillales|f__Enterococcaceae|g__Enterococcus|s__Enterococcus_faecalis|t__Enterococcus_faecalis_unclassified	0.0	0.0	0.0	0.0	0.0	0.03055	0.0	0.0	0.0	0.0	0.0	0.0	0.0	0.0	0.0	0.0	0.0	0.0	0.0	0.0	0.0	0.0	0.0	0.0	0.0	0.0	0.0	0.0	0.00081	0.0	0.0	0.0	0.0	0.01918	0.02339	0.0	0.0	0.0	0.96328	0.0	0.0	0.0293	0.0	0.0	0.0	0.0	0.0	0.0	0.0
k__Bacteria|p__Firmicutes|c__Bacilli|o__Lactobacillales|f__Enterococcaceae|g__Enterococcus|s__Enterococcus_faecium	0.0	0.0	0.0	0.0	0.00355	0.00218	0.0072	0.0	0.0	0.0	0.0	0.0	0.0	0.0	0.0	0.0	0.0	0.0	0.0	0.0	0.0	0.0	0.0	0.02051	0.0	0.01257	0.0	0.00343	0.0	0.0	0.0	0.0	0.0	0.0	0.02388	0.0	0.0	0.0	0.0	0.0	0.0	0.00853	0.0	0.0	0.0	0.0	0.0	0.0	0.0
k__Bacteria|p__Firmicutes|c__Bacilli|o__Lactobacillales|f__Enterococcaceae|g__Enterococcus|s__Enterococcus_faecium|t__Enterococcus_faecium_unclassified	0.0	0.0	0.0	0.0	0.00355	0.00218	0.0072	0.0	0.0	0.0	0.0	0.0	0.0	0.0	0.0	0.0	0.0	0.0	0.0	0.0	0.0	0.0	0.0	0.02051	0.0	0.01257	0.0	0.00343	0.0	0.0	0.0	0.0	0.0	0.0	0.02388	0.0	0.0	0.0	0.0	0.0	0.0	0.00853	0.0	0.0	0.0	0.0	0.0	0.0	0.0
k__Bacteria|p__Firmicutes|c__Bacilli|o__Lactobacillales|f__Lactobacillaceae	0.0	0.0	0.0	0.0	0.0	0.0	0.00272	0.0	0.0	0.0	0.0	0.0	0.0	0.0	0.0	6.99652	0.00554	0.0	0.0	0.0	0.0	0.0	0.0	0.00122	0.0	0.2453	1.35165	2.09761	0.0	0.0	0.0	0.01538	0.01803	0.04468	0.0	0.0	0.0	0.0	0.0	0.0	0.0	0.00116	0.00155	0.3078	0.11783	0.0	0.0	0.0	0.0
k__Bacteria|p__Firmicutes|c__Bacilli|o__Lactobacillales|f__Lactobacillaceae|g__Lactobacillus	0.0	0.0	0.0	0.0	0.0	0.0	0.00272	0.0	0.0	0.0	0.0	0.0	0.0	0.0	0.0	6.99652	0.00554	0.0	0.0	0.0	0.0	0.0	0.0	0.00122	0.0	0.2453	1.35165	2.04056	0.0	0.0	0.0	0.01538	0.01803	0.04468	0.0	0.0	0.0	0.0	0.0	0.0	0.0	0.00116	0.00155	0.3078	0.11783	0.0	0.0	0.0	0.0
k__Bacteria|p__Firmicutes|c__Bacilli|o__Lactobacillales|f__Lactobacillaceae|g__Lactobacillus|s__Lactobacillus_acidophilus	0.0	0.0	0.0	0.0	0.0	0.0	0.0	0.0	0.0	0.0	0.0	0.0	0.0	0.0	0.0	0.0	0.0	0.0	0.0	0.0	0.0	0.0	0.0	0.0	0.0	0.0	0.0	0.0	0.0	0.0	0.0	0.0	0.0	0.0	0.0	0.0	0.0	0.0	0.0	0.0	0.0	0.0	0.0	0.0	0.0	0.0	0.0	0.0	0.0
k__Bacteria|p__Firmicutes|c__Bacilli|o__Lactobacillales|f__Lactobacillaceae|g__Lactobacillus|s__Lactobacillus_acidophilus|t__Lactobacillus_acidophilus_unclassified	0.0	0.0	0.0	0.0	0.0	0.0	0.0	0.0	0.0	0.0	0.0	0.0	0.0	0.0	0.0	0.0	0.0	0.0	0.0	0.0	0.0	0.0	0.0	0.0	0.0	0.0	0.0	0.0	0.0	0.0	0.0	0.0	0.0	0.0	0.0	0.0	0.0	0.0	0.0	0.0	0.0	0.0	0.0	0.0	0.0	0.0	0.0	0.0	0.0
k__Bacteria|p__Firmicutes|c__Bacilli|o__Lactobacillales|f__Lactobacillaceae|g__Lactobacillus|s__Lactobacillus_casei_paracasei	0.0	0.0	0.0	0.0	0.0	0.0	0.0	0.0	0.0	0.0	0.0	0.0	0.0	0.0	0.0	0.0	0.0	0.0	0.0	0.0	0.0	0.0	0.0	0.00122	0.0	0.02594	0.0	0.02533	0.0	0.0	0.0	0.0	0.01803	0.0	0.0	0.0	0.0	0.0	0.0	0.0	0.0	0.0	0.0	0.20861	0.11783	0.0	0.0	0.0	0.0
k__Bacteria|p__Firmicutes|c__Bacilli|o__Lactobacillales|f__Lactobacillaceae|g__Lactobacillus|s__Lactobacillus_casei_paracasei|t__Lactobacillus_casei_paracasei_unclassified	0.0	0.0	0.0	0.0	0.0	0.0	0.0	0.0	0.0	0.0	0.0	0.0	0.0	0.0	0.0	0.0	0.0	0.0	0.0	0.0	0.0	0.0	0.0	0.00122	0.0	0.02594	0.0	0.02533	0.0	0.0	0.0	0.0	0.01803	0.0	0.0	0.0	0.0	0.0	0.0	0.0	0.0	0.0	0.0	0.20861	0.11783	0.0	0.0	0.0	0.0
k__Bacteria|p__Firmicutes|c__Bacilli|o__Lactobacillales|f__Lactobacillaceae|g__Lactobacillus|s__Lactobacillus_crispatus	0.0	0.0	0.0	0.0	0.0	0.0	0.0	0.0	0.0	0.0	0.0	0.0	0.0	0.0	0.0	0.0	0.0	0.0	0.0	0.0	0.0	0.0	0.0	0.0	0.0	0.0	0.0	0.0	0.0	0.0	0.0	0.0	0.0	0.0	0.0	0.0	0.0	0.0	0.0	0.0	0.0	0.0	0.0	0.0	0.0	0.0	0.0	0.0	0.0
k__Bacteria|p__Firmicutes|c__Bacilli|o__Lactobacillales|f__Lactobacillaceae|g__Lactobacillus|s__Lactobacillus_crispatus|t__Lactobacillus_crispatus_unclassified	0.0	0.0	0.0	0.0	0.0	0.0	0.0	0.0	0.0	0.0	0.0	0.0	0.0	0.0	0.0	0.0	0.0	0.0	0.0	0.0	0.0	0.0	0.0	0.0	0.0	0.0	0.0	0.0	0.0	0.0	0.0	0.0	0.0	0.0	0.0	0.0	0.0	0.0	0.0	0.0	0.0	0.0	0.0	0.0	0.0	0.0	0.0	0.0	0.0
k__Bacteria|p__Firmicutes|c__Bacilli|o__Lactobacillales|f__Lactobacillaceae|g__Lactobacillus|s__Lactobacillus_curvatus	0.0	0.0	0.0	0.0	0.0	0.0	0.0	0.0	0.0	0.0	0.0	0.0	0.0	0.0	0.0	0.0	0.0	0.0	0.0	0.0	0.0	0.0	0.0	0.0	0.0	0.0	0.0	0.0	0.0	0.0	0.0	0.0	0.0	0.0	0.0	0.0	0.0	0.0	0.0	0.0	0.0	0.0	0.0	0.0	0.0	0.0	0.0	0.0	0.0
k__Bacteria|p__Firmicutes|c__Bacilli|o__Lactobacillales|f__Lactobacillaceae|g__Lactobacillus|s__Lactobacillus_curvatus|t__GCF_000235705	0.0	0.0	0.0	0.0	0.0	0.0	0.0	0.0	0.0	0.0	0.0	0.0	0.0	0.0	0.0	0.0	0.0	0.0	0.0	0.0	0.0	0.0	0.0	0.0	0.0	0.0	0.0	0.0	0.0	0.0	0.0	0.0	0.0	0.0	0.0	0.0	0.0	0.0	0.0	0.0	0.0	0.0	0.0	0.0	0.0	0.0	0.0	0.0	0.0
k__Bacteria|p__Firmicutes|c__Bacilli|o__Lactobacillales|f__Lactobacillaceae|g__Lactobacillus|s__Lactobacillus_delbrueckii	0.0	0.0	0.0	0.0	0.0	0.0	0.0	0.0	0.0	0.0	0.0	0.0	0.0	0.0	0.0	0.0	0.0	0.0	0.0	0.0	0.0	0.0	0.0	0.0	0.0	0.0	0.0	0.0	0.0	0.0	0.0	0.0	0.0	0.00063	0.0	0.0	0.0	0.0	0.0	0.0	0.0	0.0	0.0	0.0	0.0	0.0	0.0	0.0	0.0
k__Bacteria|p__Firmicutes|c__Bacilli|o__Lactobacillales|f__Lactobacillaceae|g__Lactobacillus|s__Lactobacillus_delbrueckii|t__Lactobacillus_delbrueckii_unclassified	0.0	0.0	0.0	0.0	0.0	0.0	0.0	0.0	0.0	0.0	0.0	0.0	0.0	0.0	0.0	0.0	0.0	0.0	0.0	0.0	0.0	0.0	0.0	0.0	0.0	0.0	0.0	0.0	0.0	0.0	0.0	0.0	0.0	0.00063	0.0	0.0	0.0	0.0	0.0	0.0	0.0	0.0	0.0	0.0	0.0	0.0	0.0	0.0	0.0
k__Bacteria|p__Firmicutes|c__Bacilli|o__Lactobacillales|f__Lactobacillaceae|g__Lactobacillus|s__Lactobacillus_fermentum	0.0	0.0	0.0	0.0	0.0	0.0	0.00272	0.0	0.0	0.0	0.0	0.0	0.0	0.0	0.0	0.0	0.0	0.0	0.0	0.0	0.0	0.0	0.0	0.0	0.0	0.0537	0.14624	0.72224	0.0	0.0	0.0	0.0	0.0	0.0	0.0	0.0	0.0	0.0	0.0	0.0	0.0	0.0	0.0	0.0	0.0	0.0	0.0	0.0	0.0
k__Bacteria|p__Firmicutes|c__Bacilli|o__Lactobacillales|f__Lactobacillaceae|g__Lactobacillus|s__Lactobacillus_fermentum|t__Lactobacillus_fermentum_unclassified	0.0	0.0	0.0	0.0	0.0	0.0	0.00272	0.0	0.0	0.0	0.0	0.0	0.0	0.0	0.0	0.0	0.0	0.0	0.0	0.0	0.0	0.0	0.0	0.0	0.0	0.0537	0.14624	0.72224	0.0	0.0	0.0	0.0	0.0	0.0	0.0	0.0	0.0	0.0	0.0	0.0	0.0	0.0	0.0	0.0	0.0	0.0	0.0	0.0	0.0
k__Bacteria|p__Firmicutes|c__Bacilli|o__Lactobacillales|f__Lactobacillaceae|g__Lactobacillus|s__Lactobacillus_gasseri	0.0	0.0	0.0	0.0	0.0	0.0	0.0	0.0	0.0	0.0	0.0	0.0	0.0	0.0	0.0	0.0	0.0	0.0	0.0	0.0	0.0	0.0	0.0	0.0	0.0	0.0006	0.13422	0.00298	0.0	0.0	0.0	0.0	0.0	0.0	0.0	0.0	0.0	0.0	0.0	0.0	0.0	0.0	0.0	0.0	0.0	0.0	0.0	0.0	0.0
k__Bacteria|p__Firmicutes|c__Bacilli|o__Lactobacillales|f__Lactobacillaceae|g__Lactobacillus|s__Lactobacillus_gasseri|t__Lactobacillus_gasseri_unclassified	0.0	0.0	0.0	0.0	0.0	0.0	0.0	0.0	0.0	0.0	0.0	0.0	0.0	0.0	0.0	0.0	0.0	0.0	0.0	0.0	0.0	0.0	0.0	0.0	0.0	0.0006	0.13422	0.00298	0.0	0.0	0.0	0.0	0.0	0.0	0.0	0.0	0.0	0.0	0.0	0.0	0.0	0.0	0.0	0.0	0.0	0.0	0.0	0.0	0.0
k__Bacteria|p__Firmicutes|c__Bacilli|o__Lactobacillales|f__Lactobacillaceae|g__Lactobacillus|s__Lactobacillus_iners	0.0	0.0	0.0	0.0	0.0	0.0	0.0	0.0	0.0	0.0	0.0	0.0	0.0	0.0	0.0	0.0	0.00554	0.0	0.0	0.0	0.0	0.0	0.0	0.0	0.0	0.0	0.01055	0.0	0.0	0.0	0.0	0.0	0.0	0.0	0.0	0.0	0.0	0.0	0.0	0.0	0.0	0.0	0.0	0.0	0.0	0.0	0.0	0.0	0.0
k__Bacteria|p__Firmicutes|c__Bacilli|o__Lactobacillales|f__Lactobacillaceae|g__Lactobacillus|s__Lactobacillus_iners|t__Lactobacillus_iners_unclassified	0.0	0.0	0.0	0.0	0.0	0.0	0.0	0.0	0.0	0.0	0.0	0.0	0.0	0.0	0.0	0.0	0.00554	0.0	0.0	0.0	0.0	0.0	0.0	0.0	0.0	0.0	0.01055	0.0	0.0	0.0	0.0	0.0	0.0	0.0	0.0	0.0	0.0	0.0	0.0	0.0	0.0	0.0	0.0	0.0	0.0	0.0	0.0	0.0	0.0
k__Bacteria|p__Firmicutes|c__Bacilli|o__Lactobacillales|f__Lactobacillaceae|g__Lactobacillus|s__Lactobacillus_mucosae	0.0	0.0	0.0	0.0	0.0	0.0	0.0	0.0	0.0	0.0	0.0	0.0	0.0	0.0	0.0	0.0	0.0	0.0	0.0	0.0	0.0	0.0	0.0	0.0	0.0	0.0	0.0	0.0	0.0	0.0	0.0	0.0	0.0	0.0	0.0	0.0	0.0	0.0	0.0	0.0	0.0	0.0	0.00155	0.0	0.0	0.0	0.0	0.0	0.0
k__Bacteria|p__Firmicutes|c__Bacilli|o__Lactobacillales|f__Lactobacillaceae|g__Lactobacillus|s__Lactobacillus_mucosae|t__GCF_000248095	0.0	0.0	0.0	0.0	0.0	0.0	0.0	0.0	0.0	0.0	0.0	0.0	0.0	0.0	0.0	0.0	0.0	0.0	0.0	0.0	0.0	0.0	0.0	0.0	0.0	0.0	0.0	0.0	0.0	0.0	0.0	0.0	0.0	0.0	0.0	0.0	0.0	0.0	0.0	0.0	0.0	0.0	0.00155	0.0	0.0	0.0	0.0	0.0	0.0
k__Bacteria|p__Firmicutes|c__Bacilli|o__Lactobacillales|f__Lactobacillaceae|g__Lactobacillus|s__Lactobacillus_oris	0.0	0.0	0.0	0.0	0.0	0.0	0.0	0.0	0.0	0.0	0.0	0.0	0.0	0.0	0.0	0.0	0.0	0.0	0.0	0.0	0.0	0.0	0.0	0.0	0.0	0.0	0.0	0.0	0.0	0.0	0.0	0.0	0.0	0.0	0.0	0.0	0.0	0.0	0.0	0.0	0.0	0.0	0.0	0.0	0.0	0.0	0.0	0.0	0.0
k__Bacteria|p__Firmicutes|c__Bacilli|o__Lactobacillales|f__Lactobacillaceae|g__Lactobacillus|s__Lactobacillus_oris|t__Lactobacillus_oris_unclassified	0.0	0.0	0.0	0.0	0.0	0.0	0.0	0.0	0.0	0.0	0.0	0.0	0.0	0.0	0.0	0.0	0.0	0.0	0.0	0.0	0.0	0.0	0.0	0.0	0.0	0.0	0.0	0.0	0.0	0.0	0.0	0.0	0.0	0.0	0.0	0.0	0.0	0.0	0.0	0.0	0.0	0.0	0.0	0.0	0.0	0.0	0.0	0.0	0.0
k__Bacteria|p__Firmicutes|c__Bacilli|o__Lactobacillales|f__Lactobacillaceae|g__Lactobacillus|s__Lactobacillus_reuteri	0.0	0.0	0.0	0.0	0.0	0.0	0.0	0.0	0.0	0.0	0.0	0.0	0.0	0.0	0.0	0.0	0.0	0.0	0.0	0.0	0.0	0.0	0.0	0.0	0.0	0.0	0.0	0.0	0.0	0.0	0.0	0.01538	0.0	0.0	0.0	0.0	0.0	0.0	0.0	0.0	0.0	0.0	0.0	0.0	0.0	0.0	0.0	0.0	0.0
k__Bacteria|p__Firmicutes|c__Bacilli|o__Lactobacillales|f__Lactobacillaceae|g__Lactobacillus|s__Lactobacillus_reuteri|t__Lactobacillus_reuteri_unclassified	0.0	0.0	0.0	0.0	0.0	0.0	0.0	0.0	0.0	0.0	0.0	0.0	0.0	0.0	0.0	0.0	0.0	0.0	0.0	0.0	0.0	0.0	0.0	0.0	0.0	0.0	0.0	0.0	0.0	0.0	0.0	0.01538	0.0	0.0	0.0	0.0	0.0	0.0	0.0	0.0	0.0	0.0	0.0	0.0	0.0	0.0	0.0	0.0	0.0
k__Bacteria|p__Firmicutes|c__Bacilli|o__Lactobacillales|f__Lactobacillaceae|g__Lactobacillus|s__Lactobacillus_rhamnosus	0.0	0.0	0.0	0.0	0.0	0.0	0.0	0.0	0.0	0.0	0.0	0.0	0.0	0.0	0.0	0.0	0.0	0.0	0.0	0.0	0.0	0.0	0.0	0.0	0.0	0.0	0.0	0.0	0.0	0.0	0.0	0.0	0.0	0.04404	0.0	0.0	0.0	0.0	0.0	0.0	0.0	0.0	0.0	0.09919	0.0	0.0	0.0	0.0	0.0
k__Bacteria|p__Firmicutes|c__Bacilli|o__Lactobacillales|f__Lactobacillaceae|g__Lactobacillus|s__Lactobacillus_rhamnosus|t__Lactobacillus_rhamnosus_unclassified	0.0	0.0	0.0	0.0	0.0	0.0	0.0	0.0	0.0	0.0	0.0	0.0	0.0	0.0	0.0	0.0	0.0	0.0	0.0	0.0	0.0	0.0	0.0	0.0	0.0	0.0	0.0	0.0	0.0	0.0	0.0	0.0	0.0	0.04404	0.0	0.0	0.0	0.0	0.0	0.0	0.0	0.0	0.0	0.09919	0.0	0.0	0.0	0.0	0.0
k__Bacteria|p__Firmicutes|c__Bacilli|o__Lactobacillales|f__Lactobacillaceae|g__Lactobacillus|s__Lactobacillus_ruminis	0.0	0.0	0.0	0.0	0.0	0.0	0.0	0.0	0.0	0.0	0.0	0.0	0.0	0.0	0.0	6.99652	0.0	0.0	0.0	0.0	0.0	0.0	0.0	0.0	0.0	0.0	0.0	0.0	0.0	0.0	0.0	0.0	0.0	0.0	0.0	0.0	0.0	0.0	0.0	0.0	0.0	0.0	0.0	0.0	0.0	0.0	0.0	0.0	0.0
k__Bacteria|p__Firmicutes|c__Bacilli|o__Lactobacillales|f__Lactobacillaceae|g__Lactobacillus|s__Lactobacillus_ruminis|t__Lactobacillus_ruminis_unclassified	0.0	0.0	0.0	0.0	0.0	0.0	0.0	0.0	0.0	0.0	0.0	0.0	0.0	0.0	0.0	6.99652	0.0	0.0	0.0	0.0	0.0	0.0	0.0	0.0	0.0	0.0	0.0	0.0	0.0	0.0	0.0	0.0	0.0	0.0	0.0	0.0	0.0	0.0	0.0	0.0	0.0	0.0	0.0	0.0	0.0	0.0	0.0	0.0	0.0
k__Bacteria|p__Firmicutes|c__Bacilli|o__Lactobacillales|f__Lactobacillaceae|g__Lactobacillus|s__Lactobacillus_salivarius	0.0	0.0	0.0	0.0	0.0	0.0	0.0	0.0	0.0	0.0	0.0	0.0	0.0	0.0	0.0	0.0	0.0	0.0	0.0	0.0	0.0	0.0	0.0	0.0	0.0	0.08706	0.87601	1.19997	0.0	0.0	0.0	0.0	0.0	0.0	0.0	0.0	0.0	0.0	0.0	0.0	0.0	0.00116	0.0	0.0	0.0	0.0	0.0	0.0	0.0
k__Bacteria|p__Firmicutes|c__Bacilli|o__Lactobacillales|f__Lactobacillaceae|g__Lactobacillus|s__Lactobacillus_salivarius|t__Lactobacillus_salivarius_unclassified	0.0	0.0	0.0	0.0	0.0	0.0	0.0	0.0	0.0	0.0	0.0	0.0	0.0	0.0	0.0	0.0	0.0	0.0	0.0	0.0	0.0	0.0	0.0	0.0	0.0	0.08706	0.87601	1.19997	0.0	0.0	0.0	0.0	0.0	0.0	0.0	0.0	0.0	0.0	0.0	0.0	0.0	0.00116	0.0	0.0	0.0	0.0	0.0	0.0	0.0
k__Bacteria|p__Firmicutes|c__Bacilli|o__Lactobacillales|f__Lactobacillaceae|g__Lactobacillus|s__Lactobacillus_sp_7_1_47FAA	0.0	0.0	0.0	0.0	0.0	0.0	0.0	0.0	0.0	0.0	0.0	0.0	0.0	0.0	0.0	0.0	0.0	0.0	0.0	0.0	0.0	0.0	0.0	0.0	0.0	0.0	0.0	0.0	0.0	0.0	0.0	0.0	0.0	0.0	0.0	0.0	0.0	0.0	0.0	0.0	0.0	0.0	0.0	0.0	0.0	0.0	0.0	0.0	0.0
k__Bacteria|p__Firmicutes|c__Bacilli|o__Lactobacillales|f__Lactobacillaceae|g__Lactobacillus|s__Lactobacillus_sp_7_1_47FAA|t__GCF_000227195	0.0	0.0	0.0	0.0	0.0	0.0	0.0	0.0	0.0	0.0	0.0	0.0	0.0	0.0	0.0	0.0	0.0	0.0	0.0	0.0	0.0	0.0	0.0	0.0	0.0	0.0	0.0	0.0	0.0	0.0	0.0	0.0	0.0	0.0	0.0	0.0	0.0	0.0	0.0	0.0	0.0	0.0	0.0	0.0	0.0	0.0	0.0	0.0	0.0
k__Bacteria|p__Firmicutes|c__Bacilli|o__Lactobacillales|f__Lactobacillaceae|g__Lactobacillus|s__Lactobacillus_vaginalis	0.0	0.0	0.0	0.0	0.0	0.0	0.0	0.0	0.0	0.0	0.0	0.0	0.0	0.0	0.0	0.0	0.0	0.0	0.0	0.0	0.0	0.0	0.0	0.0	0.0	0.078	0.18463	0.09003	0.0	0.0	0.0	0.0	0.0	0.0	0.0	0.0	0.0	0.0	0.0	0.0	0.0	0.0	0.0	0.0	0.0	0.0	0.0	0.0	0.0
k__Bacteria|p__Firmicutes|c__Bacilli|o__Lactobacillales|f__Lactobacillaceae|g__Lactobacillus|s__Lactobacillus_vaginalis|t__GCF_000159435	0.0	0.0	0.0	0.0	0.0	0.0	0.0	0.0	0.0	0.0	0.0	0.0	0.0	0.0	0.0	0.0	0.0	0.0	0.0	0.0	0.0	0.0	0.0	0.0	0.0	0.078	0.18463	0.09003	0.0	0.0	0.0	0.0	0.0	0.0	0.0	0.0	0.0	0.0	0.0	0.0	0.0	0.0	0.0	0.0	0.0	0.0	0.0	0.0	0.0
k__Bacteria|p__Firmicutes|c__Bacilli|o__Lactobacillales|f__Lactobacillaceae|g__Pediococcus	0.0	0.0	0.0	0.0	0.0	0.0	0.0	0.0	0.0	0.0	0.0	0.0	0.0	0.0	0.0	0.0	0.0	0.0	0.0	0.0	0.0	0.0	0.0	0.0	0.0	0.0	0.0	0.05705	0.0	0.0	0.0	0.0	0.0	0.0	0.0	0.0	0.0	0.0	0.0	0.0	0.0	0.0	0.0	0.0	0.0	0.0	0.0	0.0	0.0
k__Bacteria|p__Firmicutes|c__Bacilli|o__Lactobacillales|f__Lactobacillaceae|g__Pediococcus|s__Pediococcus_acidilactici	0.0	0.0	0.0	0.0	0.0	0.0	0.0	0.0	0.0	0.0	0.0	0.0	0.0	0.0	0.0	0.0	0.0	0.0	0.0	0.0	0.0	0.0	0.0	0.0	0.0	0.0	0.0	0.01281	0.0	0.0	0.0	0.0	0.0	0.0	0.0	0.0	0.0	0.0	0.0	0.0	0.0	0.0	0.0	0.0	0.0	0.0	0.0	0.0	0.0
k__Bacteria|p__Firmicutes|c__Bacilli|o__Lactobacillales|f__Lactobacillaceae|g__Pediococcus|s__Pediococcus_acidilactici|t__Pediococcus_acidilactici_unclassified	0.0	0.0	0.0	0.0	0.0	0.0	0.0	0.0	0.0	0.0	0.0	0.0	0.0	0.0	0.0	0.0	0.0	0.0	0.0	0.0	0.0	0.0	0.0	0.0	0.0	0.0	0.0	0.01281	0.0	0.0	0.0	0.0	0.0	0.0	0.0	0.0	0.0	0.0	0.0	0.0	0.0	0.0	0.0	0.0	0.0	0.0	0.0	0.0	0.0
k__Bacteria|p__Firmicutes|c__Bacilli|o__Lactobacillales|f__Lactobacillaceae|g__Pediococcus|s__Pediococcus_lolii	0.0	0.0	0.0	0.0	0.0	0.0	0.0	0.0	0.0	0.0	0.0	0.0	0.0	0.0	0.0	0.0	0.0	0.0	0.0	0.0	0.0	0.0	0.0	0.0	0.0	0.0	0.0	0.0022	0.0	0.0	0.0	0.0	0.0	0.0	0.0	0.0	0.0	0.0	0.0	0.0	0.0	0.0	0.0	0.0	0.0	0.0	0.0	0.0	0.0
k__Bacteria|p__Firmicutes|c__Bacilli|o__Lactobacillales|f__Lactobacillaceae|g__Pediococcus|s__Pediococcus_lolii|t__GCF_000319265	0.0	0.0	0.0	0.0	0.0	0.0	0.0	0.0	0.0	0.0	0.0	0.0	0.0	0.0	0.0	0.0	0.0	0.0	0.0	0.0	0.0	0.0	0.0	0.0	0.0	0.0	0.0	0.0022	0.0	0.0	0.0	0.0	0.0	0.0	0.0	0.0	0.0	0.0	0.0	0.0	0.0	0.0	0.0	0.0	0.0	0.0	0.0	0.0	0.0
k__Bacteria|p__Firmicutes|c__Bacilli|o__Lactobacillales|f__Lactobacillaceae|g__Pediococcus|s__Pediococcus_unclassified	0.0	0.0	0.0	0.0	0.0	0.0	0.0	0.0	0.0	0.0	0.0	0.0	0.0	0.0	0.0	0.0	0.0	0.0	0.0	0.0	0.0	0.0	0.0	0.0	0.0	0.0	0.0	0.04203	0.0	0.0	0.0	0.0	0.0	0.0	0.0	0.0	0.0	0.0	0.0	0.0	0.0	0.0	0.0	0.0	0.0	0.0	0.0	0.0	0.0
k__Bacteria|p__Firmicutes|c__Bacilli|o__Lactobacillales|f__Leuconostocaceae	0.0	0.0	0.0	0.0	0.0	0.0	0.0379	0.0	0.0	0.0	0.0	0.0	0.0	0.0	0.0	0.0	0.0	0.0	0.0	0.0	0.0	0.0	0.0	0.0	0.0	0.03554	0.0	0.0	0.0	0.0	0.0	0.0	0.0	0.0	0.0	0.0	0.0	0.0	0.0	0.0	0.0	0.0	0.00573	0.0	0.0	0.0	0.0	0.0125	0.0
k__Bacteria|p__Firmicutes|c__Bacilli|o__Lactobacillales|f__Leuconostocaceae|g__Leuconostoc	0.0	0.0	0.0	0.0	0.0	0.0	0.0379	0.0	0.0	0.0	0.0	0.0	0.0	0.0	0.0	0.0	0.0	0.0	0.0	0.0	0.0	0.0	0.0	0.0	0.0	0.03554	0.0	0.0	0.0	0.0	0.0	0.0	0.0	0.0	0.0	0.0	0.0	0.0	0.0	0.0	0.0	0.0	0.00573	0.0	0.0	0.0	0.0	0.0125	0.0
k__Bacteria|p__Firmicutes|c__Bacilli|o__Lactobacillales|f__Leuconostocaceae|g__Leuconostoc|s__Leuconostoc_gelidum	0.0	0.0	0.0	0.0	0.0	0.0	0.0	0.0	0.0	0.0	0.0	0.0	0.0	0.0	0.0	0.0	0.0	0.0	0.0	0.0	0.0	0.0	0.0	0.0	0.0	0.0016	0.0	0.0	0.0	0.0	0.0	0.0	0.0	0.0	0.0	0.0	0.0	0.0	0.0	0.0	0.0	0.0	0.0	0.0	0.0	0.0	0.0	0.0	0.0
k__Bacteria|p__Firmicutes|c__Bacilli|o__Lactobacillales|f__Leuconostocaceae|g__Leuconostoc|s__Leuconostoc_gelidum|t__Leuconostoc_gelidum_unclassified	0.0	0.0	0.0	0.0	0.0	0.0	0.0	0.0	0.0	0.0	0.0	0.0	0.0	0.0	0.0	0.0	0.0	0.0	0.0	0.0	0.0	0.0	0.0	0.0	0.0	0.0016	0.0	0.0	0.0	0.0	0.0	0.0	0.0	0.0	0.0	0.0	0.0	0.0	0.0	0.0	0.0	0.0	0.0	0.0	0.0	0.0	0.0	0.0	0.0
k__Bacteria|p__Firmicutes|c__Bacilli|o__Lactobacillales|f__Leuconostocaceae|g__Leuconostoc|s__Leuconostoc_lactis	0.0	0.0	0.0	0.0	0.0	0.0	0.0	0.0	0.0	0.0	0.0	0.0	0.0	0.0	0.0	0.0	0.0	0.0	0.0	0.0	0.0	0.0	0.0	0.0	0.0	0.00228	0.0	0.0	0.0	0.0	0.0	0.0	0.0	0.0	0.0	0.0	0.0	0.0	0.0	0.0	0.0	0.0	0.0	0.0	0.0	0.0	0.0	0.0	0.0
k__Bacteria|p__Firmicutes|c__Bacilli|o__Lactobacillales|f__Leuconostocaceae|g__Leuconostoc|s__Leuconostoc_lactis|t__Leuconostoc_lactis_unclassified	0.0	0.0	0.0	0.0	0.0	0.0	0.0	0.0	0.0	0.0	0.0	0.0	0.0	0.0	0.0	0.0	0.0	0.0	0.0	0.0	0.0	0.0	0.0	0.0	0.0	0.00228	0.0	0.0	0.0	0.0	0.0	0.0	0.0	0.0	0.0	0.0	0.0	0.0	0.0	0.0	0.0	0.0	0.0	0.0	0.0	0.0	0.0	0.0	0.0
k__Bacteria|p__Firmicutes|c__Bacilli|o__Lactobacillales|f__Leuconostocaceae|g__Leuconostoc|s__Leuconostoc_mesenteroides	0.0	0.0	0.0	0.0	0.0	0.0	0.02614	0.0	0.0	0.0	0.0	0.0	0.0	0.0	0.0	0.0	0.0	0.0	0.0	0.0	0.0	0.0	0.0	0.0	0.0	0.00567	0.0	0.0	0.0	0.0	0.0	0.0	0.0	0.0	0.0	0.0	0.0	0.0	0.0	0.0	0.0	0.0	0.00573	0.0	0.0	0.0	0.0	0.0	0.0
k__Bacteria|p__Firmicutes|c__Bacilli|o__Lactobacillales|f__Leuconostocaceae|g__Leuconostoc|s__Leuconostoc_mesenteroides|t__Leuconostoc_mesenteroides_unclassified	0.0	0.0	0.0	0.0	0.0	0.0	0.02614	0.0	0.0	0.0	0.0	0.0	0.0	0.0	0.0	0.0	0.0	0.0	0.0	0.0	0.0	0.0	0.0	0.0	0.0	0.00567	0.0	0.0	0.0	0.0	0.0	0.0	0.0	0.0	0.0	0.0	0.0	0.0	0.0	0.0	0.0	0.0	0.00573	0.0	0.0	0.0	0.0	0.0	0.0
k__Bacteria|p__Firmicutes|c__Bacilli|o__Lactobacillales|f__Leuconostocaceae|g__Leuconostoc|s__Leuconostoc_unclassified	0.0	0.0	0.0	0.0	0.0	0.0	0.01176	0.0	0.0	0.0	0.0	0.0	0.0	0.0	0.0	0.0	0.0	0.0	0.0	0.0	0.0	0.0	0.0	0.0	0.0	0.02599	0.0	0.0	0.0	0.0	0.0	0.0	0.0	0.0	0.0	0.0	0.0	0.0	0.0	0.0	0.0	0.0	0.0	0.0	0.0	0.0	0.0	0.0125	0.0
k__Bacteria|p__Firmicutes|c__Bacilli|o__Lactobacillales|f__Leuconostocaceae|g__Weissella	0.0	0.0	0.0	0.0	0.0	0.0	0.0	0.0	0.0	0.0	0.0	0.0	0.0	0.0	0.0	0.0	0.0	0.0	0.0	0.0	0.0	0.0	0.0	0.0	0.0	0.0	0.0	0.0	0.0	0.0	0.0	0.0	0.0	0.0	0.0	0.0	0.0	0.0	0.0	0.0	0.0	0.0	0.0	0.0	0.0	0.0	0.0	0.0	0.0
k__Bacteria|p__Firmicutes|c__Bacilli|o__Lactobacillales|f__Leuconostocaceae|g__Weissella|s__Weissella_unclassified	0.0	0.0	0.0	0.0	0.0	0.0	0.0	0.0	0.0	0.0	0.0	0.0	0.0	0.0	0.0	0.0	0.0	0.0	0.0	0.0	0.0	0.0	0.0	0.0	0.0	0.0	0.0	0.0	0.0	0.0	0.0	0.0	0.0	0.0	0.0	0.0	0.0	0.0	0.0	0.0	0.0	0.0	0.0	0.0	0.0	0.0	0.0	0.0	0.0
k__Bacteria|p__Firmicutes|c__Bacilli|o__Lactobacillales|f__Streptococcaceae	0.14812	0.0	0.0	0.0	0.01496	0.00432	0.07715	0.17262	0.23255	0.09553	0.11046	0.38385	0.07759	0.0	0.0	0.04862	0.01966	0.0	0.0	0.0	0.09765	0.02585	0.08727	0.0056	2.89184	4.73987	5.85838	9.714	0.0	0.29734	0.0	0.14812	0.303	0.13163	0.06692	0.02986	0.0	0.07966	0.0	0.0	0.05696	0.15141	0.0	0.76986	1.03848	0.0	0.0	0.18114	1.15198
k__Bacteria|p__Firmicutes|c__Bacilli|o__Lactobacillales|f__Streptococcaceae|g__Lactococcus	0.0	0.0	0.0	0.0	0.0	0.0	0.0	0.0	0.0	0.0	0.0	0.0	0.0	0.0	0.0	0.0	0.0	0.0	0.0	0.0	0.01492	0.0	0.0	0.0	0.0	0.0	0.05467	0.0	0.0	0.0	0.0	0.00467	0.0	0.0	0.03174	0.01301	0.0	0.0	0.0	0.0	0.0	0.0	0.0	0.02109	0.00795	0.0	0.0	0.0	0.0
k__Bacteria|p__Firmicutes|c__Bacilli|o__Lactobacillales|f__Streptococcaceae|g__Lactococcus|s__Lactococcus_lactis	0.0	0.0	0.0	0.0	0.0	0.0	0.0	0.0	0.0	0.0	0.0	0.0	0.0	0.0	0.0	0.0	0.0	0.0	0.0	0.0	0.01492	0.0	0.0	0.0	0.0	0.0	0.05467	0.0	0.0	0.0	0.0	0.00467	0.0	0.0	0.03174	0.01301	0.0	0.0	0.0	0.0	0.0	0.0	0.0	0.02109	0.00795	0.0	0.0	0.0	0.0
k__Bacteria|p__Firmicutes|c__Bacilli|o__Lactobacillales|f__Streptococcaceae|g__Lactococcus|s__Lactococcus_lactis|t__Lactococcus_lactis_unclassified	0.0	0.0	0.0	0.0	0.0	0.0	0.0	0.0	0.0	0.0	0.0	0.0	0.0	0.0	0.0	0.0	0.0	0.0	0.0	0.0	0.01492	0.0	0.0	0.0	0.0	0.0	0.05467	0.0	0.0	0.0	0.0	0.00467	0.0	0.0	0.03174	0.01301	0.0	0.0	0.0	0.0	0.0	0.0	0.0	0.02109	0.00795	0.0	0.0	0.0	0.0
k__Bacteria|p__Firmicutes|c__Bacilli|o__Lactobacillales|f__Streptococcaceae|g__Streptococcus	0.14812	0.0	0.0	0.0	0.01496	0.00432	0.07715	0.17262	0.23255	0.09553	0.11046	0.38385	0.07759	0.0	0.0	0.04862	0.01966	0.0	0.0	0.0	0.08273	0.02585	0.08727	0.0056	2.89184	4.73987	5.80371	9.714	0.0	0.29734	0.0	0.14345	0.303	0.13163	0.03518	0.01684	0.0	0.07966	0.0	0.0	0.05696	0.15141	0.0	0.74877	1.03053	0.0	0.0	0.18114	1.15198
k__Bacteria|p__Firmicutes|c__Bacilli|o__Lactobacillales|f__Streptococcaceae|g__Streptococcus|s__Streptococcus_anginosus	0.0	0.0	0.0	0.0	0.0	0.0	0.0	0.0	0.0	0.0	0.0	0.0	0.0	0.0	0.0	0.0	0.0	0.0	0.0	0.0	0.0	0.0	0.0	0.0	0.0	0.05358	0.0444	0.11753	0.0	0.0	0.0	0.0	0.0	0.0	0.0	0.0	0.0	0.0	0.0	0.0	0.0	0.04087	0.0	0.0	0.0	0.0	0.0	0.0	0.0
k__Bacteria|p__Firmicutes|c__Bacilli|o__Lactobacillales|f__Streptococcaceae|g__Streptococcus|s__Streptococcus_anginosus|t__Streptococcus_anginosus_unclassified	0.0	0.0	0.0	0.0	0.0	0.0	0.0	0.0	0.0	0.0	0.0	0.0	0.0	0.0	0.0	0.0	0.0	0.0	0.0	0.0	0.0	0.0	0.0	0.0	0.0	0.05358	0.0444	0.11753	0.0	0.0	0.0	0.0	0.0	0.0	0.0	0.0	0.0	0.0	0.0	0.0	0.0	0.04087	0.0	0.0	0.0	0.0	0.0	0.0	0.0
k__Bacteria|p__Firmicutes|c__Bacilli|o__Lactobacillales|f__Streptococcaceae|g__Streptococcus|s__Streptococcus_australis	0.0	0.0	0.0	0.0	0.0	0.0	0.0	0.0	0.0	0.0	0.0	0.0	0.0	0.0	0.0	0.0	0.0	0.0	0.0	0.0	0.0	0.0	0.0	0.0	0.1376	0.042	0.02765	0.07639	0.0	0.0	0.0	0.0	0.0	0.00181	0.00052	0.0	0.0	0.0	0.0	0.0	0.0	0.0	0.0	0.0	0.0	0.0	0.0	0.0	0.0
k__Bacteria|p__Firmicutes|c__Bacilli|o__Lactobacillales|f__Streptococcaceae|g__Streptococcus|s__Streptococcus_australis|t__Streptococcus_australis_unclassified	0.0	0.0	0.0	0.0	0.0	0.0	0.0	0.0	0.0	0.0	0.0	0.0	0.0	0.0	0.0	0.0	0.0	0.0	0.0	0.0	0.0	0.0	0.0	0.0	0.1376	0.042	0.02765	0.07639	0.0	0.0	0.0	0.0	0.0	0.00181	0.00052	0.0	0.0	0.0	0.0	0.0	0.0	0.0	0.0	0.0	0.0	0.0	0.0	0.0	0.0
k__Bacteria|p__Firmicutes|c__Bacilli|o__Lactobacillales|f__Streptococcaceae|g__Streptococcus|s__Streptococcus_gordonii	0.0	0.0	0.0	0.0	0.0	0.0	0.0	0.0	0.0	0.0	0.0	0.0	0.0	0.0	0.0	0.0	0.0	0.0	0.0	0.0	0.0	0.0	0.0	0.0	0.01372	0.0	0.0	0.01869	0.0	0.0	0.0	0.0	0.0	0.0	0.0	0.0	0.0	0.0	0.0	0.0	0.0	0.0	0.0	0.0	0.0	0.0	0.0	0.0	0.0
k__Bacteria|p__Firmicutes|c__Bacilli|o__Lactobacillales|f__Streptococcaceae|g__Streptococcus|s__Streptococcus_gordonii|t__GCF_000017005	0.0	0.0	0.0	0.0	0.0	0.0	0.0	0.0	0.0	0.0	0.0	0.0	0.0	0.0	0.0	0.0	0.0	0.0	0.0	0.0	0.0	0.0	0.0	0.0	0.01372	0.0	0.0	0.01869	0.0	0.0	0.0	0.0	0.0	0.0	0.0	0.0	0.0	0.0	0.0	0.0	0.0	0.0	0.0	0.0	0.0	0.0	0.0	0.0	0.0
k__Bacteria|p__Firmicutes|c__Bacilli|o__Lactobacillales|f__Streptococcaceae|g__Streptococcus|s__Streptococcus_infantis	0.0	0.0	0.0	0.0	0.0	0.0	0.0	0.0	0.0	0.0	0.0	0.0	0.0	0.0	0.0	0.0	0.0	0.0	0.0	0.0	0.0	0.0	0.0	0.0	0.00872	0.03145	0.02708	0.06329	0.0	0.0	0.0	0.0	0.0	0.0	0.0	0.0	0.0	0.0	0.0	0.0	0.0	0.0	0.0	0.0	0.0	0.0	0.0	0.0	0.0
k__Bacteria|p__Firmicutes|c__Bacilli|o__Lactobacillales|f__Streptococcaceae|g__Streptococcus|s__Streptococcus_infantis|t__Streptococcus_infantis_unclassified	0.0	0.0	0.0	0.0	0.0	0.0	0.0	0.0	0.0	0.0	0.0	0.0	0.0	0.0	0.0	0.0	0.0	0.0	0.0	0.0	0.0	0.0	0.0	0.0	0.00872	0.03145	0.02708	0.06329	0.0	0.0	0.0	0.0	0.0	0.0	0.0	0.0	0.0	0.0	0.0	0.0	0.0	0.0	0.0	0.0	0.0	0.0	0.0	0.0	0.0
k__Bacteria|p__Firmicutes|c__Bacilli|o__Lactobacillales|f__Streptococcaceae|g__Streptococcus|s__Streptococcus_intermedius	0.0	0.0	0.0	0.0	0.0	0.0	0.0	0.0	0.0	0.0	0.0	0.0	0.0	0.0	0.0	0.0	0.0	0.0	0.0	0.0	0.0	0.0	0.0	0.0	0.0	0.0	0.0	0.00275	0.0	0.0	0.0	0.0	0.0	0.0	0.0	0.0	0.0	0.0	0.0	0.0	0.0	0.0	0.0	0.0	0.0	0.0	0.0	0.0	0.0
k__Bacteria|p__Firmicutes|c__Bacilli|o__Lactobacillales|f__Streptococcaceae|g__Streptococcus|s__Streptococcus_intermedius|t__Streptococcus_intermedius_unclassified	0.0	0.0	0.0	0.0	0.0	0.0	0.0	0.0	0.0	0.0	0.0	0.0	0.0	0.0	0.0	0.0	0.0	0.0	0.0	0.0	0.0	0.0	0.0	0.0	0.0	0.0	0.0	0.00275	0.0	0.0	0.0	0.0	0.0	0.0	0.0	0.0	0.0	0.0	0.0	0.0	0.0	0.0	0.0	0.0	0.0	0.0	0.0	0.0	0.0
k__Bacteria|p__Firmicutes|c__Bacilli|o__Lactobacillales|f__Streptococcaceae|g__Streptococcus|s__Streptococcus_lutetiensis	0.0	0.0	0.0	0.0	0.0	0.0	0.00489	0.0	0.0	0.0	0.0	0.0	0.0	0.0	0.0	0.0	0.0	0.0	0.0	0.0	0.0	0.0	0.0	0.0	0.0	0.0	0.0	0.0	0.0	0.0	0.0	0.0	0.0	0.0	0.0	0.0	0.0	0.0	0.0	0.0	0.0	0.0	0.0	0.0	0.0	0.0	0.0	0.0	0.0
k__Bacteria|p__Firmicutes|c__Bacilli|o__Lactobacillales|f__Streptococcaceae|g__Streptococcus|s__Streptococcus_lutetiensis|t__GCF_000441535	0.0	0.0	0.0	0.0	0.0	0.0	0.00489	0.0	0.0	0.0	0.0	0.0	0.0	0.0	0.0	0.0	0.0	0.0	0.0	0.0	0.0	0.0	0.0	0.0	0.0	0.0	0.0	0.0	0.0	0.0	0.0	0.0	0.0	0.0	0.0	0.0	0.0	0.0	0.0	0.0	0.0	0.0	0.0	0.0	0.0	0.0	0.0	0.0	0.0
k__Bacteria|p__Firmicutes|c__Bacilli|o__Lactobacillales|f__Streptococcaceae|g__Streptococcus|s__Streptococcus_mitis_oralis_pneumoniae	0.0	0.0	0.0	0.0	0.0	0.0	0.0	0.0	0.0	0.0	0.0	0.0	0.0	0.0	0.0	0.0	0.0	0.0	0.0	0.0	0.0	0.0	0.0	0.0	0.0	0.01333	0.0	0.01041	0.0	0.0	0.0	0.0	0.0	0.0	0.0	0.0	0.0	0.0	0.0	0.0	0.0	0.0	0.0	0.0	0.0	0.0	0.0	0.0	0.0
k__Bacteria|p__Firmicutes|c__Bacilli|o__Lactobacillales|f__Streptococcaceae|g__Streptococcus|s__Streptococcus_mitis_oralis_pneumoniae|t__Streptococcus_mitis_oralis_pneumoniae_unclassified	0.0	0.0	0.0	0.0	0.0	0.0	0.0	0.0	0.0	0.0	0.0	0.0	0.0	0.0	0.0	0.0	0.0	0.0	0.0	0.0	0.0	0.0	0.0	0.0	0.0	0.01333	0.0	0.01041	0.0	0.0	0.0	0.0	0.0	0.0	0.0	0.0	0.0	0.0	0.0	0.0	0.0	0.0	0.0	0.0	0.0	0.0	0.0	0.0	0.0
k__Bacteria|p__Firmicutes|c__Bacilli|o__Lactobacillales|f__Streptococcaceae|g__Streptococcus|s__Streptococcus_mutans	0.0	0.0	0.0	0.0	0.0	0.0	0.0	0.0	0.0	0.0	0.0	0.0	0.0	0.0	0.0	0.0	0.0	0.0	0.0	0.0	0.0	0.0	0.0	0.0	0.0	0.0	0.0	0.00457	0.0	0.0	0.0	0.0	0.0	0.0	0.0	0.0	0.0	0.0	0.0	0.0	0.0	0.0	0.0	0.0	0.0	0.0	0.0	0.0	0.0
k__Bacteria|p__Firmicutes|c__Bacilli|o__Lactobacillales|f__Streptococcaceae|g__Streptococcus|s__Streptococcus_mutans|t__Streptococcus_mutans_unclassified	0.0	0.0	0.0	0.0	0.0	0.0	0.0	0.0	0.0	0.0	0.0	0.0	0.0	0.0	0.0	0.0	0.0	0.0	0.0	0.0	0.0	0.0	0.0	0.0	0.0	0.0	0.0	0.00457	0.0	0.0	0.0	0.0	0.0	0.0	0.0	0.0	0.0	0.0	0.0	0.0	0.0	0.0	0.0	0.0	0.0	0.0	0.0	0.0	0.0
k__Bacteria|p__Firmicutes|c__Bacilli|o__Lactobacillales|f__Streptococcaceae|g__Streptococcus|s__Streptococcus_parasanguinis	0.0	0.0	0.0	0.0	0.00763	0.00063	0.00536	0.02576	0.00599	0.00592	0.02413	0.05141	0.00125	0.0	0.0	0.01783	0.00133	0.0	0.0	0.0	0.0017	0.0	0.0	0.0	2.13487	1.742	1.85437	2.50447	0.0	0.02549	0.0	0.00303	0.00655	0.00122	0.01986	0.0	0.0	0.04111	0.0	0.0	0.0	0.02749	0.0	0.0	0.0	0.0	0.0	0.1244	0.1961
k__Bacteria|p__Firmicutes|c__Bacilli|o__Lactobacillales|f__Streptococcaceae|g__Streptococcus|s__Streptococcus_parasanguinis|t__Streptococcus_parasanguinis_unclassified	0.0	0.0	0.0	0.0	0.00763	0.00063	0.00536	0.02576	0.00599	0.00592	0.02413	0.05141	0.00125	0.0	0.0	0.01783	0.00133	0.0	0.0	0.0	0.0017	0.0	0.0	0.0	2.13487	1.742	1.85437	2.50447	0.0	0.02549	0.0	0.00303	0.00655	0.00122	0.01986	0.0	0.0	0.04111	0.0	0.0	0.0	0.02749	0.0	0.0	0.0	0.0	0.0	0.1244	0.1961
k__Bacteria|p__Firmicutes|c__Bacilli|o__Lactobacillales|f__Streptococcaceae|g__Streptococcus|s__Streptococcus_salivarius	0.08378	0.0	0.0	0.0	0.00733	0.0037	0.06691	0.02952	0.02564	0.08961	0.08036	0.15769	0.03763	0.0	0.0	0.00387	0.01832	0.0	0.0	0.0	0.00048	0.0	0.00434	0.0	0.50881	2.79982	3.85021	6.77238	0.0	0.04719	0.0	0.0	0.0	0.0	0.00987	0.0	0.0	0.0303	0.0	0.0	0.0	0.0099	0.0	0.0	0.0	0.0	0.0	0.03416	0.79596
k__Bacteria|p__Firmicutes|c__Bacilli|o__Lactobacillales|f__Streptococcaceae|g__Streptococcus|s__Streptococcus_salivarius|t__Streptococcus_salivarius_unclassified	0.08378	0.0	0.0	0.0	0.00733	0.0037	0.06691	0.02952	0.02564	0.08961	0.08036	0.15769	0.03763	0.0	0.0	0.00387	0.01832	0.0	0.0	0.0	0.00048	0.0	0.00434	0.0	0.50881	2.79982	3.85021	6.77238	0.0	0.04719	0.0	0.0	0.0	0.0	0.00987	0.0	0.0	0.0303	0.0	0.0	0.0	0.0099	0.0	0.0	0.0	0.0	0.0	0.03416	0.79596
k__Bacteria|p__Firmicutes|c__Bacilli|o__Lactobacillales|f__Streptococcaceae|g__Streptococcus|s__Streptococcus_sanguinis	0.0	0.0	0.0	0.0	0.0	0.0	0.0	0.0	0.0	0.0	0.0	0.0	0.0	0.0	0.0	0.0	0.0	0.0	0.0	0.0	0.0	0.0	0.0	0.0	0.08812	0.01885	0.0	0.00362	0.0	0.0	0.0	0.0	0.0	0.0	0.0	0.0	0.0	0.0	0.0	0.0	0.0	0.0	0.0	0.0	0.0	0.0	0.0	0.0	0.0
k__Bacteria|p__Firmicutes|c__Bacilli|o__Lactobacillales|f__Streptococcaceae|g__Streptococcus|s__Streptococcus_sanguinis|t__Streptococcus_sanguinis_unclassified	0.0	0.0	0.0	0.0	0.0	0.0	0.0	0.0	0.0	0.0	0.0	0.0	0.0	0.0	0.0	0.0	0.0	0.0	0.0	0.0	0.0	0.0	0.0	0.0	0.08812	0.01885	0.0	0.00362	0.0	0.0	0.0	0.0	0.0	0.0	0.0	0.0	0.0	0.0	0.0	0.0	0.0	0.0	0.0	0.0	0.0	0.0	0.0	0.0	0.0
k__Bacteria|p__Firmicutes|c__Bacilli|o__Lactobacillales|f__Streptococcaceae|g__Streptococcus|s__Streptococcus_thermophilus	0.06435	0.0	0.0	0.0	0.0	0.0	0.0	0.11734	0.20092	0.0	0.00596	0.15588	0.03871	0.0	0.0	0.02692	0.0	0.0	0.0	0.0	0.08055	0.02585	0.08293	0.0056	0.0	0.0219	0.0	0.13075	0.0	0.22466	0.0	0.14042	0.29645	0.12859	0.00493	0.01684	0.0	0.00825	0.0	0.0	0.0537	0.07315	0.0	0.74877	1.03053	0.0	0.0	0.02258	0.03534
k__Bacteria|p__Firmicutes|c__Bacilli|o__Lactobacillales|f__Streptococcaceae|g__Streptococcus|s__Streptococcus_thermophilus|t__Streptococcus_thermophilus_unclassified	0.06435	0.0	0.0	0.0	0.0	0.0	0.0	0.11734	0.20092	0.0	0.00596	0.15588	0.03871	0.0	0.0	0.02692	0.0	0.0	0.0	0.0	0.08055	0.02585	0.08293	0.0056	0.0	0.0219	0.0	0.13075	0.0	0.22466	0.0	0.14042	0.29645	0.12859	0.00493	0.01684	0.0	0.00825	0.0	0.0	0.0537	0.07315	0.0	0.74877	1.03053	0.0	0.0	0.02258	0.03534
k__Bacteria|p__Firmicutes|c__Bacilli|o__Lactobacillales|f__Streptococcaceae|g__Streptococcus|s__Streptococcus_tigurinus	0.0	0.0	0.0	0.0	0.0	0.0	0.0	0.0	0.0	0.0	0.0	0.0	0.0	0.0	0.0	0.0	0.0	0.0	0.0	0.0	0.0	0.0	0.0	0.0	0.0	0.01692	0.0	0.00914	0.0	0.0	0.0	0.0	0.0	0.0	0.0	0.0	0.0	0.0	0.0	0.0	0.0	0.0	0.0	0.0	0.0	0.0	0.0	0.0	0.0
k__Bacteria|p__Firmicutes|c__Bacilli|o__Lactobacillales|f__Streptococcaceae|g__Streptococcus|s__Streptococcus_tigurinus|t__Streptococcus_tigurinus_unclassified	0.0	0.0	0.0	0.0	0.0	0.0	0.0	0.0	0.0	0.0	0.0	0.0	0.0	0.0	0.0	0.0	0.0	0.0	0.0	0.0	0.0	0.0	0.0	0.0	0.0	0.01692	0.0	0.00914	0.0	0.0	0.0	0.0	0.0	0.0	0.0	0.0	0.0	0.0	0.0	0.0	0.0	0.0	0.0	0.0	0.0	0.0	0.0	0.0	0.0
k__Bacteria|p__Firmicutes|c__Bacilli|o__Lactobacillales|f__Streptococcaceae|g__Streptococcus|s__Streptococcus_vestibularis	0.0	0.0	0.0	0.0	0.0	0.0	0.0	0.0	0.0	0.0	0.0	0.01887	0.0	0.0	0.0	0.0	0.0	0.0	0.0	0.0	0.0	0.0	0.0	0.0	0.0	0.0	0.0	0.0	0.0	0.0	0.0	0.0	0.0	0.0	0.0	0.0	0.0	0.0	0.0	0.0	0.00326	0.0	0.0	0.0	0.0	0.0	0.0	0.0	0.12457
k__Bacteria|p__Firmicutes|c__Bacilli|o__Lactobacillales|f__Streptococcaceae|g__Streptococcus|s__Streptococcus_vestibularis|t__Streptococcus_vestibularis_unclassified	0.0	0.0	0.0	0.0	0.0	0.0	0.0	0.0	0.0	0.0	0.0	0.01887	0.0	0.0	0.0	0.0	0.0	0.0	0.0	0.0	0.0	0.0	0.0	0.0	0.0	0.0	0.0	0.0	0.0	0.0	0.0	0.0	0.0	0.0	0.0	0.0	0.0	0.0	0.0	0.0	0.00326	0.0	0.0	0.0	0.0	0.0	0.0	0.0	0.12457
k__Bacteria|p__Firmicutes|c__Clostridia	28.78859	64.57003	73.92032	47.16579	38.9853	28.88579	29.42439	78.2059	42.84594	54.69618	45.62816	41.39722	25.83598	24.32625	37.02749	36.12509	22.55275	29.29716	73.83832	44.2784	42.2052	20.42246	24.0768	30.31102	59.42051	20.29974	15.28211	29.15129	17.96524	12.12555	46.71215	51.53	47.09496	33.90713	50.67644	47.41339	34.42568	39.87642	61.1682	53.05044	26.20314	30.41386	41.29768	34.06483	35.44232	18.64024	11.21775	50.25026	50.09934
k__Bacteria|p__Firmicutes|c__Clostridia|o__Clostridiales	28.78859	64.57003	73.92032	47.16579	38.9853	28.88579	29.42439	78.2059	42.84594	54.69618	45.62816	41.39722	25.83598	24.32625	37.02749	36.12509	22.55275	29.29716	73.83832	44.2784	42.2052	20.42246	24.0768	30.31102	59.42051	20.29974	15.28211	29.15129	17.96524	12.12555	46.71215	51.53	47.09496	33.90713	50.67644	47.41339	34.42568	39.87642	61.1682	53.05044	26.20314	30.41386	41.29768	34.06483	35.44232	18.64024	11.21775	50.25026	50.09934
k__Bacteria|p__Firmicutes|c__Clostridia|o__Clostridiales|f__Clostridiaceae	0.23706	0.44848	0.19063	0.72205	0.11859	0.22262	0.498	0.34158	1.85743	0.13016	0.77737	0.02588	0.0465	0.98547	1.06208	1.13178	0.08078	1.65326	0.16411	0.04146	0.23595	1.25338	1.1941	1.77131	1.19003	1.14129	0.07804	1.16527	1.84916	3.84871	1.156	1.04994	1.20287	0.76746	0.72633	0.57765	3.3805	2.47985	0.67143	0.31013	5.64801	2.15617	0.69904	0.07622	0.33761	0.85029	2.19191	0.96986	0.41322
k__Bacteria|p__Firmicutes|c__Clostridia|o__Clostridiales|f__Clostridiaceae|g__Butyricicoccus	0.0	0.0	0.0	0.0	0.0	0.0	0.0	0.0	0.0	0.0	0.0	0.0	0.0	0.0	0.0	0.0	0.0	0.0	0.0	0.0	0.0	0.0	0.0	0.0	0.0	0.0	0.0	0.0	0.0	0.0	0.0	0.0	0.0	0.0	0.0	0.0	0.0	0.0	0.0	0.0	0.0	0.0	0.0	0.0	0.0	0.0	0.0	0.1654	0.0
k__Bacteria|p__Firmicutes|c__Clostridia|o__Clostridiales|f__Clostridiaceae|g__Butyricicoccus|s__Butyricicoccus_pullicaecorum	0.0	0.0	0.0	0.0	0.0	0.0	0.0	0.0	0.0	0.0	0.0	0.0	0.0	0.0	0.0	0.0	0.0	0.0	0.0	0.0	0.0	0.0	0.0	0.0	0.0	0.0	0.0	0.0	0.0	0.0	0.0	0.0	0.0	0.0	0.0	0.0	0.0	0.0	0.0	0.0	0.0	0.0	0.0	0.0	0.0	0.0	0.0	0.1654	0.0
k__Bacteria|p__Firmicutes|c__Clostridia|o__Clostridiales|f__Clostridiaceae|g__Butyricicoccus|s__Butyricicoccus_pullicaecorum|t__GCF_000398925	0.0	0.0	0.0	0.0	0.0	0.0	0.0	0.0	0.0	0.0	0.0	0.0	0.0	0.0	0.0	0.0	0.0	0.0	0.0	0.0	0.0	0.0	0.0	0.0	0.0	0.0	0.0	0.0	0.0	0.0	0.0	0.0	0.0	0.0	0.0	0.0	0.0	0.0	0.0	0.0	0.0	0.0	0.0	0.0	0.0	0.0	0.0	0.1654	0.0
k__Bacteria|p__Firmicutes|c__Clostridia|o__Clostridiales|f__Clostridiaceae|g__Clostridiaceae_noname	0.01848	0.0	0.0	0.0	0.00758	0.00291	0.02673	0.0	0.0	0.0	0.01944	0.0	0.0	0.0	0.0	0.03016	0.0	0.00155	0.0	0.0	0.0	0.0	0.04001	0.0	0.0	0.0	0.0	0.0	0.0	0.0	0.0	0.1408	0.00268	0.0	0.0	0.0	0.0	0.0	0.00582	0.0	0.0	0.0	0.0	0.0	0.0	0.0	0.0	0.04132	0.0
k__Bacteria|p__Firmicutes|c__Clostridia|o__Clostridiales|f__Clostridiaceae|g__Clostridiaceae_noname|s__Clostridiaceae_bacterium_JC118	0.01848	0.0	0.0	0.0	0.00758	0.00291	0.02673	0.0	0.0	0.0	0.01944	0.0	0.0	0.0	0.0	0.03016	0.0	0.00155	0.0	0.0	0.0	0.0	0.04001	0.0	0.0	0.0	0.0	0.0	0.0	0.0	0.0	0.1408	0.00268	0.0	0.0	0.0	0.0	0.0	0.00582	0.0	0.0	0.0	0.0	0.0	0.0	0.0	0.0	0.04132	0.0
k__Bacteria|p__Firmicutes|c__Clostridia|o__Clostridiales|f__Clostridiaceae|g__Clostridiaceae_noname|s__Clostridiaceae_bacterium_JC118|t__GCF_000313565	0.01848	0.0	0.0	0.0	0.00758	0.00291	0.02673	0.0	0.0	0.0	0.01944	0.0	0.0	0.0	0.0	0.03016	0.0	0.00155	0.0	0.0	0.0	0.0	0.04001	0.0	0.0	0.0	0.0	0.0	0.0	0.0	0.0	0.1408	0.00268	0.0	0.0	0.0	0.0	0.0	0.00582	0.0	0.0	0.0	0.0	0.0	0.0	0.0	0.0	0.04132	0.0
k__Bacteria|p__Firmicutes|c__Clostridia|o__Clostridiales|f__Clostridiaceae|g__Clostridium	0.21858	0.44848	0.19063	0.72205	0.111	0.21971	0.47127	0.34158	1.85743	0.13016	0.75793	0.02588	0.0465	0.98547	1.06208	1.10162	0.08078	1.6517	0.16411	0.04146	0.23595	1.25338	1.15409	1.77131	1.19003	1.14129	0.07804	1.16527	1.84916	3.84871	1.156	0.90914	1.20019	0.76746	0.72633	0.57765	3.3805	2.47985	0.66561	0.31013	5.64801	2.15617	0.69904	0.07622	0.33761	0.85029	2.19191	0.76315	0.41322
k__Bacteria|p__Firmicutes|c__Clostridia|o__Clostridiales|f__Clostridiaceae|g__Clostridium|s__Clostridium_asparagiforme	0.0	0.0	0.0	0.0	0.0	0.00823	0.0	0.01547	0.19426	0.0	0.0087	0.0	0.0	0.0	0.03139	0.0	0.0	0.00185	0.0	0.0	0.0	0.04997	0.03852	0.16389	0.03643	0.04532	0.0	0.0	0.1476	0.21951	0.00696	0.0	0.0062	0.02266	0.04507	0.01475	0.15342	0.10762	0.0	0.0	0.27591	0.14052	0.00321	0.0	0.0	0.01795	0.10832	0.0	0.0
k__Bacteria|p__Firmicutes|c__Clostridia|o__Clostridiales|f__Clostridiaceae|g__Clostridium|s__Clostridium_asparagiforme|t__GCF_000158075	0.0	0.0	0.0	0.0	0.0	0.00823	0.0	0.01547	0.19426	0.0	0.0087	0.0	0.0	0.0	0.03139	0.0	0.0	0.00185	0.0	0.0	0.0	0.04997	0.03852	0.16389	0.03643	0.04532	0.0	0.0	0.1476	0.21951	0.00696	0.0	0.0062	0.02266	0.04507	0.01475	0.15342	0.10762	0.0	0.0	0.27591	0.14052	0.00321	0.0	0.0	0.01795	0.10832	0.0	0.0
k__Bacteria|p__Firmicutes|c__Clostridia|o__Clostridiales|f__Clostridiaceae|g__Clostridium|s__Clostridium_bolteae	0.0	0.19937	0.0	0.0	0.03219	0.06398	0.05447	0.09727	0.98643	0.0	0.00994	0.0	0.0	0.08235	0.22767	0.24088	0.01965	1.45475	0.0	0.0	0.02314	1.09474	0.10493	0.33463	0.09652	0.20326	0.00648	0.03408	0.00712	0.04882	0.91455	0.29895	0.06631	0.04991	0.02707	0.03124	1.45539	0.9412	0.00385	0.00708	1.55017	1.45401	0.0	0.0	0.0	0.01339	0.02617	0.16099	0.0
k__Bacteria|p__Firmicutes|c__Clostridia|o__Clostridiales|f__Clostridiaceae|g__Clostridium|s__Clostridium_bolteae|t__Clostridium_bolteae_unclassified	0.0	0.19937	0.0	0.0	0.03219	0.06398	0.05447	0.09727	0.0	0.0	0.00994	0.0	0.0	0.08235	0.22767	0.24088	0.01965	0.0	0.0	0.0	0.02314	1.09474	0.10493	0.33463	0.09652	0.20326	0.00648	0.03408	0.00712	0.04882	0.0	0.29895	0.06631	0.04991	0.02707	0.03124	1.45539	0.9412	0.00385	0.00708	0.0	0.0	0.0	0.0	0.0	0.01339	0.02617	0.16099	0.0
k__Bacteria|p__Firmicutes|c__Clostridia|o__Clostridiales|f__Clostridiaceae|g__Clostridium|s__Clostridium_bolteae|t__GCF_000154365	0.0	0.0	0.0	0.0	0.0	0.0	0.0	0.0	0.98643	0.0	0.0	0.0	0.0	0.0	0.0	0.0	0.0	1.45475	0.0	0.0	0.0	0.0	0.0	0.0	0.0	0.0	0.0	0.0	0.0	0.0	0.91455	0.0	0.0	0.0	0.0	0.0	0.0	0.0	0.0	0.0	1.55017	1.45401	0.0	0.0	0.0	0.0	0.0	0.0	0.0
k__Bacteria|p__Firmicutes|c__Clostridia|o__Clostridiales|f__Clostridiaceae|g__Clostridium|s__Clostridium_celatum	0.0	0.0	0.0	0.0	0.0	0.0	0.0	0.0	0.0	0.0	0.0	0.0	0.0	0.0	0.0	0.0	0.0	0.0	0.0	0.0	0.0	0.0	0.0	0.0	0.0	0.0	0.0	0.0	0.0	0.0	0.0	0.0	0.0	0.0	0.0	0.0	0.0	0.0	0.0	0.0	0.0	0.0	0.0	0.0	0.01905	0.0	0.0	0.0	0.0
k__Bacteria|p__Firmicutes|c__Clostridia|o__Clostridiales|f__Clostridiaceae|g__Clostridium|s__Clostridium_celatum|t__GCF_000320405	0.0	0.0	0.0	0.0	0.0	0.0	0.0	0.0	0.0	0.0	0.0	0.0	0.0	0.0	0.0	0.0	0.0	0.0	0.0	0.0	0.0	0.0	0.0	0.0	0.0	0.0	0.0	0.0	0.0	0.0	0.0	0.0	0.0	0.0	0.0	0.0	0.0	0.0	0.0	0.0	0.0	0.0	0.0	0.0	0.01905	0.0	0.0	0.0	0.0
k__Bacteria|p__Firmicutes|c__Clostridia|o__Clostridiales|f__Clostridiaceae|g__Clostridium|s__Clostridium_citroniae	0.0	0.0	0.00386	0.0	0.02025	0.04641	0.03553	0.0	0.10805	0.0	0.0	0.0	0.00087	0.0	0.0	0.01008	0.0	0.0	0.0	0.0	0.0028	0.0	0.0242	0.04122	0.0	0.02337	0.0	0.02281	0.0	0.0	0.0	0.0	0.01757	0.00577	0.00833	0.01052	0.0	0.02671	0.0	0.00426	0.0	0.0	0.0	0.0	0.0	0.00096	0.00963	0.03658	0.0
k__Bacteria|p__Firmicutes|c__Clostridia|o__Clostridiales|f__Clostridiaceae|g__Clostridium|s__Clostridium_citroniae|t__GCF_000233455	0.0	0.0	0.00386	0.0	0.02025	0.04641	0.03553	0.0	0.10805	0.0	0.0	0.0	0.00087	0.0	0.0	0.01008	0.0	0.0	0.0	0.0	0.0028	0.0	0.0242	0.04122	0.0	0.02337	0.0	0.02281	0.0	0.0	0.0	0.0	0.01757	0.00577	0.00833	0.01052	0.0	0.02671	0.0	0.00426	0.0	0.0	0.0	0.0	0.0	0.00096	0.00963	0.03658	0.0
k__Bacteria|p__Firmicutes|c__Clostridia|o__Clostridiales|f__Clostridiaceae|g__Clostridium|s__Clostridium_clostridioforme	0.0	0.0	0.0	0.0	0.0	0.00123	0.0	0.08444	0.15884	0.0	0.0	0.0	0.0	0.00932	0.02112	0.01226	0.0	0.0	0.0	0.0	0.0	0.00433	0.04401	0.32315	0.16167	0.00868	0.0	0.01883	0.03005	0.14761	0.06088	0.06953	0.08641	0.0517	0.08323	0.0553	1.03808	0.77115	0.0	0.0	0.0	0.00057	0.0	0.0	0.0	0.58119	0.67679	0.229	0.0
k__Bacteria|p__Firmicutes|c__Clostridia|o__Clostridiales|f__Clostridiaceae|g__Clostridium|s__Clostridium_clostridioforme|t__Clostridium_clostridioforme_unclassified	0.0	0.0	0.0	0.0	0.0	0.00123	0.0	0.08444	0.15884	0.0	0.0	0.0	0.0	0.00932	0.02112	0.01226	0.0	0.0	0.0	0.0	0.0	0.00433	0.04401	0.32315	0.16167	0.00868	0.0	0.01883	0.03005	0.14761	0.06088	0.06953	0.08641	0.0517	0.08323	0.0553	1.03808	0.77115	0.0	0.0	0.0	0.00057	0.0	0.0	0.0	0.58119	0.67679	0.229	0.0
k__Bacteria|p__Firmicutes|c__Clostridia|o__Clostridiales|f__Clostridiaceae|g__Clostridium|s__Clostridium_hathewayi	0.0	0.0065	0.0	0.0	0.03332	0.00945	0.02249	0.0	0.02766	0.02317	0.04185	0.0	0.00359	0.05223	0.00311	0.17335	0.0	0.0	0.0	0.0	0.01839	0.01754	0.05453	0.13336	0.0	0.23776	0.0	0.46438	0.04157	0.02272	0.01387	0.00653	0.04261	0.02697	0.02019	0.01168	0.17877	0.20767	0.14579	0.0096	0.0	0.0	0.0	0.0	0.0	0.0045	0.15415	0.01167	0.0
k__Bacteria|p__Firmicutes|c__Clostridia|o__Clostridiales|f__Clostridiaceae|g__Clostridium|s__Clostridium_hathewayi|t__Clostridium_hathewayi_unclassified	0.0	0.0065	0.0	0.0	0.03332	0.00945	0.02249	0.0	0.02766	0.02317	0.04185	0.0	0.00359	0.05223	0.00311	0.17335	0.0	0.0	0.0	0.0	0.01839	0.01754	0.05453	0.13336	0.0	0.23776	0.0	0.46438	0.04157	0.02272	0.01387	0.00653	0.04261	0.02697	0.02019	0.01168	0.17877	0.20767	0.14579	0.0096	0.0	0.0	0.0	0.0	0.0	0.0045	0.15415	0.01167	0.0
k__Bacteria|p__Firmicutes|c__Clostridia|o__Clostridiales|f__Clostridiaceae|g__Clostridium|s__Clostridium_hathewayi|t__GCF_000371445	0.0	0.0	0.0	0.0	0.0	0.0	0.0	0.0	0.0	0.0	0.0	0.0	0.0	0.0	0.0	0.0	0.0	0.0	0.0	0.0	0.0	0.0	0.0	0.0	0.0	0.0	0.0	0.0	0.0	0.0	0.0	0.0	0.0	0.0	0.0	0.0	0.0	0.0	0.0	0.0	0.0	0.0	0.0	0.0	0.0	0.0	0.0	0.0	0.0
k__Bacteria|p__Firmicutes|c__Clostridia|o__Clostridiales|f__Clostridiaceae|g__Clostridium|s__Clostridium_hylemonae	0.0	0.0	0.0	0.0	0.0	0.0	0.0	0.0	0.0	0.0	0.0	0.0	0.0	0.0	0.0	0.0	0.0	0.0	0.0	0.0	0.0	0.0	0.0	0.0	0.01323	0.0	0.0	0.0	0.0	0.0	0.0	0.0	0.0	0.0	0.0	0.0	0.0	0.0	0.0	0.0	0.0	0.0	0.0	0.0	0.0	0.0	0.0	0.0	0.0
k__Bacteria|p__Firmicutes|c__Clostridia|o__Clostridiales|f__Clostridiaceae|g__Clostridium|s__Clostridium_hylemonae|t__GCF_000156515	0.0	0.0	0.0	0.0	0.0	0.0	0.0	0.0	0.0	0.0	0.0	0.0	0.0	0.0	0.0	0.0	0.0	0.0	0.0	0.0	0.0	0.0	0.0	0.0	0.01323	0.0	0.0	0.0	0.0	0.0	0.0	0.0	0.0	0.0	0.0	0.0	0.0	0.0	0.0	0.0	0.0	0.0	0.0	0.0	0.0	0.0	0.0	0.0	0.0
k__Bacteria|p__Firmicutes|c__Clostridia|o__Clostridiales|f__Clostridiaceae|g__Clostridium|s__Clostridium_leptum	0.15672	0.24261	0.18677	0.72205	0.00311	0.03968	0.32368	0.12206	0.11717	0.10699	0.13361	0.02588	0.04204	0.10995	0.25681	0.0	0.05659	0.19106	0.16411	0.04146	0.08818	0.06492	0.85702	0.44506	0.37986	0.2134	0.05991	0.59037	1.42535	3.26623	0.15974	0.44486	0.81434	0.50773	0.51575	0.38873	0.0	0.0	0.02936	0.2892	3.82193	0.56063	0.69583	0.0743	0.3156	0.11643	0.06039	0.0	0.41322
k__Bacteria|p__Firmicutes|c__Clostridia|o__Clostridiales|f__Clostridiaceae|g__Clostridium|s__Clostridium_leptum|t__GCF_000154345	0.15672	0.24261	0.18677	0.72205	0.00311	0.03968	0.32368	0.12206	0.11717	0.10699	0.13361	0.02588	0.04204	0.10995	0.25681	0.0	0.05659	0.19106	0.16411	0.04146	0.08818	0.06492	0.85702	0.44506	0.37986	0.2134	0.05991	0.59037	1.42535	3.26623	0.15974	0.44486	0.81434	0.50773	0.51575	0.38873	0.0	0.0	0.02936	0.2892	3.82193	0.56063	0.69583	0.0743	0.3156	0.11643	0.06039	0.0	0.41322
k__Bacteria|p__Firmicutes|c__Clostridia|o__Clostridiales|f__Clostridiaceae|g__Clostridium|s__Clostridium_methylpentosum	0.0	0.0	0.0	0.0	0.0	0.0	0.0	0.0	0.0	0.0	0.0	0.0	0.0	0.0	0.0	0.0	0.0	0.0	0.0	0.0	0.0	0.0	0.0	0.0	0.0	0.0	0.0	0.0	0.0	0.0	0.0	0.0	0.0	0.0	0.0	0.0	0.0	0.0	0.0	0.0	0.0	0.0	0.0	0.0	0.0	0.0	0.0	0.0	0.0
k__Bacteria|p__Firmicutes|c__Clostridia|o__Clostridiales|f__Clostridiaceae|g__Clostridium|s__Clostridium_methylpentosum|t__GCF_000158655	0.0	0.0	0.0	0.0	0.0	0.0	0.0	0.0	0.0	0.0	0.0	0.0	0.0	0.0	0.0	0.0	0.0	0.0	0.0	0.0	0.0	0.0	0.0	0.0	0.0	0.0	0.0	0.0	0.0	0.0	0.0	0.0	0.0	0.0	0.0	0.0	0.0	0.0	0.0	0.0	0.0	0.0	0.0	0.0	0.0	0.0	0.0	0.0	0.0
k__Bacteria|p__Firmicutes|c__Clostridia|o__Clostridiales|f__Clostridiaceae|g__Clostridium|s__Clostridium_nexile	0.0	0.0	0.0	0.0	0.0	0.0	0.0	0.0	0.0	0.0	0.56383	0.0	0.0	0.49662	0.05824	0.0	0.0	0.0	0.0	0.0	0.09969	0.0	0.0	0.0	0.44283	0.0	0.0	0.0	0.15992	0.12798	0.0	0.0	0.08049	0.0	0.0	0.0	0.0	0.0	0.48662	0.0	0.0	0.0	0.0	0.0	0.00296	0.0	0.0	0.0	0.0
k__Bacteria|p__Firmicutes|c__Clostridia|o__Clostridiales|f__Clostridiaceae|g__Clostridium|s__Clostridium_nexile|t__GCF_000156035	0.0	0.0	0.0	0.0	0.0	0.0	0.0	0.0	0.0	0.0	0.56383	0.0	0.0	0.49662	0.05824	0.0	0.0	0.0	0.0	0.0	0.09969	0.0	0.0	0.0	0.44283	0.0	0.0	0.0	0.15992	0.12798	0.0	0.0	0.08049	0.0	0.0	0.0	0.0	0.0	0.48662	0.0	0.0	0.0	0.0	0.0	0.00296	0.0	0.0	0.0	0.0
k__Bacteria|p__Firmicutes|c__Clostridia|o__Clostridiales|f__Clostridiaceae|g__Clostridium|s__Clostridium_scindens	0.0	0.0	0.0	0.0	0.00336	0.00584	0.0	0.01456	0.02193	0.0	0.0	0.0	0.0	0.01892	0.00286	0.00638	0.00454	0.0	0.0	0.0	0.0	0.0	0.0	0.03276	0.00146	0.00582	0.01166	0.0	0.0	0.0	0.0	0.00969	0.00429	0.00168	0.0	0.0	0.00256	0.0526	0.0	0.0	0.0	0.0	0.0	0.0	0.0	0.07501	0.01092	0.00359	0.0
k__Bacteria|p__Firmicutes|c__Clostridia|o__Clostridiales|f__Clostridiaceae|g__Clostridium|s__Clostridium_scindens|t__GCF_000154505	0.0	0.0	0.0	0.0	0.00336	0.00584	0.0	0.01456	0.02193	0.0	0.0	0.0	0.0	0.01892	0.00286	0.00638	0.00454	0.0	0.0	0.0	0.0	0.0	0.0	0.03276	0.00146	0.00582	0.01166	0.0	0.0	0.0	0.0	0.00969	0.00429	0.00168	0.0	0.0	0.00256	0.0526	0.0	0.0	0.0	0.0	0.0	0.0	0.0	0.07501	0.01092	0.00359	0.0
k__Bacteria|p__Firmicutes|c__Clostridia|o__Clostridiales|f__Clostridiaceae|g__Clostridium|s__Clostridium_sp_ATCC_BAA_442	0.0	0.0	0.0	0.0	0.0	0.0	0.0	0.0	0.0	0.0	0.0	0.0	0.0	0.0	0.0	0.0	0.0	0.0	0.0	0.0	0.0	0.0	0.0	0.0	0.0	0.0	0.0	0.0	0.0	0.0	0.0	0.0	0.0	0.0	0.0	0.0	0.0	0.0	0.0	0.0	0.0	0.0	0.0	0.0	0.0	0.0	0.0	0.0	0.0
k__Bacteria|p__Firmicutes|c__Clostridia|o__Clostridiales|f__Clostridiaceae|g__Clostridium|s__Clostridium_sp_ATCC_BAA_442|t__GCF_000466445	0.0	0.0	0.0	0.0	0.0	0.0	0.0	0.0	0.0	0.0	0.0	0.0	0.0	0.0	0.0	0.0	0.0	0.0	0.0	0.0	0.0	0.0	0.0	0.0	0.0	0.0	0.0	0.0	0.0	0.0	0.0	0.0	0.0	0.0	0.0	0.0	0.0	0.0	0.0	0.0	0.0	0.0	0.0	0.0	0.0	0.0	0.0	0.0	0.0
k__Bacteria|p__Firmicutes|c__Clostridia|o__Clostridiales|f__Clostridiaceae|g__Clostridium|s__Clostridium_sp_KLE_1755	0.0	0.0	0.0	0.0	0.0	0.0	0.0	0.0	0.0	0.0	0.0	0.0	0.0	0.0	0.0	0.63859	0.0	0.0	0.0	0.0	0.0	0.0	0.0	0.0	0.0	0.0	0.0	0.0	0.0	0.0	0.0	0.0	0.0	0.0	0.0	0.0	0.0	0.0	0.0	0.0	0.0	0.0	0.0	0.0	0.0	0.0	1.12177	0.0	0.0
k__Bacteria|p__Firmicutes|c__Clostridia|o__Clostridiales|f__Clostridiaceae|g__Clostridium|s__Clostridium_sp_KLE_1755|t__GCF_000466465	0.0	0.0	0.0	0.0	0.0	0.0	0.0	0.0	0.0	0.0	0.0	0.0	0.0	0.0	0.0	0.63859	0.0	0.0	0.0	0.0	0.0	0.0	0.0	0.0	0.0	0.0	0.0	0.0	0.0	0.0	0.0	0.0	0.0	0.0	0.0	0.0	0.0	0.0	0.0	0.0	0.0	0.0	0.0	0.0	0.0	0.0	1.12177	0.0	0.0
k__Bacteria|p__Firmicutes|c__Clostridia|o__Clostridiales|f__Clostridiaceae|g__Clostridium|s__Clostridium_sp_L2_50	0.0	0.0	0.0	0.0	0.0	0.0	0.0	0.0	0.0	0.0	0.0	0.0	0.0	0.0	0.0	0.0	0.0	0.0	0.0	0.0	0.0	0.0	0.0	0.0	0.0	0.36823	0.0	0.0	0.0	0.0	0.0	0.0	0.0	0.0	0.0	0.0	0.0	0.0	0.0	0.0	0.0	0.0	0.0	0.0	0.0	0.0	0.0	0.0	0.0
k__Bacteria|p__Firmicutes|c__Clostridia|o__Clostridiales|f__Clostridiaceae|g__Clostridium|s__Clostridium_sp_L2_50|t__GCF_000154245	0.0	0.0	0.0	0.0	0.0	0.0	0.0	0.0	0.0	0.0	0.0	0.0	0.0	0.0	0.0	0.0	0.0	0.0	0.0	0.0	0.0	0.0	0.0	0.0	0.0	0.36823	0.0	0.0	0.0	0.0	0.0	0.0	0.0	0.0	0.0	0.0	0.0	0.0	0.0	0.0	0.0	0.0	0.0	0.0	0.0	0.0	0.0	0.0	0.0
k__Bacteria|p__Firmicutes|c__Clostridia|o__Clostridiales|f__Clostridiaceae|g__Clostridium|s__Clostridium_symbiosum	0.06187	0.0	0.0	0.0	0.01877	0.04488	0.03511	0.00778	0.24309	0.0	0.0	0.0	0.0	0.21608	0.46088	0.02008	0.0	0.00405	0.0	0.0	0.00375	0.02188	0.03088	0.29724	0.05803	0.03545	0.0	0.03481	0.03757	0.01583	0.0	0.07959	0.08196	0.10105	0.0267	0.06543	0.55229	0.3729	0.0	0.0	0.0	0.00043	0.0	0.00192	0.0	0.04087	0.02377	0.32132	0.0
k__Bacteria|p__Firmicutes|c__Clostridia|o__Clostridiales|f__Clostridiaceae|g__Clostridium|s__Clostridium_symbiosum|t__Clostridium_symbiosum_unclassified	0.06187	0.0	0.0	0.0	0.01877	0.04488	0.03511	0.00778	0.24309	0.0	0.0	0.0	0.0	0.21608	0.46088	0.02008	0.0	0.00405	0.0	0.0	0.00375	0.02188	0.03088	0.29724	0.05803	0.03545	0.0	0.03481	0.03757	0.01583	0.0	0.07959	0.08196	0.10105	0.0267	0.06543	0.55229	0.3729	0.0	0.0	0.0	0.00043	0.0	0.00192	0.0	0.04087	0.02377	0.32132	0.0
k__Bacteria|p__Firmicutes|c__Clostridia|o__Clostridiales|f__Clostridiales_Family_XIII_Incertae_Sedis	0.0	0.0	0.0	0.0	0.0	0.0	0.0	0.0	0.0	0.0	0.0	0.0	0.0	0.0	0.0	0.0	0.0	0.0	0.0	0.0	0.0	0.0	0.0	0.0	0.0	0.0	0.0	0.0	0.0	0.0	0.0	0.0	0.0	0.0	0.0	0.0	0.0	0.0	0.0	0.0	0.0	0.0	0.0	0.0	0.0	0.0	0.0	0.0	0.0
k__Bacteria|p__Firmicutes|c__Clostridia|o__Clostridiales|f__Clostridiales_Family_XIII_Incertae_Sedis|g__Clostridiales_Family_XIII_Incertae_Sedis_unclassified	0.0	0.0	0.0	0.0	0.0	0.0	0.0	0.0	0.0	0.0	0.0	0.0	0.0	0.0	0.0	0.0	0.0	0.0	0.0	0.0	0.0	0.0	0.0	0.0	0.0	0.0	0.0	0.0	0.0	0.0	0.0	0.0	0.0	0.0	0.0	0.0	0.0	0.0	0.0	0.0	0.0	0.0	0.0	0.0	0.0	0.0	0.0	0.0	0.0
k__Bacteria|p__Firmicutes|c__Clostridia|o__Clostridiales|f__Clostridiales_Family_XI_Incertae_Sedis	0.0	0.0	0.0	0.0	0.0	0.0	0.0	0.0	0.0	0.0	0.0	0.0	0.0	0.0	0.0	0.01035	0.0	0.0	0.0	0.0	0.0	0.0	0.0	0.0	0.0	0.0	0.0	0.0	0.0	0.0	0.0	0.0	0.0	0.0	0.0	0.0	0.0	0.0	0.0	0.0	0.0	0.0	0.0	0.0	0.0	0.0	0.0	0.0	0.0
k__Bacteria|p__Firmicutes|c__Clostridia|o__Clostridiales|f__Clostridiales_Family_XI_Incertae_Sedis|g__Peptoniphilus	0.0	0.0	0.0	0.0	0.0	0.0	0.0	0.0	0.0	0.0	0.0	0.0	0.0	0.0	0.0	0.01035	0.0	0.0	0.0	0.0	0.0	0.0	0.0	0.0	0.0	0.0	0.0	0.0	0.0	0.0	0.0	0.0	0.0	0.0	0.0	0.0	0.0	0.0	0.0	0.0	0.0	0.0	0.0	0.0	0.0	0.0	0.0	0.0	0.0
k__Bacteria|p__Firmicutes|c__Clostridia|o__Clostridiales|f__Clostridiales_Family_XI_Incertae_Sedis|g__Peptoniphilus|s__Peptoniphilus_duerdenii	0.0	0.0	0.0	0.0	0.0	0.0	0.0	0.0	0.0	0.0	0.0	0.0	0.0	0.0	0.0	0.01035	0.0	0.0	0.0	0.0	0.0	0.0	0.0	0.0	0.0	0.0	0.0	0.0	0.0	0.0	0.0	0.0	0.0	0.0	0.0	0.0	0.0	0.0	0.0	0.0	0.0	0.0	0.0	0.0	0.0	0.0	0.0	0.0	0.0
k__Bacteria|p__Firmicutes|c__Clostridia|o__Clostridiales|f__Clostridiales_Family_XI_Incertae_Sedis|g__Peptoniphilus|s__Peptoniphilus_duerdenii|t__GCF_000146345	0.0	0.0	0.0	0.0	0.0	0.0	0.0	0.0	0.0	0.0	0.0	0.0	0.0	0.0	0.0	0.01035	0.0	0.0	0.0	0.0	0.0	0.0	0.0	0.0	0.0	0.0	0.0	0.0	0.0	0.0	0.0	0.0	0.0	0.0	0.0	0.0	0.0	0.0	0.0	0.0	0.0	0.0	0.0	0.0	0.0	0.0	0.0	0.0	0.0
k__Bacteria|p__Firmicutes|c__Clostridia|o__Clostridiales|f__Clostridiales_noname	0.0	0.05916	0.0	0.0	0.06013	0.03303	0.02805	0.38387	0.63366	0.01482	0.135	0.0	0.00706	0.08576	0.04567	0.35598	0.07902	0.04608	0.03016	0.07047	0.01861	0.08793	0.10847	0.30511	0.02819	0.32872	0.20239	0.06731	0.11708	0.14268	0.09409	0.04559	0.0376	0.30626	0.19012	0.26849	0.1771	1.42425	0.00663	0.0	0.07331	0.03575	0.04058	0.023	0.01067	0.53824	0.4877	0.03469	0.00445
k__Bacteria|p__Firmicutes|c__Clostridia|o__Clostridiales|f__Clostridiales_noname|g__Clostridiales_noname	0.0	0.0	0.0	0.0	0.0	0.00483	0.00667	0.0	0.00975	0.0	0.06697	0.0	0.0	0.0	0.0	0.00582	0.0	0.0	0.0	0.0	0.0	0.0	0.00522	0.12157	0.0	0.12242	0.0	0.01048	0.01057	0.03357	0.00329	0.0	0.00484	0.02783	0.0425	0.03044	0.1771	0.07343	0.0	0.0	0.00854	0.0	0.00732	0.0	0.0	0.0	0.02204	0.03469	0.00445
k__Bacteria|p__Firmicutes|c__Clostridia|o__Clostridiales|f__Clostridiales_noname|g__Clostridiales_noname|s__Clostridiales_bacterium_1_7_47FAA	0.0	0.0	0.0	0.0	0.0	0.00483	0.00667	0.0	0.00975	0.0	0.06697	0.0	0.0	0.0	0.0	0.00582	0.0	0.0	0.0	0.0	0.0	0.0	0.00522	0.12157	0.0	0.12242	0.0	0.01048	0.01057	0.03357	0.00329	0.0	0.00484	0.02783	0.0425	0.03044	0.1771	0.07343	0.0	0.0	0.00854	0.0	0.00732	0.0	0.0	0.0	0.02204	0.03469	0.00445
k__Bacteria|p__Firmicutes|c__Clostridia|o__Clostridiales|f__Clostridiales_noname|g__Clostridiales_noname|s__Clostridiales_bacterium_1_7_47FAA|t__GCF_000155435	0.0	0.0	0.0	0.0	0.0	0.00483	0.00667	0.0	0.00975	0.0	0.06697	0.0	0.0	0.0	0.0	0.00582	0.0	0.0	0.0	0.0	0.0	0.0	0.00522	0.12157	0.0	0.12242	0.0	0.01048	0.01057	0.03357	0.00329	0.0	0.00484	0.02783	0.0425	0.03044	0.1771	0.07343	0.0	0.0	0.00854	0.0	0.00732	0.0	0.0	0.0	0.02204	0.03469	0.00445
k__Bacteria|p__Firmicutes|c__Clostridia|o__Clostridiales|f__Clostridiales_noname|g__Flavonifractor	0.0	0.05916	0.0	0.0	0.04295	0.01647	0.02138	0.38387	0.62391	0.0	0.02851	0.0	0.00264	0.08576	0.04567	0.35016	0.07902	0.04608	0.0	0.01386	0.01861	0.08793	0.10325	0.18354	0.02819	0.20285	0.20239	0.05568	0.10651	0.10911	0.0908	0.0412	0.03277	0.27843	0.14762	0.23805	0.0	1.35083	0.0	0.0	0.05272	0.02703	0.00117	0.023	0.0	0.53824	0.46566	0.0	0.0
k__Bacteria|p__Firmicutes|c__Clostridia|o__Clostridiales|f__Clostridiales_noname|g__Flavonifractor|s__Flavonifractor_plautii	0.0	0.05916	0.0	0.0	0.04295	0.01647	0.02138	0.38387	0.62391	0.0	0.02851	0.0	0.00264	0.08576	0.04567	0.35016	0.07902	0.04608	0.0	0.01386	0.01861	0.08793	0.10325	0.18354	0.02819	0.20285	0.20239	0.05568	0.10651	0.10911	0.0908	0.0412	0.03277	0.27843	0.14762	0.23805	0.0	1.35083	0.0	0.0	0.05272	0.02703	0.00117	0.023	0.0	0.53824	0.46566	0.0	0.0
k__Bacteria|p__Firmicutes|c__Clostridia|o__Clostridiales|f__Clostridiales_noname|g__Flavonifractor|s__Flavonifractor_plautii|t__GCF_000239295	0.0	0.05916	0.0	0.0	0.04295	0.01647	0.02138	0.38387	0.62391	0.0	0.02851	0.0	0.00264	0.08576	0.04567	0.35016	0.07902	0.04608	0.0	0.01386	0.01861	0.08793	0.10325	0.18354	0.02819	0.20285	0.20239	0.05568	0.10651	0.10911	0.0908	0.0412	0.03277	0.27843	0.14762	0.23805	0.0	1.35083	0.0	0.0	0.05272	0.02703	0.00117	0.023	0.0	0.53824	0.46566	0.0	0.0
k__Bacteria|p__Firmicutes|c__Clostridia|o__Clostridiales|f__Clostridiales_noname|g__Pseudoflavonifractor	0.0	0.0	0.0	0.0	0.01718	0.01173	0.0	0.0	0.0	0.01482	0.03953	0.0	0.00442	0.0	0.0	0.0	0.0	0.0	0.03016	0.05662	0.0	0.0	0.0	0.0	0.0	0.00346	0.0	0.00115	0.0	0.0	0.0	0.00438	0.0	0.0	0.0	0.0	0.0	0.0	0.00663	0.0	0.01205	0.00872	0.03209	0.0	0.01067	0.0	0.0	0.0	0.0
k__Bacteria|p__Firmicutes|c__Clostridia|o__Clostridiales|f__Clostridiales_noname|g__Pseudoflavonifractor|s__Pseudoflavonifractor_capillosus	0.0	0.0	0.0	0.0	0.01718	0.01173	0.0	0.0	0.0	0.01482	0.03953	0.0	0.00442	0.0	0.0	0.0	0.0	0.0	0.03016	0.05662	0.0	0.0	0.0	0.0	0.0	0.00346	0.0	0.00115	0.0	0.0	0.0	0.00438	0.0	0.0	0.0	0.0	0.0	0.0	0.00663	0.0	0.01205	0.00872	0.03209	0.0	0.01067	0.0	0.0	0.0	0.0
k__Bacteria|p__Firmicutes|c__Clostridia|o__Clostridiales|f__Clostridiales_noname|g__Pseudoflavonifractor|s__Pseudoflavonifractor_capillosus|t__GCF_000169255	0.0	0.0	0.0	0.0	0.01718	0.01173	0.0	0.0	0.0	0.01482	0.03953	0.0	0.00442	0.0	0.0	0.0	0.0	0.0	0.03016	0.05662	0.0	0.0	0.0	0.0	0.0	0.00346	0.0	0.00115	0.0	0.0	0.0	0.00438	0.0	0.0	0.0	0.0	0.0	0.0	0.00663	0.0	0.01205	0.00872	0.03209	0.0	0.01067	0.0	0.0	0.0	0.0
k__Bacteria|p__Firmicutes|c__Clostridia|o__Clostridiales|f__Eubacteriaceae	4.5503	52.39396	53.11905	20.19325	8.5905	8.63184	8.98202	43.03368	4.05801	24.88952	8.99509	23.31257	10.39425	0.51429	1.8575	11.8913	10.22495	7.06784	54.36249	8.21203	7.16057	0.40153	2.03624	0.77061	0.03023	1.80052	2.67353	8.34236	3.16623	1.47452	10.49608	6.03463	28.46569	13.97069	22.44145	16.82705	17.36585	19.07069	9.70329	7.74466	0.72222	3.8373	18.0558	5.13591	7.96809	0.7044	1.04011	28.90676	18.77429
k__Bacteria|p__Firmicutes|c__Clostridia|o__Clostridiales|f__Eubacteriaceae|g__Anaerofustis	0.0	0.0	0.0	0.0	0.0	0.0	0.0	0.0	0.0	0.0	0.0	0.0	0.0	0.0	0.0	0.0	0.0	0.0	0.0	0.0	0.0	0.0	0.0	0.0	0.0	0.0	0.0	0.0	0.0	0.0	0.0	0.0	0.0	0.0	0.0	0.0	0.0	0.0	0.0	0.0	0.0	0.0	0.0	0.0	0.0	0.0	0.0	0.0	0.0
k__Bacteria|p__Firmicutes|c__Clostridia|o__Clostridiales|f__Eubacteriaceae|g__Anaerofustis|s__Anaerofustis_stercorihominis	0.0	0.0	0.0	0.0	0.0	0.0	0.0	0.0	0.0	0.0	0.0	0.0	0.0	0.0	0.0	0.0	0.0	0.0	0.0	0.0	0.0	0.0	0.0	0.0	0.0	0.0	0.0	0.0	0.0	0.0	0.0	0.0	0.0	0.0	0.0	0.0	0.0	0.0	0.0	0.0	0.0	0.0	0.0	0.0	0.0	0.0	0.0	0.0	0.0
k__Bacteria|p__Firmicutes|c__Clostridia|o__Clostridiales|f__Eubacteriaceae|g__Anaerofustis|s__Anaerofustis_stercorihominis|t__GCF_000154825	0.0	0.0	0.0	0.0	0.0	0.0	0.0	0.0	0.0	0.0	0.0	0.0	0.0	0.0	0.0	0.0	0.0	0.0	0.0	0.0	0.0	0.0	0.0	0.0	0.0	0.0	0.0	0.0	0.0	0.0	0.0	0.0	0.0	0.0	0.0	0.0	0.0	0.0	0.0	0.0	0.0	0.0	0.0	0.0	0.0	0.0	0.0	0.0	0.0
k__Bacteria|p__Firmicutes|c__Clostridia|o__Clostridiales|f__Eubacteriaceae|g__Eubacterium	4.5503	52.39396	53.11905	20.19325	8.5905	8.63184	8.98202	43.03368	4.05801	24.88952	8.99509	23.31257	10.39425	0.51429	1.8575	11.8913	10.22495	7.06784	54.36249	8.21203	7.16057	0.40153	2.03624	0.77061	0.03023	1.80052	2.67353	8.34236	3.16623	1.47452	10.49608	6.03463	28.46569	13.97069	22.44145	16.82705	17.36585	19.07069	9.70329	7.74466	0.72222	3.8373	18.0558	5.13591	7.96809	0.7044	1.04011	28.90676	18.77429
k__Bacteria|p__Firmicutes|c__Clostridia|o__Clostridiales|f__Eubacteriaceae|g__Eubacterium|s__Eubacterium_eligens	0.08374	0.0	0.31803	0.0	2.32473	3.70401	1.36008	0.96623	0.0	3.21271	2.38068	0.16962	2.72523	0.0	0.0	0.0	0.0	1.65857	0.78837	0.02603	0.02075	0.0	0.0	0.0	0.0	1.07973	0.99399	7.01884	2.71819	0.0637	1.36256	0.18221	0.11804	0.50611	0.5595	2.03357	4.12884	1.2896	0.85852	0.52324	0.40173	2.70929	0.39714	0.06651	4.70227	0.0	0.0	0.0	3.9671
k__Bacteria|p__Firmicutes|c__Clostridia|o__Clostridiales|f__Eubacteriaceae|g__Eubacterium|s__Eubacterium_eligens|t__GCF_000146185	0.08374	0.0	0.31803	0.0	2.32473	3.70401	1.36008	0.96623	0.0	3.21271	2.38068	0.16962	2.72523	0.0	0.0	0.0	0.0	1.65857	0.78837	0.02603	0.02075	0.0	0.0	0.0	0.0	1.07973	0.99399	7.01884	2.71819	0.0637	1.36256	0.18221	0.11804	0.50611	0.5595	2.03357	4.12884	1.2896	0.85852	0.52324	0.40173	2.70929	0.39714	0.06651	4.70227	0.0	0.0	0.0	3.9671
k__Bacteria|p__Firmicutes|c__Clostridia|o__Clostridiales|f__Eubacteriaceae|g__Eubacterium|s__Eubacterium_hallii	0.0	0.0	0.78405	1.7502	1.53852	1.48775	0.69759	0.0	0.02924	0.28693	0.48889	0.63418	0.33595	0.35078	0.76684	0.88505	0.00521	0.05184	0.25741	0.6599	0.58124	0.0	1.98783	0.77061	0.0	0.3162	0.2807	0.68506	0.02502	0.24143	0.20949	3.22175	0.55693	0.25407	0.54174	0.72087	0.0	0.0	0.33175	0.93857	0.25424	0.69057	0.41563	0.35912	1.01211	0.28716	0.8349	0.0	0.75699
k__Bacteria|p__Firmicutes|c__Clostridia|o__Clostridiales|f__Eubacteriaceae|g__Eubacterium|s__Eubacterium_hallii|t__GCF_000173975	0.0	0.0	0.78405	1.7502	1.53852	1.48775	0.69759	0.0	0.02924	0.28693	0.48889	0.63418	0.33595	0.35078	0.76684	0.88505	0.00521	0.05184	0.25741	0.6599	0.58124	0.0	1.98783	0.77061	0.0	0.3162	0.2807	0.68506	0.02502	0.24143	0.20949	3.22175	0.55693	0.25407	0.54174	0.72087	0.0	0.0	0.33175	0.93857	0.25424	0.69057	0.41563	0.35912	1.01211	0.28716	0.8349	0.0	0.75699
k__Bacteria|p__Firmicutes|c__Clostridia|o__Clostridiales|f__Eubacteriaceae|g__Eubacterium|s__Eubacterium_limosum	0.0	0.0	0.0	0.0	0.0	0.0	0.0	0.01009	0.0	0.0	0.0	0.0	0.0	0.0	0.0	0.00629	0.0	0.0	0.0	0.0	0.0	0.0	0.0	0.0	0.00712	0.0	0.0	0.0	0.0	0.0	0.0	0.03504	0.0	0.0	0.0	0.0	0.0	0.0	0.0	0.0	0.0	0.0	0.0	0.0	0.0	0.0	0.0	0.0	0.0
k__Bacteria|p__Firmicutes|c__Clostridia|o__Clostridiales|f__Eubacteriaceae|g__Eubacterium|s__Eubacterium_limosum|t__GCF_000152245	0.0	0.0	0.0	0.0	0.0	0.0	0.0	0.01009	0.0	0.0	0.0	0.0	0.0	0.0	0.0	0.00629	0.0	0.0	0.0	0.0	0.0	0.0	0.0	0.0	0.00712	0.0	0.0	0.0	0.0	0.0	0.0	0.03504	0.0	0.0	0.0	0.0	0.0	0.0	0.0	0.0	0.0	0.0	0.0	0.0	0.0	0.0	0.0	0.0	0.0
k__Bacteria|p__Firmicutes|c__Clostridia|o__Clostridiales|f__Eubacteriaceae|g__Eubacterium|s__Eubacterium_ramulus	0.0	0.0	0.02583	0.05223	0.00848	0.00288	0.00535	0.0	0.0	0.0	0.0	0.14921	0.04071	0.04899	0.88572	0.0	0.0	0.0	0.15734	0.15258	0.19695	0.0	0.0	0.0	0.0	0.0	0.0	0.08428	0.41882	1.16847	0.18257	0.0	0.01295	0.0	0.0	0.0	0.0	0.0	0.0	0.15389	0.06439	0.43424	0.0	1.33793	0.11875	0.0	0.0	0.03331	0.22524
k__Bacteria|p__Firmicutes|c__Clostridia|o__Clostridiales|f__Eubacteriaceae|g__Eubacterium|s__Eubacterium_ramulus|t__GCF_000469345	0.0	0.0	0.02583	0.05223	0.00848	0.00288	0.00535	0.0	0.0	0.0	0.0	0.14921	0.04071	0.04899	0.88572	0.0	0.0	0.0	0.15734	0.15258	0.19695	0.0	0.0	0.0	0.0	0.0	0.0	0.08428	0.41882	1.16847	0.18257	0.0	0.01295	0.0	0.0	0.0	0.0	0.0	0.0	0.15389	0.06439	0.43424	0.0	1.33793	0.11875	0.0	0.0	0.03331	0.22524
k__Bacteria|p__Firmicutes|c__Clostridia|o__Clostridiales|f__Eubacteriaceae|g__Eubacterium|s__Eubacterium_rectale	0.49582	44.40576	26.10384	16.65098	4.36548	3.3464	6.48828	42.05503	3.91892	13.84434	0.38862	22.22877	7.04996	0.01578	0.00681	10.99997	10.21975	5.3373	53.08499	7.30495	6.36163	0.39778	0.0	0.0	0.01917	0.09603	0.8404	0.18642	0.0042	0.00092	8.57212	0.03919	18.46897	12.47224	20.54895	13.36203	13.23701	17.7811	0.40592	3.20854	0.00186	0.0032	3.46099	3.36535	2.08609	0.01819	0.00741	28.59635	13.59961
k__Bacteria|p__Firmicutes|c__Clostridia|o__Clostridiales|f__Eubacteriaceae|g__Eubacterium|s__Eubacterium_rectale|t__Eubacterium_rectale_unclassified	0.49582	44.40576	26.10384	16.65098	4.36548	3.3464	6.48828	42.05503	3.91892	13.84434	0.38862	13.93932	7.04996	0.01578	0.00681	10.99997	10.21975	5.3373	53.08499	7.30495	6.36163	0.39778	0.0	0.0	0.01917	0.09603	0.8404	0.18642	0.0042	0.00092	8.57212	0.03919	18.46897	12.47224	20.54895	13.36203	13.23701	17.7811	0.40592	3.20854	0.00186	0.0032	3.46099	3.36535	2.08609	0.01819	0.00741	28.59635	13.59961
k__Bacteria|p__Firmicutes|c__Clostridia|o__Clostridiales|f__Eubacteriaceae|g__Eubacterium|s__Eubacterium_rectale|t__GCF_000209955	0.0	0.0	0.0	0.0	0.0	0.0	0.0	0.0	0.0	0.0	0.0	8.28945	0.0	0.0	0.0	0.0	0.0	0.0	0.0	0.0	0.0	0.0	0.0	0.0	0.0	0.0	0.0	0.0	0.0	0.0	0.0	0.0	0.0	0.0	0.0	0.0	0.0	0.0	0.0	0.0	0.0	0.0	0.0	0.0	0.0	0.0	0.0	0.0	0.0
k__Bacteria|p__Firmicutes|c__Clostridia|o__Clostridiales|f__Eubacteriaceae|g__Eubacterium|s__Eubacterium_siraeum	3.97074	7.9882	25.8873	1.73984	0.0	0.0	0.0	0.0	0.0	7.39537	5.18372	0.0	0.00792	0.02913	0.08014	0.0	0.0	0.02014	0.0704	0.01951	0.0	0.00375	0.0	0.0	0.0	0.0	0.0	0.0	0.0	0.0	0.1309	2.55644	9.21249	0.67114	0.42782	0.4882	0.0	0.0	8.10709	2.92042	0.0	0.0	13.78203	0.0	0.00277	0.0	0.0	0.00384	0.18719
k__Bacteria|p__Firmicutes|c__Clostridia|o__Clostridiales|f__Eubacteriaceae|g__Eubacterium|s__Eubacterium_siraeum|t__Eubacterium_siraeum_unclassified	3.97074	7.9882	25.8873	1.73984	0.0	0.0	0.0	0.0	0.0	7.39537	5.18372	0.0	0.00792	0.02913	0.08014	0.0	0.0	0.02014	0.0704	0.01951	0.0	0.00375	0.0	0.0	0.0	0.0	0.0	0.0	0.0	0.0	0.1309	2.55644	9.21249	0.67114	0.42782	0.4882	0.0	0.0	8.10709	2.92042	0.0	0.0	13.78203	0.0	0.00277	0.0	0.0	0.00384	0.18719
k__Bacteria|p__Firmicutes|c__Clostridia|o__Clostridiales|f__Eubacteriaceae|g__Eubacterium|s__Eubacterium_sp_3_1_31	0.0	0.0	0.0	0.0	0.0	0.0	0.0	0.00233	0.10984	0.00677	0.11258	0.0	0.0	0.06961	0.11799	0.0	0.0	0.0	0.0	0.0	0.0	0.0	0.04841	0.0	0.00394	0.0	0.0	0.0	0.0	0.0	0.0	0.0	0.09633	0.0	0.00582	0.0	0.0	0.0	0.0	0.0	0.0	0.0	0.0	0.00699	0.0	0.39905	0.1978	0.27326	0.00686
k__Bacteria|p__Firmicutes|c__Clostridia|o__Clostridiales|f__Eubacteriaceae|g__Eubacterium|s__Eubacterium_sp_3_1_31|t__Eubacterium_sp_3_1_31_unclassified	0.0	0.0	0.0	0.0	0.0	0.0	0.0	0.00233	0.10984	0.00677	0.11258	0.0	0.0	0.06961	0.11799	0.0	0.0	0.0	0.0	0.0	0.0	0.0	0.04841	0.0	0.00394	0.0	0.0	0.0	0.0	0.0	0.0	0.0	0.09633	0.0	0.00582	0.0	0.0	0.0	0.0	0.0	0.0	0.0	0.0	0.00699	0.0	0.39905	0.1978	0.27326	0.00686
k__Bacteria|p__Firmicutes|c__Clostridia|o__Clostridiales|f__Eubacteriaceae|g__Eubacterium|s__Eubacterium_ventriosum	0.0	0.0	0.0	0.0	0.35328	0.0908	0.43073	0.0	0.0	0.1434	0.4406	0.13078	0.23448	0.0	0.0	0.0	0.0	0.0	0.00398	0.04906	0.0	0.0	0.0	0.0	0.0	0.30857	0.55843	0.36776	0.0	0.0	0.03845	0.0	0.0	0.06713	0.35761	0.22238	0.0	0.0	0.0	0.0	0.0	0.0	0.0	0.0	0.04609	0.0	0.0	0.0	0.03129
k__Bacteria|p__Firmicutes|c__Clostridia|o__Clostridiales|f__Eubacteriaceae|g__Eubacterium|s__Eubacterium_ventriosum|t__GCF_000153885	0.0	0.0	0.0	0.0	0.35328	0.0908	0.43073	0.0	0.0	0.1434	0.4406	0.13078	0.23448	0.0	0.0	0.0	0.0	0.0	0.00398	0.04906	0.0	0.0	0.0	0.0	0.0	0.30857	0.55843	0.36776	0.0	0.0	0.03845	0.0	0.0	0.06713	0.35761	0.22238	0.0	0.0	0.0	0.0	0.0	0.0	0.0	0.0	0.04609	0.0	0.0	0.0	0.03129
k__Bacteria|p__Firmicutes|c__Clostridia|o__Clostridiales|f__Eubacteriaceae|g__Pseudoramibacter	0.0	0.0	0.0	0.0	0.0	0.0	0.0	0.0	0.0	0.0	0.0	0.0	0.0	0.0	0.0	0.0	0.0	0.0	0.0	0.0	0.0	0.0	0.0	0.0	0.0	0.0	0.0	0.0	0.0	0.0	0.0	0.0	0.0	0.0	0.0	0.0	0.0	0.0	0.0	0.0	0.0	0.0	0.0	0.0	0.0	0.0	0.0	0.0	0.0
k__Bacteria|p__Firmicutes|c__Clostridia|o__Clostridiales|f__Eubacteriaceae|g__Pseudoramibacter|s__Pseudoramibacter_alactolyticus	0.0	0.0	0.0	0.0	0.0	0.0	0.0	0.0	0.0	0.0	0.0	0.0	0.0	0.0	0.0	0.0	0.0	0.0	0.0	0.0	0.0	0.0	0.0	0.0	0.0	0.0	0.0	0.0	0.0	0.0	0.0	0.0	0.0	0.0	0.0	0.0	0.0	0.0	0.0	0.0	0.0	0.0	0.0	0.0	0.0	0.0	0.0	0.0	0.0
k__Bacteria|p__Firmicutes|c__Clostridia|o__Clostridiales|f__Eubacteriaceae|g__Pseudoramibacter|s__Pseudoramibacter_alactolyticus|t__GCF_000185505	0.0	0.0	0.0	0.0	0.0	0.0	0.0	0.0	0.0	0.0	0.0	0.0	0.0	0.0	0.0	0.0	0.0	0.0	0.0	0.0	0.0	0.0	0.0	0.0	0.0	0.0	0.0	0.0	0.0	0.0	0.0	0.0	0.0	0.0	0.0	0.0	0.0	0.0	0.0	0.0	0.0	0.0	0.0	0.0	0.0	0.0	0.0	0.0	0.0
k__Bacteria|p__Firmicutes|c__Clostridia|o__Clostridiales|f__Lachnospiraceae	4.59686	4.49239	5.8012	10.87259	6.16148	4.17938	2.81904	8.05929	10.0839	8.25373	7.44221	3.89356	2.79824	7.87168	7.139	13.09113	6.69309	7.3754	3.25557	4.13051	11.68854	3.11881	9.74022	16.37383	12.26284	5.60091	3.59901	2.99565	2.29594	1.65356	5.47324	11.84313	5.30227	4.89124	5.91067	7.36506	7.75829	6.75789	12.38102	12.17238	6.98537	8.2512	1.56509	13.51651	12.97542	14.77083	4.18853	5.42295	12.80982
k__Bacteria|p__Firmicutes|c__Clostridia|o__Clostridiales|f__Lachnospiraceae|g__Anaerostipes	0.0	0.0	0.02752	0.03858	0.07548	0.03857	0.05617	0.27743	0.20283	0.02786	0.0	0.03942	0.00061	0.0	0.01571	0.2717	0.00066	0.0	0.03839	0.00985	0.06437	0.00767	0.02864	0.05538	0.12265	0.05228	0.06757	0.08924	0.0	0.00965	0.01603	0.01699	0.0338	0.01083	0.01386	0.00056	0.04646	0.09876	0.0	0.0	0.05373	0.05623	0.0	0.04691	0.05576	0.06092	0.0	0.05731	0.02761
k__Bacteria|p__Firmicutes|c__Clostridia|o__Clostridiales|f__Lachnospiraceae|g__Anaerostipes|s__Anaerostipes_caccae	0.0	0.0	0.0	0.0	0.0	0.0	0.0	0.00379	0.01793	0.0	0.0	0.0	0.0	0.0	0.0	0.0	0.0	0.0	0.0	0.0	0.0	0.0	0.0	0.0	0.0	0.0	0.0	0.0	0.0	0.0	0.0	0.01167	0.0	0.00634	0.0	0.0	0.03225	0.06375	0.0	0.0	0.02563	0.00295	0.0	0.0	0.0	0.0	0.0	0.0	0.0
k__Bacteria|p__Firmicutes|c__Clostridia|o__Clostridiales|f__Lachnospiraceae|g__Anaerostipes|s__Anaerostipes_caccae|t__GCF_000154305	0.0	0.0	0.0	0.0	0.0	0.0	0.0	0.00379	0.01793	0.0	0.0	0.0	0.0	0.0	0.0	0.0	0.0	0.0	0.0	0.0	0.0	0.0	0.0	0.0	0.0	0.0	0.0	0.0	0.0	0.0	0.0	0.01167	0.0	0.00634	0.0	0.0	0.03225	0.06375	0.0	0.0	0.02563	0.00295	0.0	0.0	0.0	0.0	0.0	0.0	0.0
k__Bacteria|p__Firmicutes|c__Clostridia|o__Clostridiales|f__Lachnospiraceae|g__Anaerostipes|s__Anaerostipes_hadrus	0.0	0.0	0.02752	0.03858	0.07548	0.03857	0.05617	0.27364	0.18491	0.02786	0.0	0.03942	0.00061	0.0	0.01571	0.2717	0.00066	0.0	0.03839	0.00985	0.06437	0.0	0.02242	0.00046	0.12265	0.05228	0.06757	0.08924	0.0	0.0	0.01603	0.00532	0.0338	0.00171	0.01386	0.00056	0.0	0.0	0.0	0.0	0.0281	0.05328	0.0	0.04691	0.05576	0.0	0.0	0.0	0.02761
k__Bacteria|p__Firmicutes|c__Clostridia|o__Clostridiales|f__Lachnospiraceae|g__Anaerostipes|s__Anaerostipes_hadrus|t__GCF_000332875	0.0	0.0	0.02752	0.03858	0.07548	0.03857	0.05617	0.27364	0.18491	0.02786	0.0	0.03942	0.00061	0.0	0.01571	0.2717	0.00066	0.0	0.03839	0.00985	0.06437	0.0	0.02242	0.00046	0.12265	0.05228	0.06757	0.08924	0.0	0.0	0.01603	0.00532	0.0338	0.00171	0.01386	0.00056	0.0	0.0	0.0	0.0	0.0281	0.05328	0.0	0.04691	0.05576	0.0	0.0	0.0	0.02761
k__Bacteria|p__Firmicutes|c__Clostridia|o__Clostridiales|f__Lachnospiraceae|g__Anaerostipes|s__Anaerostipes_unclassified	0.0	0.0	0.0	0.0	0.0	0.0	0.0	0.0	0.0	0.0	0.0	0.0	0.0	0.0	0.0	0.0	0.0	0.0	0.0	0.0	0.0	0.00767	0.00622	0.05492	0.0	0.0	0.0	0.0	0.0	0.00965	0.0	0.0	0.0	0.00277	0.0	0.0	0.01422	0.03501	0.0	0.0	0.0	0.0	0.0	0.0	0.0	0.06092	0.0	0.05731	0.0
k__Bacteria|p__Firmicutes|c__Clostridia|o__Clostridiales|f__Lachnospiraceae|g__Blautia	0.71772	1.81766	1.64849	3.47243	1.02579	0.78072	0.57082	1.86798	3.20492	2.15309	2.03796	0.90318	0.74989	6.88805	4.92151	6.00778	1.36888	0.40659	0.36103	0.75232	3.39567	2.43956	5.50665	14.78918	6.5139	3.37579	1.2091	1.51559	1.48273	0.88682	1.36767	6.69363	2.22413	1.95983	1.54646	2.79643	2.19764	2.21953	2.71853	4.56804	3.03533	1.67141	0.50369	5.19015	1.51672	13.88063	3.5688	4.29543	2.11898
k__Bacteria|p__Firmicutes|c__Clostridia|o__Clostridiales|f__Lachnospiraceae|g__Blautia|s__Blautia_hansenii	0.0	0.0	0.0	0.0	0.0	0.0	0.0	0.0	0.0	0.0	0.0	0.0	0.0	0.0	0.0	0.0	0.0	0.0	0.0	0.0	0.0	0.0	0.0	0.01294	0.0	0.0	0.0	0.0	0.0	0.0	0.0	0.0	0.0	0.0	0.0	0.0	0.0	0.0	0.0	0.0	0.0	0.0	0.0	0.0	0.0	0.02968	0.05613	0.0	0.0
k__Bacteria|p__Firmicutes|c__Clostridia|o__Clostridiales|f__Lachnospiraceae|g__Blautia|s__Blautia_hansenii|t__GCF_000156675	0.0	0.0	0.0	0.0	0.0	0.0	0.0	0.0	0.0	0.0	0.0	0.0	0.0	0.0	0.0	0.0	0.0	0.0	0.0	0.0	0.0	0.0	0.0	0.01294	0.0	0.0	0.0	0.0	0.0	0.0	0.0	0.0	0.0	0.0	0.0	0.0	0.0	0.0	0.0	0.0	0.0	0.0	0.0	0.0	0.0	0.02968	0.05613	0.0	0.0
k__Bacteria|p__Firmicutes|c__Clostridia|o__Clostridiales|f__Lachnospiraceae|g__Blautia|s__Blautia_hydrogenotrophica	0.0	0.0	0.0	0.0	0.02816	0.0	0.04291	0.0579	0.06306	0.0	0.00274	0.0	0.0	0.13358	0.02147	0.0	0.0	0.0	0.0	0.0	0.0	0.0	0.0	0.0	0.0	0.0	0.01221	0.04413	0.0	0.0	0.01638	0.11255	0.0	0.18364	0.1098	0.11864	0.0	0.0	0.0	0.0	0.0	0.0	0.02672	0.0	0.0	0.0	0.04753	0.0	0.0
k__Bacteria|p__Firmicutes|c__Clostridia|o__Clostridiales|f__Lachnospiraceae|g__Blautia|s__Blautia_hydrogenotrophica|t__GCF_000157975	0.0	0.0	0.0	0.0	0.02816	0.0	0.04291	0.0579	0.06306	0.0	0.00274	0.0	0.0	0.13358	0.02147	0.0	0.0	0.0	0.0	0.0	0.0	0.0	0.0	0.0	0.0	0.0	0.01221	0.04413	0.0	0.0	0.01638	0.11255	0.0	0.18364	0.1098	0.11864	0.0	0.0	0.0	0.0	0.0	0.0	0.02672	0.0	0.0	0.0	0.04753	0.0	0.0
k__Bacteria|p__Firmicutes|c__Clostridia|o__Clostridiales|f__Lachnospiraceae|g__Blautia|s__Blautia_producta	0.0	0.0	0.0	0.0	0.0	0.0	0.0	0.0	0.0	0.0	0.0	0.0	0.0	0.04336	0.04718	0.0	0.0	0.0	0.0	0.0	0.0	0.0	0.0	0.02779	0.01807	0.0	0.0	0.0	0.0	0.0	0.00482	0.0	0.0	0.0	0.0	0.0	0.0	0.00688	0.0	0.0	0.0	0.0	0.0	0.0	0.0	0.02821	0.01351	0.02479	0.0
k__Bacteria|p__Firmicutes|c__Clostridia|o__Clostridiales|f__Lachnospiraceae|g__Blautia|s__Blautia_producta|t__GCF_000373885	0.0	0.0	0.0	0.0	0.0	0.0	0.0	0.0	0.0	0.0	0.0	0.0	0.0	0.04336	0.04718	0.0	0.0	0.0	0.0	0.0	0.0	0.0	0.0	0.02779	0.01807	0.0	0.0	0.0	0.0	0.0	0.00482	0.0	0.0	0.0	0.0	0.0	0.0	0.00688	0.0	0.0	0.0	0.0	0.0	0.0	0.0	0.02821	0.01351	0.02479	0.0
k__Bacteria|p__Firmicutes|c__Clostridia|o__Clostridiales|f__Lachnospiraceae|g__Blautia|s__Ruminococcus_gnavus	0.0	0.16613	0.0	0.0421	0.0238	0.00458	0.00473	0.2026	0.24598	0.0	0.0	0.0	0.00256	4.46299	1.72287	0.03372	0.05013	0.00153	0.0	0.0	1.77165	0.00796	2.13542	10.87056	5.60991	0.38749	0.16894	0.11485	1.11063	0.38657	0.07789	0.00317	0.37849	0.01347	0.00419	0.05149	1.11431	0.80068	0.0	0.0	0.0	0.00442	0.11896	0.61433	0.0	7.67369	1.13065	0.98158	0.0
k__Bacteria|p__Firmicutes|c__Clostridia|o__Clostridiales|f__Lachnospiraceae|g__Blautia|s__Ruminococcus_gnavus|t__Ruminococcus_gnavus_unclassified	0.0	0.16613	0.0	0.0421	0.0238	0.00458	0.00473	0.2026	0.24598	0.0	0.0	0.0	0.00256	4.46299	1.72287	0.03372	0.05013	0.00153	0.0	0.0	1.77165	0.00796	2.13542	10.87056	5.60991	0.38749	0.16894	0.11485	1.11063	0.38657	0.07789	0.00317	0.37849	0.01347	0.00419	0.05149	1.11431	0.80068	0.0	0.0	0.0	0.00442	0.11896	0.61433	0.0	7.67369	1.13065	0.98158	0.0
k__Bacteria|p__Firmicutes|c__Clostridia|o__Clostridiales|f__Lachnospiraceae|g__Blautia|s__Ruminococcus_obeum	0.09817	0.0	0.27693	0.45118	0.60941	0.43883	0.25021	0.18671	0.51182	0.75475	0.53667	0.11465	0.08831	0.0	0.0	0.15769	0.0922	0.10475	0.116	0.33553	0.56058	0.01696	0.22342	0.33669	0.022	0.82006	0.37712	0.49199	0.12213	0.25066	0.57567	5.19013	0.0824	0.3097	0.51799	0.30152	0.01481	0.01961	0.4998	1.42157	0.34705	0.4407	0.05237	0.77656	0.71431	0.0	0.0	0.0	0.75596
k__Bacteria|p__Firmicutes|c__Clostridia|o__Clostridiales|f__Lachnospiraceae|g__Blautia|s__Ruminococcus_obeum|t__GCF_000153905	0.0	0.0	0.0	0.0	0.0	0.0	0.0	0.0	0.0	0.0	0.0	0.0	0.0	0.0	0.0	0.0	0.0	0.0	0.0	0.0	0.0	0.0	0.0	0.0	0.0	0.0	0.0	0.0	0.0	0.0	0.0	0.0	0.0	0.0	0.0	0.0	0.0	0.0	0.0	0.0	0.0	0.0	0.0	0.0	0.0	0.0	0.0	0.0	0.0
k__Bacteria|p__Firmicutes|c__Clostridia|o__Clostridiales|f__Lachnospiraceae|g__Blautia|s__Ruminococcus_obeum|t__Ruminococcus_obeum_unclassified	0.09817	0.0	0.27693	0.45118	0.60941	0.43883	0.25021	0.18671	0.51182	0.75475	0.53667	0.11465	0.08831	0.0	0.0	0.15769	0.0922	0.10475	0.116	0.33553	0.56058	0.01696	0.22342	0.33669	0.022	0.82006	0.37712	0.49199	0.12213	0.25066	0.57567	5.19013	0.0824	0.3097	0.51799	0.30152	0.01481	0.01961	0.4998	1.42157	0.34705	0.4407	0.05237	0.77656	0.71431	0.0	0.0	0.0	0.75596
k__Bacteria|p__Firmicutes|c__Clostridia|o__Clostridiales|f__Lachnospiraceae|g__Blautia|s__Ruminococcus_torques	0.61955	1.65153	1.37156	2.97915	0.36441	0.33731	0.27297	1.42078	2.38407	1.39833	1.49856	0.78852	0.65902	2.24812	3.13	5.81637	1.22656	0.3003	0.24503	0.41679	1.06343	2.41464	3.14782	3.5412	0.86391	2.16824	0.65083	0.86461	0.24997	0.24958	0.69292	1.38777	1.76324	1.45302	0.91448	2.32479	1.06852	1.39235	2.21874	3.14647	2.68828	1.22629	0.30564	3.79926	0.80241	6.14906	2.32098	3.28905	1.36303
k__Bacteria|p__Firmicutes|c__Clostridia|o__Clostridiales|f__Lachnospiraceae|g__Blautia|s__Ruminococcus_torques|t__GCF_000210035	0.0	0.0	0.0	0.0	0.0	0.0	0.0	0.0	0.0	0.0	0.0	0.0	0.0	0.0	0.0	0.0	0.0	0.0	0.0	0.0	0.0	0.0	0.0	0.0	0.0	0.0	0.0	0.0	0.0	0.0	0.0	0.0	0.0	0.0	0.0	0.0	0.0	0.0	0.0	0.0	0.0	0.0	0.0	3.10853	0.0	0.0	0.0	0.88698	0.0
k__Bacteria|p__Firmicutes|c__Clostridia|o__Clostridiales|f__Lachnospiraceae|g__Blautia|s__Ruminococcus_torques|t__Ruminococcus_torques_unclassified	0.61955	1.65153	1.37156	2.97915	0.36441	0.33731	0.27297	1.42078	2.38407	1.39833	1.49856	0.78852	0.65902	2.24812	3.13	5.81637	1.22656	0.3003	0.24503	0.41679	1.06343	2.41464	3.14782	3.5412	0.86391	2.16824	0.65083	0.86461	0.24997	0.24958	0.69292	1.38777	1.76324	1.45302	0.91448	2.32479	1.06852	1.39235	2.21874	3.14647	2.68828	1.22629	0.30564	0.69072	0.80241	6.14906	2.32098	2.40208	1.36303
k__Bacteria|p__Firmicutes|c__Clostridia|o__Clostridiales|f__Lachnospiraceae|g__Butyrivibrio	0.0	0.0	0.0	0.0	0.0	0.0	0.0	0.0	0.0	0.0	0.0	0.0	0.0	0.0	0.0	0.0	0.01411	0.0	0.0	0.0	0.0	0.0	0.0	0.0	0.0	0.0	0.0	0.0	0.0	0.0	0.0	0.0	0.0	0.0	0.0	0.0	0.0	0.0	0.0	1.01353	0.0	0.0	0.0	0.0	0.0	0.0	0.0	0.0	0.0
k__Bacteria|p__Firmicutes|c__Clostridia|o__Clostridiales|f__Lachnospiraceae|g__Butyrivibrio|s__Butyrivibrio_crossotus	0.0	0.0	0.0	0.0	0.0	0.0	0.0	0.0	0.0	0.0	0.0	0.0	0.0	0.0	0.0	0.0	0.0	0.0	0.0	0.0	0.0	0.0	0.0	0.0	0.0	0.0	0.0	0.0	0.0	0.0	0.0	0.0	0.0	0.0	0.0	0.0	0.0	0.0	0.0	1.01353	0.0	0.0	0.0	0.0	0.0	0.0	0.0	0.0	0.0
k__Bacteria|p__Firmicutes|c__Clostridia|o__Clostridiales|f__Lachnospiraceae|g__Butyrivibrio|s__Butyrivibrio_crossotus|t__GCF_000156015	0.0	0.0	0.0	0.0	0.0	0.0	0.0	0.0	0.0	0.0	0.0	0.0	0.0	0.0	0.0	0.0	0.0	0.0	0.0	0.0	0.0	0.0	0.0	0.0	0.0	0.0	0.0	0.0	0.0	0.0	0.0	0.0	0.0	0.0	0.0	0.0	0.0	0.0	0.0	1.01353	0.0	0.0	0.0	0.0	0.0	0.0	0.0	0.0	0.0
k__Bacteria|p__Firmicutes|c__Clostridia|o__Clostridiales|f__Lachnospiraceae|g__Butyrivibrio|s__Butyrivibrio_unclassified	0.0	0.0	0.0	0.0	0.0	0.0	0.0	0.0	0.0	0.0	0.0	0.0	0.0	0.0	0.0	0.0	0.01411	0.0	0.0	0.0	0.0	0.0	0.0	0.0	0.0	0.0	0.0	0.0	0.0	0.0	0.0	0.0	0.0	0.0	0.0	0.0	0.0	0.0	0.0	0.0	0.0	0.0	0.0	0.0	0.0	0.0	0.0	0.0	0.0
k__Bacteria|p__Firmicutes|c__Clostridia|o__Clostridiales|f__Lachnospiraceae|g__Coprococcus	0.77859	0.04367	0.72918	1.04519	3.08289	0.1294	0.13808	0.04269	0.09646	3.48048	1.3541	0.97112	0.76724	0.0	0.0	0.09373	1.72631	4.56282	0.4101	1.04241	1.44491	0.0	0.0	0.0	0.0	0.03748	0.30801	0.25886	0.0	0.0	0.92362	1.92058	0.09722	0.55709	0.23363	0.772	0.0	0.0	3.06614	1.1028	0.0	0.05314	0.0025	2.95388	6.34959	0.0	0.0	0.0	3.32109
k__Bacteria|p__Firmicutes|c__Clostridia|o__Clostridiales|f__Lachnospiraceae|g__Coprococcus|s__Coprococcus_catus	0.01538	0.04367	0.03868	0.02678	0.0	0.0	0.0	0.04269	0.09646	0.0	0.0	0.05496	0.07115	0.0	0.0	0.07397	0.01043	0.02505	0.11244	0.39054	0.11532	0.0	0.0	0.0	0.0	0.0	0.0	0.0	0.0	0.0	0.0	0.0	0.09722	0.0	0.0	0.0	0.0	0.0	0.26962	0.34509	0.0	0.05314	0.0	0.03228	0.13381	0.0	0.0	0.0	0.11481
k__Bacteria|p__Firmicutes|c__Clostridia|o__Clostridiales|f__Lachnospiraceae|g__Coprococcus|s__Coprococcus_catus|t__GCF_000210555	0.01538	0.04367	0.03868	0.02678	0.0	0.0	0.0	0.04269	0.09646	0.0	0.0	0.05496	0.07115	0.0	0.0	0.07397	0.01043	0.02505	0.11244	0.39054	0.11532	0.0	0.0	0.0	0.0	0.0	0.0	0.0	0.0	0.0	0.0	0.0	0.09722	0.0	0.0	0.0	0.0	0.0	0.26962	0.34509	0.0	0.05314	0.0	0.03228	0.13381	0.0	0.0	0.0	0.11481
k__Bacteria|p__Firmicutes|c__Clostridia|o__Clostridiales|f__Lachnospiraceae|g__Coprococcus|s__Coprococcus_comes	0.76321	0.0	0.6905	1.01841	0.15858	0.1294	0.13808	0.0	0.0	0.22916	0.50738	0.91616	0.69609	0.0	0.0	0.01976	1.71588	0.56472	0.29766	0.65187	1.32959	0.0	0.0	0.0	0.0	0.03748	0.30801	0.25886	0.0	0.0	0.92362	1.92058	0.0	0.55709	0.23363	0.772	0.0	0.0	0.70137	0.48926	0.0	0.0	0.0025	2.28045	0.87301	0.0	0.0	0.0	0.72057
k__Bacteria|p__Firmicutes|c__Clostridia|o__Clostridiales|f__Lachnospiraceae|g__Coprococcus|s__Coprococcus_comes|t__GCF_000155875	0.76321	0.0	0.6905	1.01841	0.15858	0.1294	0.13808	0.0	0.0	0.22916	0.50738	0.91616	0.69609	0.0	0.0	0.01976	1.71588	0.56472	0.29766	0.65187	1.32959	0.0	0.0	0.0	0.0	0.03748	0.30801	0.25886	0.0	0.0	0.92362	1.92058	0.0	0.55709	0.23363	0.772	0.0	0.0	0.70137	0.48926	0.0	0.0	0.0025	2.28045	0.87301	0.0	0.0	0.0	0.72057
k__Bacteria|p__Firmicutes|c__Clostridia|o__Clostridiales|f__Lachnospiraceae|g__Coprococcus|s__Coprococcus_eutactus	0.0	0.0	0.0	0.0	0.0	0.0	0.0	0.0	0.0	0.0	0.0	0.0	0.0	0.0	0.0	0.0	0.0	0.0	0.0	0.0	0.0	0.0	0.0	0.0	0.0	0.0	0.0	0.0	0.0	0.0	0.0	0.0	0.0	0.0	0.0	0.0	0.0	0.0	2.09515	0.26845	0.0	0.0	0.0	0.0	0.0	0.0	0.0	0.0	0.0
k__Bacteria|p__Firmicutes|c__Clostridia|o__Clostridiales|f__Lachnospiraceae|g__Coprococcus|s__Coprococcus_eutactus|t__GCF_000154425	0.0	0.0	0.0	0.0	0.0	0.0	0.0	0.0	0.0	0.0	0.0	0.0	0.0	0.0	0.0	0.0	0.0	0.0	0.0	0.0	0.0	0.0	0.0	0.0	0.0	0.0	0.0	0.0	0.0	0.0	0.0	0.0	0.0	0.0	0.0	0.0	0.0	0.0	2.09515	0.26845	0.0	0.0	0.0	0.0	0.0	0.0	0.0	0.0	0.0
k__Bacteria|p__Firmicutes|c__Clostridia|o__Clostridiales|f__Lachnospiraceae|g__Coprococcus|s__Coprococcus_sp_ART55_1	0.0	0.0	0.0	0.0	2.92431	0.0	0.0	0.0	0.0	3.25132	0.84673	0.0	0.0	0.0	0.0	0.0	0.0	3.97305	0.0	0.0	0.0	0.0	0.0	0.0	0.0	0.0	0.0	0.0	0.0	0.0	0.0	0.0	0.0	0.0	0.0	0.0	0.0	0.0	0.0	0.0	0.0	0.0	0.0	0.64115	5.34277	0.0	0.0	0.0	2.4857
k__Bacteria|p__Firmicutes|c__Clostridia|o__Clostridiales|f__Lachnospiraceae|g__Coprococcus|s__Coprococcus_sp_ART55_1|t__GCF_000210595	0.0	0.0	0.0	0.0	2.92431	0.0	0.0	0.0	0.0	3.25132	0.84673	0.0	0.0	0.0	0.0	0.0	0.0	3.97305	0.0	0.0	0.0	0.0	0.0	0.0	0.0	0.0	0.0	0.0	0.0	0.0	0.0	0.0	0.0	0.0	0.0	0.0	0.0	0.0	0.0	0.0	0.0	0.0	0.0	0.64115	5.34277	0.0	0.0	0.0	2.4857
k__Bacteria|p__Firmicutes|c__Clostridia|o__Clostridiales|f__Lachnospiraceae|g__Dorea	0.31151	0.05228	0.63004	0.994	0.94922	0.51406	0.84113	0.0	0.81215	0.89288	0.18749	1.66116	0.74224	0.0	0.27816	5.47313	2.95949	0.54566	0.50508	0.99955	4.03181	0.06678	0.53386	0.0	0.06186	1.36724	0.91516	0.89064	0.143	0.21305	0.14342	0.43082	0.0221	0.93116	1.6707	1.02047	0.82643	1.65389	3.39221	3.03655	0.01434	0.04292	0.28635	1.31716	0.91471	0.0146	0.0	0.17681	0.48854
k__Bacteria|p__Firmicutes|c__Clostridia|o__Clostridiales|f__Lachnospiraceae|g__Dorea|s__Dorea_formicigenerans	0.08526	0.0	0.43513	0.63161	0.41381	0.26743	0.25471	0.0	0.81215	0.05772	0.02415	0.34847	0.07485	0.0	0.0	0.70042	0.33567	0.15335	0.12678	0.32216	0.80213	0.0	0.0	0.0	0.0	0.74436	0.46713	0.62324	0.143	0.21305	0.0	0.0	0.0	0.0878	0.11326	0.05076	0.0	0.0	0.08042	1.44449	0.0	0.0	0.28635	0.26278	0.4929	0.0	0.0	0.0	0.10726
k__Bacteria|p__Firmicutes|c__Clostridia|o__Clostridiales|f__Lachnospiraceae|g__Dorea|s__Dorea_formicigenerans|t__Dorea_formicigenerans_unclassified	0.08526	0.0	0.43513	0.63161	0.41381	0.26743	0.25471	0.0	0.81215	0.05772	0.02415	0.34847	0.07485	0.0	0.0	0.70042	0.33567	0.15335	0.12678	0.32216	0.80213	0.0	0.0	0.0	0.0	0.74436	0.46713	0.62324	0.143	0.21305	0.0	0.0	0.0	0.0878	0.11326	0.05076	0.0	0.0	0.08042	1.44449	0.0	0.0	0.28635	0.26278	0.4929	0.0	0.0	0.0	0.10726
k__Bacteria|p__Firmicutes|c__Clostridia|o__Clostridiales|f__Lachnospiraceae|g__Dorea|s__Dorea_longicatena	0.22625	0.0	0.19491	0.36239	0.5354	0.24664	0.58642	0.0	0.0	0.83516	0.16334	1.31269	0.66739	0.0	0.0	4.77271	2.62382	0.12738	0.3783	0.6774	3.22968	0.0	0.53386	0.0	0.0	0.62288	0.44803	0.2674	0.0	0.0	0.14342	0.43082	0.0	0.84336	1.55744	0.96971	0.82643	1.65389	3.31179	1.59207	0.0	0.0	0.0	1.05438	0.42181	0.0	0.0	0.08569	0.38127
k__Bacteria|p__Firmicutes|c__Clostridia|o__Clostridiales|f__Lachnospiraceae|g__Dorea|s__Dorea_longicatena|t__GCF_000154065	0.22625	0.0	0.19491	0.36239	0.5354	0.24664	0.58642	0.0	0.0	0.83516	0.16334	1.31269	0.66739	0.0	0.0	4.77271	2.62382	0.12738	0.3783	0.6774	3.22968	0.0	0.53386	0.0	0.0	0.62288	0.44803	0.2674	0.0	0.0	0.14342	0.43082	0.0	0.84336	1.55744	0.96971	0.82643	1.65389	3.31179	1.59207	0.0	0.0	0.0	1.05438	0.42181	0.0	0.0	0.08569	0.38127
k__Bacteria|p__Firmicutes|c__Clostridia|o__Clostridiales|f__Lachnospiraceae|g__Dorea|s__Dorea_unclassified	0.0	0.05228	0.0	0.0	0.0	0.0	0.0	0.0	0.0	0.0	0.0	0.0	0.0	0.0	0.27816	0.0	0.0	0.26492	0.0	0.0	0.0	0.06678	0.0	0.0	0.06186	0.0	0.0	0.0	0.0	0.0	0.0	0.0	0.0221	0.0	0.0	0.0	0.0	0.0	0.0	0.0	0.01434	0.04292	0.0	0.0	0.0	0.0146	0.0	0.09113	0.0
k__Bacteria|p__Firmicutes|c__Clostridia|o__Clostridiales|f__Lachnospiraceae|g__Lachnospiraceae_noname	0.80838	0.22746	1.06051	1.22351	0.36079	0.21509	0.34337	0.6881	1.21425	1.426	3.10979	0.09543	0.08453	0.84775	0.54153	0.62888	0.28461	0.15609	0.37183	0.17712	0.37783	0.55243	2.30586	1.46872	0.23943	0.19503	0.17141	0.19366	0.11336	0.30315	0.49735	1.67449	0.81026	0.27985	0.37951	0.48814	1.08173	0.61435	2.97451	1.76114	0.69001	1.61474	0.17197	0.26474	0.28939	0.81468	0.61972	0.83749	0.48006
k__Bacteria|p__Firmicutes|c__Clostridia|o__Clostridiales|f__Lachnospiraceae|g__Lachnospiraceae_noname|s__Lachnospiraceae_bacterium_1_1_57FAA	0.0	0.0	0.0	0.0	0.0	0.01123	0.0	0.0	0.0	0.11281	0.51512	0.0	0.0	0.0	0.0	0.0	0.0	0.0	0.02183	0.0	0.22151	0.42917	1.58362	0.09022	0.0	0.0	0.0	0.0	0.0	0.0	0.0	0.0	0.0	0.0	0.09694	0.10535	0.0	0.0	0.0	0.0	0.0	0.79622	0.05284	0.0	0.0	0.0	0.0	0.0	0.14984
k__Bacteria|p__Firmicutes|c__Clostridia|o__Clostridiales|f__Lachnospiraceae|g__Lachnospiraceae_noname|s__Lachnospiraceae_bacterium_1_1_57FAA|t__GCF_000218445	0.0	0.0	0.0	0.0	0.0	0.01123	0.0	0.0	0.0	0.11281	0.51512	0.0	0.0	0.0	0.0	0.0	0.0	0.0	0.02183	0.0	0.22151	0.42917	1.58362	0.09022	0.0	0.0	0.0	0.0	0.0	0.0	0.0	0.0	0.0	0.0	0.09694	0.10535	0.0	0.0	0.0	0.0	0.0	0.79622	0.05284	0.0	0.0	0.0	0.0	0.0	0.14984
k__Bacteria|p__Firmicutes|c__Clostridia|o__Clostridiales|f__Lachnospiraceae|g__Lachnospiraceae_noname|s__Lachnospiraceae_bacterium_1_4_56FAA	0.0	0.03985	0.01364	0.04275	0.0	0.0	0.0	0.00386	0.08165	0.0	0.0	0.0	0.0	0.19045	0.06141	0.15351	0.01524	0.0	0.0	0.0	0.03314	0.0	0.0	0.0	0.0	0.01305	0.01015	0.0	0.03549	0.07921	0.0	0.0	0.01084	0.02712	0.02401	0.01968	0.06426	0.05969	0.0	0.0	0.14653	0.01097	0.0	0.0	0.0	0.40602	0.27362	0.0	0.0
k__Bacteria|p__Firmicutes|c__Clostridia|o__Clostridiales|f__Lachnospiraceae|g__Lachnospiraceae_noname|s__Lachnospiraceae_bacterium_1_4_56FAA|t__GCF_000218385	0.0	0.03985	0.01364	0.04275	0.0	0.0	0.0	0.00386	0.08165	0.0	0.0	0.0	0.0	0.19045	0.06141	0.15351	0.01524	0.0	0.0	0.0	0.03314	0.0	0.0	0.0	0.0	0.01305	0.01015	0.0	0.03549	0.07921	0.0	0.0	0.01084	0.02712	0.02401	0.01968	0.06426	0.05969	0.0	0.0	0.14653	0.01097	0.0	0.0	0.0	0.40602	0.27362	0.0	0.0
k__Bacteria|p__Firmicutes|c__Clostridia|o__Clostridiales|f__Lachnospiraceae|g__Lachnospiraceae_noname|s__Lachnospiraceae_bacterium_2_1_46FAA	0.0	0.0	0.0	0.0	0.0	0.0	0.0	0.0	0.0	0.0	0.0	0.0	0.0	0.0	0.0	0.0	0.0	0.0	0.0	0.0	0.0	0.0	0.0	0.0	0.0	0.0	0.0	0.0	0.0	0.0	0.0	0.0	0.0	0.0	0.0	0.0	0.0	0.0	0.0	0.0	0.0	0.0	0.0	0.0	0.0	0.0	0.0	0.0	0.0
k__Bacteria|p__Firmicutes|c__Clostridia|o__Clostridiales|f__Lachnospiraceae|g__Lachnospiraceae_noname|s__Lachnospiraceae_bacterium_2_1_46FAA|t__GCF_000209385	0.0	0.0	0.0	0.0	0.0	0.0	0.0	0.0	0.0	0.0	0.0	0.0	0.0	0.0	0.0	0.0	0.0	0.0	0.0	0.0	0.0	0.0	0.0	0.0	0.0	0.0	0.0	0.0	0.0	0.0	0.0	0.0	0.0	0.0	0.0	0.0	0.0	0.0	0.0	0.0	0.0	0.0	0.0	0.0	0.0	0.0	0.0	0.0	0.0
k__Bacteria|p__Firmicutes|c__Clostridia|o__Clostridiales|f__Lachnospiraceae|g__Lachnospiraceae_noname|s__Lachnospiraceae_bacterium_2_1_58FAA	0.0	0.0	0.03777	0.17645	0.0	0.0	0.0	0.0	0.0	0.0	0.0	0.01216	0.0	0.0	0.01113	0.0	0.0	0.0	0.0	0.0	0.0	0.0	0.10845	0.02988	0.02421	0.0	0.0	0.0	0.0	0.0	0.0	0.0	0.0	0.04939	0.05478	0.2713	0.01779	0.0059	0.0	0.02831	0.0	0.0	0.0	0.0	0.0	0.0	0.0	0.19761	0.0
k__Bacteria|p__Firmicutes|c__Clostridia|o__Clostridiales|f__Lachnospiraceae|g__Lachnospiraceae_noname|s__Lachnospiraceae_bacterium_2_1_58FAA|t__GCF_000218465	0.0	0.0	0.03777	0.17645	0.0	0.0	0.0	0.0	0.0	0.0	0.0	0.01216	0.0	0.0	0.01113	0.0	0.0	0.0	0.0	0.0	0.0	0.0	0.10845	0.02988	0.02421	0.0	0.0	0.0	0.0	0.0	0.0	0.0	0.0	0.04939	0.05478	0.2713	0.01779	0.0059	0.0	0.02831	0.0	0.0	0.0	0.0	0.0	0.0	0.0	0.19761	0.0
k__Bacteria|p__Firmicutes|c__Clostridia|o__Clostridiales|f__Lachnospiraceae|g__Lachnospiraceae_noname|s__Lachnospiraceae_bacterium_3_1_46FAA	0.75612	0.0	0.68508	0.77345	0.12893	0.01193	0.01022	0.06695	0.56061	1.04971	2.30087	0.0	0.00406	0.01373	0.01613	0.03318	0.111	0.07313	0.13391	0.08183	0.0	0.00367	0.01624	0.0	0.0	0.05002	0.02275	0.02092	0.0	0.0	0.18608	0.41161	0.4189	0.00504	0.01185	0.00366	0.0	0.0	0.37842	0.66749	0.26227	0.45176	0.0	0.13996	0.02649	0.0	0.1091	0.17435	0.05965
k__Bacteria|p__Firmicutes|c__Clostridia|o__Clostridiales|f__Lachnospiraceae|g__Lachnospiraceae_noname|s__Lachnospiraceae_bacterium_3_1_46FAA|t__GCF_000209405	0.75612	0.0	0.68508	0.77345	0.12893	0.01193	0.01022	0.06695	0.56061	1.04971	2.30087	0.0	0.00406	0.01373	0.01613	0.03318	0.111	0.07313	0.13391	0.08183	0.0	0.00367	0.01624	0.0	0.0	0.05002	0.02275	0.02092	0.0	0.0	0.18608	0.41161	0.4189	0.00504	0.01185	0.00366	0.0	0.0	0.37842	0.66749	0.26227	0.45176	0.0	0.13996	0.02649	0.0	0.1091	0.17435	0.05965
k__Bacteria|p__Firmicutes|c__Clostridia|o__Clostridiales|f__Lachnospiraceae|g__Lachnospiraceae_noname|s__Lachnospiraceae_bacterium_3_1_57FAA_CT1	0.0	0.01794	0.0	0.0	0.02984	0.00978	0.01377	0.0	0.02517	0.0	0.00203	0.0	0.0	0.10968	0.12083	0.004	0.0	0.0	0.0	0.0	0.0	0.06463	0.10607	0.6198	0.0	0.02593	0.0	0.03116	0.0	0.0	0.0	0.8879	0.0	0.11098	0.003	0.01758	0.27525	0.1948	0.04107	0.0	0.0	0.00723	0.0	0.0	0.0	0.0	0.0	0.24255	0.0
k__Bacteria|p__Firmicutes|c__Clostridia|o__Clostridiales|f__Lachnospiraceae|g__Lachnospiraceae_noname|s__Lachnospiraceae_bacterium_3_1_57FAA_CT1|t__GCF_000218405	0.0	0.01794	0.0	0.0	0.02984	0.00978	0.01377	0.0	0.02517	0.0	0.00203	0.0	0.0	0.10968	0.12083	0.004	0.0	0.0	0.0	0.0	0.0	0.06463	0.10607	0.6198	0.0	0.02593	0.0	0.03116	0.0	0.0	0.0	0.8879	0.0	0.11098	0.003	0.01758	0.27525	0.1948	0.04107	0.0	0.0	0.00723	0.0	0.0	0.0	0.0	0.0	0.24255	0.0
k__Bacteria|p__Firmicutes|c__Clostridia|o__Clostridiales|f__Lachnospiraceae|g__Lachnospiraceae_noname|s__Lachnospiraceae_bacterium_4_1_37FAA	0.0	0.0	0.0	0.0	0.0	0.0	0.0	0.0	0.0	0.0	0.0	0.0	0.0	0.0	0.0	0.0	0.0	0.0	0.0	0.0	0.0	0.0	0.01618	0.02863	0.00253	0.0	0.0	0.0	0.0	0.0	0.0	0.0	0.0	0.0	0.0	0.0	0.0	0.0	0.0	0.0	0.0	0.0	0.0	0.0	0.0	0.0	0.0	0.00666	0.0
k__Bacteria|p__Firmicutes|c__Clostridia|o__Clostridiales|f__Lachnospiraceae|g__Lachnospiraceae_noname|s__Lachnospiraceae_bacterium_4_1_37FAA|t__GCF_000191805	0.0	0.0	0.0	0.0	0.0	0.0	0.0	0.0	0.0	0.0	0.0	0.0	0.0	0.0	0.0	0.0	0.0	0.0	0.0	0.0	0.0	0.0	0.01618	0.02863	0.00253	0.0	0.0	0.0	0.0	0.0	0.0	0.0	0.0	0.0	0.0	0.0	0.0	0.0	0.0	0.0	0.0	0.0	0.0	0.0	0.0	0.0	0.0	0.00666	0.0
k__Bacteria|p__Firmicutes|c__Clostridia|o__Clostridiales|f__Lachnospiraceae|g__Lachnospiraceae_noname|s__Lachnospiraceae_bacterium_5_1_57FAA	0.0	0.0	0.0	0.0	0.0	0.0	0.0	0.20863	0.14528	0.0	0.0	0.0	0.0	0.1759	0.0767	0.03741	0.0083	0.0	0.0	0.0	0.0	0.00771	0.00573	0.13538	0.05994	0.05186	0.09233	0.0178	0.0027	0.0115	0.00083	0.19872	0.00063	0.01524	0.01746	0.00824	0.00613	0.10103	0.0	0.0	0.0	0.0	0.0	0.0	0.0	0.3049	0.08011	0.01822	0.0
k__Bacteria|p__Firmicutes|c__Clostridia|o__Clostridiales|f__Lachnospiraceae|g__Lachnospiraceae_noname|s__Lachnospiraceae_bacterium_5_1_57FAA|t__GCF_000218425	0.0	0.0	0.0	0.0	0.0	0.0	0.0	0.20863	0.14528	0.0	0.0	0.0	0.0	0.1759	0.0767	0.03741	0.0083	0.0	0.0	0.0	0.0	0.00771	0.00573	0.13538	0.05994	0.05186	0.09233	0.0178	0.0027	0.0115	0.00083	0.19872	0.00063	0.01524	0.01746	0.00824	0.00613	0.10103	0.0	0.0	0.0	0.0	0.0	0.0	0.0	0.3049	0.08011	0.01822	0.0
k__Bacteria|p__Firmicutes|c__Clostridia|o__Clostridiales|f__Lachnospiraceae|g__Lachnospiraceae_noname|s__Lachnospiraceae_bacterium_5_1_63FAA	0.0	0.0	0.20488	0.17874	0.08841	0.09477	0.08023	0.209	0.18961	0.04544	0.03756	0.07622	0.00363	0.06026	0.07971	0.13788	0.0108	0.0	0.05715	0.03722	0.08276	0.0	0.20657	0.06914	0.12494	0.03117	0.04619	0.1163	0.06446	0.0719	0.20647	0.01319	0.04463	0.01515	0.1409	0.01301	0.00166	0.00158	0.0	0.01353	0.00335	0.01046	0.0	0.08648	0.06703	0.0	0.02504	0.01661	0.139
k__Bacteria|p__Firmicutes|c__Clostridia|o__Clostridiales|f__Lachnospiraceae|g__Lachnospiraceae_noname|s__Lachnospiraceae_bacterium_5_1_63FAA|t__GCF_000185525	0.0	0.0	0.20488	0.17874	0.08841	0.09477	0.08023	0.209	0.18961	0.04544	0.03756	0.07622	0.00363	0.06026	0.07971	0.13788	0.0108	0.0	0.05715	0.03722	0.08276	0.0	0.20657	0.06914	0.12494	0.03117	0.04619	0.1163	0.06446	0.0719	0.20647	0.01319	0.04463	0.01515	0.1409	0.01301	0.00166	0.00158	0.0	0.01353	0.00335	0.01046	0.0	0.08648	0.06703	0.0	0.02504	0.01661	0.139
k__Bacteria|p__Firmicutes|c__Clostridia|o__Clostridiales|f__Lachnospiraceae|g__Lachnospiraceae_noname|s__Lachnospiraceae_bacterium_6_1_63FAA	0.0	0.0	0.0	0.0	0.0	0.0	0.0	0.0	0.0	0.0	0.0	0.0	0.0	0.0	0.0	0.0	0.0	0.0	0.0	0.0	0.0	0.0	0.00049	0.01869	0.0	0.0	0.0	0.0	0.00041	0.0	0.0	0.0	0.0	0.0	0.0	0.0	0.0	0.00226	0.0	0.0	0.0	0.0	0.0	0.0	0.0	0.04656	0.08576	0.0	0.0
k__Bacteria|p__Firmicutes|c__Clostridia|o__Clostridiales|f__Lachnospiraceae|g__Lachnospiraceae_noname|s__Lachnospiraceae_bacterium_6_1_63FAA|t__GCF_000209425	0.0	0.0	0.0	0.0	0.0	0.0	0.0	0.0	0.0	0.0	0.0	0.0	0.0	0.0	0.0	0.0	0.0	0.0	0.0	0.0	0.0	0.0	0.00049	0.01869	0.0	0.0	0.0	0.0	0.00041	0.0	0.0	0.0	0.0	0.0	0.0	0.0	0.0	0.00226	0.0	0.0	0.0	0.0	0.0	0.0	0.0	0.04656	0.08576	0.0	0.0
k__Bacteria|p__Firmicutes|c__Clostridia|o__Clostridiales|f__Lachnospiraceae|g__Lachnospiraceae_noname|s__Lachnospiraceae_bacterium_7_1_58FAA	0.05226	0.16967	0.11914	0.05211	0.02666	0.0199	0.04577	0.06819	0.20734	0.03243	0.09206	0.00705	0.00893	0.29772	0.17563	0.2629	0.0173	0.08297	0.01034	0.05806	0.04042	0.04725	0.26251	0.47698	0.00639	0.02299	0.0	0.00747	0.00376	0.00951	0.10397	0.16307	0.32829	0.05693	0.03055	0.04933	0.71664	0.24532	2.34544	1.05181	0.27786	0.3381	0.09968	0.0383	0.03994	0.05719	0.04609	0.18114	0.13157
k__Bacteria|p__Firmicutes|c__Clostridia|o__Clostridiales|f__Lachnospiraceae|g__Lachnospiraceae_noname|s__Lachnospiraceae_bacterium_7_1_58FAA|t__GCF_000242155	0.05226	0.16967	0.11914	0.05211	0.02666	0.0199	0.04577	0.06819	0.20734	0.03243	0.09206	0.00705	0.00893	0.29772	0.17563	0.2629	0.0173	0.08297	0.01034	0.05806	0.04042	0.04725	0.26251	0.47698	0.00639	0.02299	0.0	0.00747	0.00376	0.00951	0.10397	0.16307	0.32829	0.05693	0.03055	0.04933	0.71664	0.24532	2.34544	1.05181	0.27786	0.3381	0.09968	0.0383	0.03994	0.05719	0.04609	0.18114	0.13157
k__Bacteria|p__Firmicutes|c__Clostridia|o__Clostridiales|f__Lachnospiraceae|g__Lachnospiraceae_noname|s__Lachnospiraceae_bacterium_8_1_57FAA	0.0	0.0	0.0	0.0	0.08696	0.06748	0.19339	0.13147	0.0	0.1856	0.16215	0.0	0.06791	0.0	0.0	0.0	0.12196	0.0	0.1486	0.0	0.0	0.0	0.0	0.0	0.0	0.0	0.0	0.0	0.0	0.13058	0.0	0.0	0.0	0.0	0.0	0.0	0.0	0.0	0.20959	0.0	0.0	0.0	0.01944	0.0	0.15593	0.0	0.0	0.0	0.0
k__Bacteria|p__Firmicutes|c__Clostridia|o__Clostridiales|f__Lachnospiraceae|g__Lachnospiraceae_noname|s__Lachnospiraceae_bacterium_8_1_57FAA|t__GCF_000185545	0.0	0.0	0.0	0.0	0.08696	0.06748	0.19339	0.13147	0.0	0.1856	0.16215	0.0	0.06791	0.0	0.0	0.0	0.12196	0.0	0.1486	0.0	0.0	0.0	0.0	0.0	0.0	0.0	0.0	0.0	0.0	0.13058	0.0	0.0	0.0	0.0	0.0	0.0	0.0	0.0	0.20959	0.0	0.0	0.0	0.01944	0.0	0.15593	0.0	0.0	0.0	0.0
k__Bacteria|p__Firmicutes|c__Clostridia|o__Clostridiales|f__Lachnospiraceae|g__Lachnospiraceae_noname|s__Lachnospiraceae_bacterium_9_1_43BFAA	0.0	0.0	0.0	0.0	0.0	0.0	0.0	0.0	0.00459	0.0	0.0	0.0	0.0	0.0	0.0	0.0	0.0	0.0	0.0	0.0	0.0	0.0	0.0	0.0	0.02142	0.0	0.0	0.0	0.00655	0.00046	0.0	0.0	0.00698	0.0	0.0	0.0	0.0	0.00376	0.0	0.0	0.0	0.0	0.0	0.0	0.0	0.0	0.0	0.00035	0.0
k__Bacteria|p__Firmicutes|c__Clostridia|o__Clostridiales|f__Lachnospiraceae|g__Lachnospiraceae_noname|s__Lachnospiraceae_bacterium_9_1_43BFAA|t__GCF_000209445	0.0	0.0	0.0	0.0	0.0	0.0	0.0	0.0	0.00459	0.0	0.0	0.0	0.0	0.0	0.0	0.0	0.0	0.0	0.0	0.0	0.0	0.0	0.0	0.0	0.02142	0.0	0.0	0.0	0.00655	0.00046	0.0	0.0	0.00698	0.0	0.0	0.0	0.0	0.00376	0.0	0.0	0.0	0.0	0.0	0.0	0.0	0.0	0.0	0.00035	0.0
k__Bacteria|p__Firmicutes|c__Clostridia|o__Clostridiales|f__Lachnospiraceae|g__Marvinbryantia	0.0	0.0	0.0	0.0	0.0	0.0	0.0	0.0	0.0	0.0	0.0	0.0	0.0	0.0	0.0	0.0	0.0	0.0	0.0	0.0	0.0	0.0	0.0	0.0	0.0	0.0	0.0	0.0	0.0	0.0	0.0	0.0	0.0	0.0	0.0	0.0	0.0	0.0	0.0	0.0	0.0	0.0	0.0	0.0	0.0	0.0	0.0	0.0	0.0
k__Bacteria|p__Firmicutes|c__Clostridia|o__Clostridiales|f__Lachnospiraceae|g__Marvinbryantia|s__Marvinbryantia_formatexigens	0.0	0.0	0.0	0.0	0.0	0.0	0.0	0.0	0.0	0.0	0.0	0.0	0.0	0.0	0.0	0.0	0.0	0.0	0.0	0.0	0.0	0.0	0.0	0.0	0.0	0.0	0.0	0.0	0.0	0.0	0.0	0.0	0.0	0.0	0.0	0.0	0.0	0.0	0.0	0.0	0.0	0.0	0.0	0.0	0.0	0.0	0.0	0.0	0.0
k__Bacteria|p__Firmicutes|c__Clostridia|o__Clostridiales|f__Lachnospiraceae|g__Marvinbryantia|s__Marvinbryantia_formatexigens|t__GCF_000173815	0.0	0.0	0.0	0.0	0.0	0.0	0.0	0.0	0.0	0.0	0.0	0.0	0.0	0.0	0.0	0.0	0.0	0.0	0.0	0.0	0.0	0.0	0.0	0.0	0.0	0.0	0.0	0.0	0.0	0.0	0.0	0.0	0.0	0.0	0.0	0.0	0.0	0.0	0.0	0.0	0.0	0.0	0.0	0.0	0.0	0.0	0.0	0.0	0.0
k__Bacteria|p__Firmicutes|c__Clostridia|o__Clostridiales|f__Lachnospiraceae|g__Roseburia	1.98066	2.35131	1.70546	4.09888	0.66732	2.50154	0.86946	5.18309	4.55328	0.27343	0.75287	0.22325	0.45372	0.13589	1.38209	0.6159	0.33903	1.70424	1.56914	1.14926	2.37395	0.05236	1.36521	0.06055	5.325	0.57308	0.92774	0.04767	0.55684	0.2409	2.52515	1.10661	2.11475	1.15248	2.06651	2.28746	3.60603	2.17137	0.22963	0.69031	3.19196	4.81276	0.60058	3.74367	3.84924	0.0	0.0	0.0559	6.37354
k__Bacteria|p__Firmicutes|c__Clostridia|o__Clostridiales|f__Lachnospiraceae|g__Roseburia|s__Roseburia_hominis	0.0	0.0	0.36242	0.08639	0.22681	0.4557	0.18417	0.01954	0.13941	0.27343	0.75287	0.03931	0.14179	0.0	0.0	0.01237	0.00638	0.03983	0.99012	0.20972	0.03511	0.0	0.0	0.0	0.0	0.05467	0.00169	0.0	0.0	0.0	0.21534	0.86128	0.0	0.86062	0.64077	2.26837	0.0	0.0	0.0389	0.01606	0.15683	1.57969	0.3805	0.42722	0.68634	0.0	0.0	0.0	0.09026
k__Bacteria|p__Firmicutes|c__Clostridia|o__Clostridiales|f__Lachnospiraceae|g__Roseburia|s__Roseburia_hominis|t__GCF_000225345	0.0	0.0	0.36242	0.08639	0.22681	0.4557	0.18417	0.01954	0.13941	0.27343	0.75287	0.03931	0.14179	0.0	0.0	0.01237	0.00638	0.03983	0.99012	0.20972	0.03511	0.0	0.0	0.0	0.0	0.05467	0.00169	0.0	0.0	0.0	0.21534	0.86128	0.0	0.86062	0.64077	2.26837	0.0	0.0	0.0389	0.01606	0.15683	1.57969	0.3805	0.42722	0.68634	0.0	0.0	0.0	0.09026
k__Bacteria|p__Firmicutes|c__Clostridia|o__Clostridiales|f__Lachnospiraceae|g__Roseburia|s__Roseburia_intestinalis	0.24888	1.10966	0.0	4.01249	0.2917	0.01931	0.0	4.30654	2.44113	0.0	0.0	0.0	0.0	0.0	0.0	0.32767	0.09266	0.09395	0.03587	0.65092	0.0	0.0	1.36521	0.0	0.03243	0.35813	0.50858	0.00631	0.0415	0.07007	2.30981	0.24533	1.01565	0.29186	1.12664	0.0	3.60603	2.16819	0.0	0.13202	1.47582	1.32483	0.22009	1.38199	2.80224	0.0	0.0	0.0	5.85391
k__Bacteria|p__Firmicutes|c__Clostridia|o__Clostridiales|f__Lachnospiraceae|g__Roseburia|s__Roseburia_intestinalis|t__Roseburia_intestinalis_unclassified	0.24888	1.10966	0.0	4.01249	0.2917	0.01931	0.0	4.30654	2.44113	0.0	0.0	0.0	0.0	0.0	0.0	0.32767	0.09266	0.09395	0.03587	0.65092	0.0	0.0	1.36521	0.0	0.03243	0.35813	0.50858	0.00631	0.0415	0.07007	2.30981	0.24533	1.01565	0.29186	1.12664	0.0	3.60603	2.16819	0.0	0.13202	1.47582	1.32483	0.22009	1.38199	2.80224	0.0	0.0	0.0	5.85391
k__Bacteria|p__Firmicutes|c__Clostridia|o__Clostridiales|f__Lachnospiraceae|g__Roseburia|s__Roseburia_inulinivorans	0.0	1.24165	1.34304	0.0	0.1488	2.02653	0.6853	0.85701	1.97275	0.0	0.0	0.13027	0.31193	0.13589	1.26277	0.0	0.23999	0.15382	0.54315	0.28862	2.33884	0.05236	0.0	0.0	1.10073	0.16027	0.41747	0.01085	0.0	0.17083	0.0	0.0	1.0991	0.0	0.29909	0.01909	0.0	0.00317	0.06193	0.54223	0.26607	0.51594	0.0	1.93446	0.36065	0.0	0.0	0.0	0.42937
k__Bacteria|p__Firmicutes|c__Clostridia|o__Clostridiales|f__Lachnospiraceae|g__Roseburia|s__Roseburia_inulinivorans|t__GCF_000174195	0.0	1.24165	1.34304	0.0	0.1488	2.02653	0.6853	0.85701	1.97275	0.0	0.0	0.13027	0.31193	0.13589	1.26277	0.0	0.23999	0.15382	0.54315	0.28862	2.33884	0.05236	0.0	0.0	1.10073	0.16027	0.41747	0.01085	0.0	0.17083	0.0	0.0	1.0991	0.0	0.29909	0.01909	0.0	0.00317	0.06193	0.54223	0.26607	0.51594	0.0	1.93446	0.36065	0.0	0.0	0.0	0.42937
k__Bacteria|p__Firmicutes|c__Clostridia|o__Clostridiales|f__Lachnospiraceae|g__Roseburia|s__Roseburia_unclassified	1.73178	0.0	0.0	0.0	0.0	0.0	0.0	0.0	0.0	0.0	0.0	0.05368	0.0	0.0	0.11932	0.27585	0.0	1.41664	0.0	0.0	0.0	0.0	0.0	0.06055	4.19184	0.0	0.0	0.03051	0.51534	0.0	0.0	0.0	0.0	0.0	0.0	0.0	0.0	0.0	0.1288	0.0	1.29323	1.3923	0.0	0.0	0.0	0.0	0.0	0.0559	0.0
k__Bacteria|p__Firmicutes|c__Clostridia|o__Clostridiales|f__Oscillospiraceae	0.41457	2.19545	0.49408	0.195	1.68634	0.87938	1.2935	0.55764	2.24579	0.30858	0.21184	0.29532	0.79713	0.39986	0.86984	0.89244	0.10626	0.34338	0.32315	0.93637	0.19935	0.60404	1.58727	3.3463	0.0	1.37648	0.39154	0.59812	0.65971	0.50112	2.6107	1.43363	1.1297	1.07222	0.69087	0.53338	2.48332	2.58416	0.31196	0.91243	1.63962	1.67256	0.56927	0.07427	0.1076	0.75004	0.78272	0.52028	0.17134
k__Bacteria|p__Firmicutes|c__Clostridia|o__Clostridiales|f__Oscillospiraceae|g__Oscillibacter	0.41457	2.19545	0.49408	0.195	1.68634	0.87938	1.2935	0.55764	2.24579	0.30858	0.21184	0.29532	0.79713	0.39986	0.86984	0.89244	0.10626	0.34338	0.32315	0.93637	0.19935	0.60404	1.58727	3.3463	0.0	1.37648	0.39154	0.59812	0.65971	0.50112	2.6107	1.43363	1.1297	1.07222	0.69087	0.53338	2.48332	2.58416	0.31196	0.91243	1.63962	1.67256	0.56927	0.07427	0.1076	0.75004	0.78272	0.52028	0.17134
k__Bacteria|p__Firmicutes|c__Clostridia|o__Clostridiales|f__Oscillospiraceae|g__Oscillibacter|s__Oscillibacter_sp_KLE_1728	0.0	0.0	0.0	0.0	0.80125	0.0	0.0	0.0	0.0	0.0	0.0	0.0	0.0	0.0	0.0	0.0	0.0	0.0	0.0	0.0	0.0	0.60404	0.74296	1.11112	0.0	0.0	0.0	0.0	0.0	0.0	0.0	0.0	0.0	0.59903	0.0	0.0	0.0	0.0	0.0	0.0	0.0	0.0	0.0	0.0	0.0	0.0	0.0	0.0	0.0
k__Bacteria|p__Firmicutes|c__Clostridia|o__Clostridiales|f__Oscillospiraceae|g__Oscillibacter|s__Oscillibacter_sp_KLE_1728|t__GCF_000469425	0.0	0.0	0.0	0.0	0.80125	0.0	0.0	0.0	0.0	0.0	0.0	0.0	0.0	0.0	0.0	0.0	0.0	0.0	0.0	0.0	0.0	0.60404	0.74296	1.11112	0.0	0.0	0.0	0.0	0.0	0.0	0.0	0.0	0.0	0.59903	0.0	0.0	0.0	0.0	0.0	0.0	0.0	0.0	0.0	0.0	0.0	0.0	0.0	0.0	0.0
k__Bacteria|p__Firmicutes|c__Clostridia|o__Clostridiales|f__Oscillospiraceae|g__Oscillibacter|s__Oscillibacter_sp_KLE_1745	0.0	0.0	0.0	0.0	0.0	0.0	0.0	0.0	0.0	0.0	0.0	0.0	0.0	0.0	0.0	0.0	0.0	0.0	0.0	0.69601	0.0	0.0	0.0	0.0	0.0	0.0	0.0	0.0	0.0	0.0	0.0	0.0	0.0	0.0	0.0	0.0	0.0	0.0	0.0	0.80424	0.0	0.0	0.0	0.0	0.0	0.0	0.0	0.0	0.0
k__Bacteria|p__Firmicutes|c__Clostridia|o__Clostridiales|f__Oscillospiraceae|g__Oscillibacter|s__Oscillibacter_sp_KLE_1745|t__GCF_000469445	0.0	0.0	0.0	0.0	0.0	0.0	0.0	0.0	0.0	0.0	0.0	0.0	0.0	0.0	0.0	0.0	0.0	0.0	0.0	0.69601	0.0	0.0	0.0	0.0	0.0	0.0	0.0	0.0	0.0	0.0	0.0	0.0	0.0	0.0	0.0	0.0	0.0	0.0	0.0	0.80424	0.0	0.0	0.0	0.0	0.0	0.0	0.0	0.0	0.0
k__Bacteria|p__Firmicutes|c__Clostridia|o__Clostridiales|f__Oscillospiraceae|g__Oscillibacter|s__Oscillibacter_unclassified	0.41457	2.19545	0.49408	0.195	0.88509	0.87938	1.2935	0.55764	2.24579	0.30858	0.21184	0.29532	0.79713	0.39986	0.86984	0.89244	0.10626	0.34338	0.32315	0.24037	0.19935	0.0	0.84431	2.23517	0.0	1.37648	0.39154	0.59812	0.65971	0.50112	2.6107	1.43363	1.1297	0.47319	0.69087	0.53338	2.48332	2.58416	0.31196	0.1082	1.63962	1.67256	0.56927	0.07427	0.1076	0.75004	0.78272	0.52028	0.17134
k__Bacteria|p__Firmicutes|c__Clostridia|o__Clostridiales|f__Peptostreptococcaceae	0.0	0.0	0.0	0.0	0.0	0.00105	0.04237	0.03601	0.0	0.03473	0.04046	0.04554	0.0496	0.0	0.0	0.14394	0.0	0.0	0.0	0.10352	0.06847	0.0	0.04417	0.19322	0.35761	0.06633	0.0	0.0	0.01826	0.02354	0.0	0.03077	0.05363	0.04748	0.1014	0.16771	0.0191	0.10171	0.0	0.0	0.0	0.0	0.13396	0.16269	0.17082	0.0	0.0	0.02651	0.0
k__Bacteria|p__Firmicutes|c__Clostridia|o__Clostridiales|f__Peptostreptococcaceae|g__Peptostreptococcaceae_noname	0.0	0.0	0.0	0.0	0.0	0.00105	0.04237	0.03601	0.0	0.03473	0.04046	0.04554	0.0496	0.0	0.0	0.14394	0.0	0.0	0.0	0.10352	0.06847	0.0	0.04417	0.19322	0.35761	0.06633	0.0	0.0	0.01826	0.02354	0.0	0.03077	0.05363	0.04748	0.1014	0.16771	0.0191	0.10171	0.0	0.0	0.0	0.0	0.13396	0.16269	0.17082	0.0	0.0	0.02651	0.0
k__Bacteria|p__Firmicutes|c__Clostridia|o__Clostridiales|f__Peptostreptococcaceae|g__Peptostreptococcaceae_noname|s__Clostridium_bartlettii	0.0	0.0	0.0	0.0	0.0	0.00105	0.01824	0.0	0.0	0.0	0.0	0.0	0.0	0.0	0.0	0.14394	0.0	0.0	0.0	0.0	0.06847	0.0	0.0	0.19322	0.0	0.06633	0.0	0.0	0.0	0.02354	0.0	0.0	0.05363	0.03316	0.06856	0.16771	0.0191	0.04985	0.0	0.0	0.0	0.0	0.00242	0.01016	0.07644	0.0	0.0	0.02651	0.0
k__Bacteria|p__Firmicutes|c__Clostridia|o__Clostridiales|f__Peptostreptococcaceae|g__Peptostreptococcaceae_noname|s__Clostridium_bartlettii|t__GCF_000154445	0.0	0.0	0.0	0.0	0.0	0.00105	0.01824	0.0	0.0	0.0	0.0	0.0	0.0	0.0	0.0	0.14394	0.0	0.0	0.0	0.0	0.06847	0.0	0.0	0.19322	0.0	0.06633	0.0	0.0	0.0	0.02354	0.0	0.0	0.05363	0.03316	0.06856	0.16771	0.0191	0.04985	0.0	0.0	0.0	0.0	0.00242	0.01016	0.07644	0.0	0.0	0.02651	0.0
k__Bacteria|p__Firmicutes|c__Clostridia|o__Clostridiales|f__Peptostreptococcaceae|g__Peptostreptococcaceae_noname|s__Clostridium_difficile	0.0	0.0	0.0	0.0	0.0	0.0	0.0	0.0	0.0	0.0	0.0	0.0	0.0	0.0	0.0	0.0	0.0	0.0	0.0	0.0	0.0	0.0	0.0	0.0	0.0	0.0	0.0	0.0	0.0	0.0	0.0	0.0	0.0	0.0	0.0	0.0	0.0	0.0	0.0	0.0	0.0	0.0	0.0	0.0	0.0	0.0	0.0	0.0	0.0
k__Bacteria|p__Firmicutes|c__Clostridia|o__Clostridiales|f__Peptostreptococcaceae|g__Peptostreptococcaceae_noname|s__Clostridium_difficile|t__Clostridium_difficile_unclassified	0.0	0.0	0.0	0.0	0.0	0.0	0.0	0.0	0.0	0.0	0.0	0.0	0.0	0.0	0.0	0.0	0.0	0.0	0.0	0.0	0.0	0.0	0.0	0.0	0.0	0.0	0.0	0.0	0.0	0.0	0.0	0.0	0.0	0.0	0.0	0.0	0.0	0.0	0.0	0.0	0.0	0.0	0.0	0.0	0.0	0.0	0.0	0.0	0.0
k__Bacteria|p__Firmicutes|c__Clostridia|o__Clostridiales|f__Peptostreptococcaceae|g__Peptostreptococcaceae_noname|s__Clostridium_hiranonis	0.0	0.0	0.0	0.0	0.0	0.0	0.0	0.0	0.0	0.0	0.0	0.0	0.0	0.0	0.0	0.0	0.0	0.0	0.0	0.0	0.0	0.0	0.0	0.0	0.0	0.0	0.0	0.0	0.0	0.0	0.0	0.0	0.0	0.0	0.0	0.0	0.0	0.0	0.0	0.0	0.0	0.0	0.01151	0.0	0.0	0.0	0.0	0.0	0.0
k__Bacteria|p__Firmicutes|c__Clostridia|o__Clostridiales|f__Peptostreptococcaceae|g__Peptostreptococcaceae_noname|s__Clostridium_hiranonis|t__GCF_000156055	0.0	0.0	0.0	0.0	0.0	0.0	0.0	0.0	0.0	0.0	0.0	0.0	0.0	0.0	0.0	0.0	0.0	0.0	0.0	0.0	0.0	0.0	0.0	0.0	0.0	0.0	0.0	0.0	0.0	0.0	0.0	0.0	0.0	0.0	0.0	0.0	0.0	0.0	0.0	0.0	0.0	0.0	0.01151	0.0	0.0	0.0	0.0	0.0	0.0
k__Bacteria|p__Firmicutes|c__Clostridia|o__Clostridiales|f__Peptostreptococcaceae|g__Peptostreptococcaceae_noname|s__Peptostreptococcaceae_noname_unclassified	0.0	0.0	0.0	0.0	0.0	0.0	0.02413	0.03601	0.0	0.03473	0.04046	0.04554	0.0496	0.0	0.0	0.0	0.0	0.0	0.0	0.10352	0.0	0.0	0.04417	0.0	0.35761	0.0	0.0	0.0	0.01826	0.0	0.0	0.03077	0.0	0.01432	0.03283	0.0	0.0	0.05186	0.0	0.0	0.0	0.0	0.12003	0.15253	0.09438	0.0	0.0	0.0	0.0
k__Bacteria|p__Firmicutes|c__Clostridia|o__Clostridiales|f__Ruminococcaceae	18.9898	4.98058	14.31537	15.1829	22.36826	14.93848	15.76141	25.79383	23.96715	21.06464	28.0262	13.82434	11.74319	14.46919	26.05339	8.60818	5.36866	12.81119	15.70283	30.78405	22.83371	14.95677	9.36633	7.55064	45.5516	9.98549	8.33761	15.98257	9.85885	4.48141	26.88204	31.09231	10.9032	12.8518	20.61561	21.67405	3.24152	7.45786	38.09387	31.91084	11.1346	14.46088	20.23394	15.07623	13.87211	1.02643	2.52679	14.36921	17.92621
k__Bacteria|p__Firmicutes|c__Clostridia|o__Clostridiales|f__Ruminococcaceae|g__Anaerotruncus	0.0	0.0	0.0	0.0	0.07124	0.03044	0.01867	0.0	0.00379	0.0	0.03552	0.0	0.00848	0.04876	0.3501	0.20895	0.0	0.0	0.00579	0.11483	0.0	0.00144	0.02908	0.29054	0.0	0.16884	0.00222	0.08908	0.0	0.0	0.03395	0.14555	0.08945	0.21972	0.07658	0.08072	0.02125	0.05728	0.0	0.07008	0.07197	0.0435	0.02098	0.0	0.00877	0.0518	0.02616	0.06465	0.0
k__Bacteria|p__Firmicutes|c__Clostridia|o__Clostridiales|f__Ruminococcaceae|g__Anaerotruncus|s__Anaerotruncus_colihominis	0.0	0.0	0.0	0.0	0.07124	0.0143	0.01867	0.0	0.00379	0.0	0.0	0.0	0.00848	0.04876	0.04701	0.20895	0.0	0.0	0.00579	0.03206	0.0	0.00144	0.0253	0.29054	0.0	0.12303	0.00222	0.08908	0.0	0.0	0.03395	0.14555	0.08945	0.08698	0.03615	0.08072	0.02125	0.00806	0.0	0.0	0.03519	0.0435	0.00625	0.0	0.00877	0.0518	0.02434	0.06465	0.0
k__Bacteria|p__Firmicutes|c__Clostridia|o__Clostridiales|f__Ruminococcaceae|g__Anaerotruncus|s__Anaerotruncus_colihominis|t__GCF_000154565	0.0	0.0	0.0	0.0	0.07124	0.0143	0.01867	0.0	0.00379	0.0	0.0	0.0	0.00848	0.04876	0.04701	0.20895	0.0	0.0	0.00579	0.03206	0.0	0.00144	0.0253	0.29054	0.0	0.12303	0.00222	0.08908	0.0	0.0	0.03395	0.14555	0.08945	0.08698	0.03615	0.08072	0.02125	0.00806	0.0	0.0	0.03519	0.0435	0.00625	0.0	0.00877	0.0518	0.02434	0.06465	0.0
k__Bacteria|p__Firmicutes|c__Clostridia|o__Clostridiales|f__Ruminococcaceae|g__Anaerotruncus|s__Anaerotruncus_unclassified	0.0	0.0	0.0	0.0	0.0	0.01614	0.0	0.0	0.0	0.0	0.03552	0.0	0.0	0.0	0.30308	0.0	0.0	0.0	0.0	0.08278	0.0	0.0	0.00378	0.0	0.0	0.04581	0.0	0.0	0.0	0.0	0.0	0.0	0.0	0.13274	0.04043	0.0	0.0	0.04922	0.0	0.07008	0.03679	0.0	0.01474	0.0	0.0	0.0	0.00183	0.0	0.0
k__Bacteria|p__Firmicutes|c__Clostridia|o__Clostridiales|f__Ruminococcaceae|g__Faecalibacterium	11.23456	0.0	5.71605	6.4482	14.55727	10.61162	10.02894	11.94101	17.05743	10.99039	4.0489	11.8906	10.26349	3.99675	16.97561	3.0417	4.06258	5.80429	5.8652	9.17828	18.55119	14.10833	0.00294	0.0	19.80377	5.22659	5.41211	13.01519	8.84412	2.78729	10.26192	0.60425	6.81116	3.86653	10.6901	8.21526	0.01601	0.02184	2.38581	9.27812	7.00362	7.67381	8.61191	6.18581	5.99822	0.0	0.00803	12.79047	7.51319
k__Bacteria|p__Firmicutes|c__Clostridia|o__Clostridiales|f__Ruminococcaceae|g__Faecalibacterium|s__Faecalibacterium_prausnitzii	11.23456	0.0	5.71605	6.4482	14.55727	10.61162	10.02894	11.94101	17.05743	10.99039	4.0489	11.8906	10.26349	3.99675	16.97561	3.0417	4.06258	5.80429	5.8652	9.17828	18.55119	14.10833	0.00294	0.0	19.80377	5.22659	5.41211	13.01519	8.84412	2.78729	10.26192	0.60425	6.81116	3.86653	10.6901	8.21526	0.01601	0.02184	2.38581	9.27812	7.00362	7.67381	8.61191	6.18581	5.99822	0.0	0.00803	12.79047	7.51319
k__Bacteria|p__Firmicutes|c__Clostridia|o__Clostridiales|f__Ruminococcaceae|g__Faecalibacterium|s__Faecalibacterium_prausnitzii|t__Faecalibacterium_prausnitzii_unclassified	11.23456	0.0	5.71605	6.4482	10.6902	5.1646	6.79704	7.07429	13.80041	6.33922	0.0	10.72201	9.4303	3.99675	16.97561	1.97151	4.06258	5.80429	4.3456	2.24689	9.92488	10.18809	0.00294	0.0	6.9697	4.02441	5.41211	11.10899	3.46755	1.65842	4.51966	0.60425	0.76189	3.86653	10.6901	8.21526	0.01601	0.02184	2.38581	6.36486	7.00362	3.75266	8.61191	6.18581	4.99848	0.0	0.00803	12.79047	7.51319
k__Bacteria|p__Firmicutes|c__Clostridia|o__Clostridiales|f__Ruminococcaceae|g__Faecalibacterium|s__Faecalibacterium_prausnitzii|t__GCF_000162015	0.0	0.0	0.0	0.0	2.27434	2.59268	1.5545	0.0	0.0	2.66191	4.0489	0.0	0.0	0.0	0.0	0.0	0.0	0.0	0.0	3.28813	0.0	0.0	0.0	0.0	0.0	0.0	0.0	0.0	0.0	0.0	1.81303	0.0	0.0	0.0	0.0	0.0	0.0	0.0	0.0	2.91326	0.0	2.46865	0.0	0.0	0.0	0.0	0.0	0.0	0.0
k__Bacteria|p__Firmicutes|c__Clostridia|o__Clostridiales|f__Ruminococcaceae|g__Faecalibacterium|s__Faecalibacterium_prausnitzii|t__GCF_000166035	0.0	0.0	0.0	0.0	1.59274	2.85434	1.6774	4.86673	3.25702	1.98926	0.0	1.16859	0.83319	0.0	0.0	1.0702	0.0	0.0	1.5196	3.64326	8.62631	3.92023	0.0	0.0	12.83407	1.20219	0.0	1.9062	4.45602	1.12887	3.92924	0.0	6.04928	0.0	0.0	0.0	0.0	0.0	0.0	0.0	0.0	1.45249	0.0	0.0	0.99974	0.0	0.0	0.0	0.0
k__Bacteria|p__Firmicutes|c__Clostridia|o__Clostridiales|f__Ruminococcaceae|g__Faecalibacterium|s__Faecalibacterium_prausnitzii|t__GCF_000210735	0.0	0.0	0.0	0.0	0.0	0.0	0.0	0.0	0.0	0.0	0.0	0.0	0.0	0.0	0.0	0.0	0.0	0.0	0.0	0.0	0.0	0.0	0.0	0.0	0.0	0.0	0.0	0.0	0.92055	0.0	0.0	0.0	0.0	0.0	0.0	0.0	0.0	0.0	0.0	0.0	0.0	0.0	0.0	0.0	0.0	0.0	0.0	0.0	0.0
k__Bacteria|p__Firmicutes|c__Clostridia|o__Clostridiales|f__Ruminococcaceae|g__Ruminococcaceae_noname	0.0	0.0	0.00481	0.03857	0.05594	0.03815	0.0507	0.0	0.00106	0.04404	0.04738	0.0	0.0	0.0	0.0	0.0	0.0	0.0	0.0	0.00155	0.26821	0.0	0.0	0.00168	0.0	0.0	0.0	0.0	0.00081	0.0	0.0	0.0	0.00058	0.00416	0.00221	0.00611	0.74257	1.36243	0.0	0.00171	0.02137	0.02077	0.1462	0.0	0.0	0.0	0.0	0.0	0.0
k__Bacteria|p__Firmicutes|c__Clostridia|o__Clostridiales|f__Ruminococcaceae|g__Ruminococcaceae_noname|s__Ruminococcaceae_bacterium_D16	0.0	0.0	0.00481	0.03857	0.05594	0.03815	0.0507	0.0	0.00106	0.04404	0.04738	0.0	0.0	0.0	0.0	0.0	0.0	0.0	0.0	0.00155	0.26821	0.0	0.0	0.00168	0.0	0.0	0.0	0.0	0.00081	0.0	0.0	0.0	0.00058	0.00416	0.00221	0.00611	0.74257	1.36243	0.0	0.00171	0.02137	0.02077	0.1462	0.0	0.0	0.0	0.0	0.0	0.0
k__Bacteria|p__Firmicutes|c__Clostridia|o__Clostridiales|f__Ruminococcaceae|g__Ruminococcaceae_noname|s__Ruminococcaceae_bacterium_D16|t__GCF_000177015	0.0	0.0	0.00481	0.03857	0.05594	0.03815	0.0507	0.0	0.00106	0.04404	0.04738	0.0	0.0	0.0	0.0	0.0	0.0	0.0	0.0	0.00155	0.26821	0.0	0.0	0.00168	0.0	0.0	0.0	0.0	0.00081	0.0	0.0	0.0	0.00058	0.00416	0.00221	0.00611	0.74257	1.36243	0.0	0.00171	0.02137	0.02077	0.1462	0.0	0.0	0.0	0.0	0.0	0.0
k__Bacteria|p__Firmicutes|c__Clostridia|o__Clostridiales|f__Ruminococcaceae|g__Ruminococcus	0.0	0.16022	5.04604	5.67814	5.92756	2.75335	2.71223	13.18233	5.73602	2.09746	8.1352	1.56624	0.55997	4.39606	5.07023	2.53311	0.29764	0.50722	2.73051	4.96386	2.32892	0.0	4.84358	0.0	0.0	2.46189	0.43507	0.73032	0.53335	1.25018	6.59449	18.45375	3.47147	4.74127	7.30415	4.03756	1.76719	4.27393	2.81562	4.31696	0.0	0.0	1.99835	6.2582	3.06563	0.0	0.74772	0.0	3.64245
k__Bacteria|p__Firmicutes|c__Clostridia|o__Clostridiales|f__Ruminococcaceae|g__Ruminococcus|s__Ruminococcus_albus	0.0	0.0	0.0	0.0	0.01018	0.0	0.0	0.0	0.0	0.0	0.0	0.0	0.0	0.0	0.0	0.0	0.0	0.0	0.0	0.0	0.0	0.0	0.0	0.0	0.0	0.00639	0.0	0.0	0.0	0.0	0.0	0.0	0.0	0.0	0.0	0.00323	0.0	0.0	0.0	0.0	0.0	0.0	0.0	0.0	0.0	0.0	0.0	0.0	0.0
k__Bacteria|p__Firmicutes|c__Clostridia|o__Clostridiales|f__Ruminococcaceae|g__Ruminococcus|s__Ruminococcus_albus|t__Ruminococcus_albus_unclassified	0.0	0.0	0.0	0.0	0.01018	0.0	0.0	0.0	0.0	0.0	0.0	0.0	0.0	0.0	0.0	0.0	0.0	0.0	0.0	0.0	0.0	0.0	0.0	0.0	0.0	0.00639	0.0	0.0	0.0	0.0	0.0	0.0	0.0	0.0	0.0	0.00323	0.0	0.0	0.0	0.0	0.0	0.0	0.0	0.0	0.0	0.0	0.0	0.0	0.0
k__Bacteria|p__Firmicutes|c__Clostridia|o__Clostridiales|f__Ruminococcaceae|g__Ruminococcus|s__Ruminococcus_bromii	0.0	0.0	5.04604	3.16224	0.0	0.0	0.0	9.8349	0.0	1.47898	6.55131	0.0	0.0	1.91108	5.07023	0.0	0.0	0.49543	2.15916	3.76514	0.0	0.0	0.0	0.0	0.0	0.0067	0.00766	0.00321	0.0	0.0	3.84009	14.78604	2.03838	4.12962	4.96795	2.49468	0.0	0.0	0.25719	0.0	0.0	0.0	0.88449	0.0	0.85217	0.0	0.74772	0.0	0.89236
k__Bacteria|p__Firmicutes|c__Clostridia|o__Clostridiales|f__Ruminococcaceae|g__Ruminococcus|s__Ruminococcus_bromii|t__GCF_000209875	0.0	0.0	5.04604	3.16224	0.0	0.0	0.0	9.8349	0.0	1.47898	6.55131	0.0	0.0	1.91108	5.07023	0.0	0.0	0.49543	2.15916	3.76514	0.0	0.0	0.0	0.0	0.0	0.0067	0.00766	0.00321	0.0	0.0	3.84009	14.78604	2.03838	4.12962	4.96795	2.49468	0.0	0.0	0.25719	0.0	0.0	0.0	0.88449	0.0	0.85217	0.0	0.74772	0.0	0.89236
k__Bacteria|p__Firmicutes|c__Clostridia|o__Clostridiales|f__Ruminococcaceae|g__Ruminococcus|s__Ruminococcus_callidus	0.0	0.0	0.0	0.0	5.09274	1.91852	1.91932	0.0	0.0	0.00714	0.00098	0.0	0.0	0.0	0.0	0.0	0.0	0.0	0.0	0.02335	0.0	0.0	0.0	0.0	0.0	1.29867	0.42741	0.0	0.0	0.0	0.9526	0.20031	0.0	0.09245	0.16052	0.13614	0.0	0.0	0.0	0.70022	0.0	0.0	0.04466	0.00377	0.086	0.0	0.0	0.0	0.99422
k__Bacteria|p__Firmicutes|c__Clostridia|o__Clostridiales|f__Ruminococcaceae|g__Ruminococcus|s__Ruminococcus_callidus|t__GCF_000468015	0.0	0.0	0.0	0.0	5.09274	1.91852	1.91932	0.0	0.0	0.00714	0.00098	0.0	0.0	0.0	0.0	0.0	0.0	0.0	0.0	0.02335	0.0	0.0	0.0	0.0	0.0	1.29867	0.42741	0.0	0.0	0.0	0.9526	0.20031	0.0	0.09245	0.16052	0.13614	0.0	0.0	0.0	0.70022	0.0	0.0	0.04466	0.00377	0.086	0.0	0.0	0.0	0.99422
k__Bacteria|p__Firmicutes|c__Clostridia|o__Clostridiales|f__Ruminococcaceae|g__Ruminococcus|s__Ruminococcus_flavefaciens	0.0	0.0	0.0	0.0	0.00287	0.0	0.0	0.0	0.0	0.0	0.0	0.0	0.0	0.0	0.0	0.0	0.0	0.0	0.0	0.0	0.0	0.0	0.0	0.0	0.0	0.0	0.0	0.0	0.0	0.0	0.0	0.0	0.0	0.0	0.0	0.0	0.0	0.0	0.0	0.0	0.0	0.0	0.0	0.0	0.0	0.0	0.0	0.0	0.0
k__Bacteria|p__Firmicutes|c__Clostridia|o__Clostridiales|f__Ruminococcaceae|g__Ruminococcus|s__Ruminococcus_flavefaciens|t__Ruminococcus_flavefaciens_unclassified	0.0	0.0	0.0	0.0	0.00287	0.0	0.0	0.0	0.0	0.0	0.0	0.0	0.0	0.0	0.0	0.0	0.0	0.0	0.0	0.0	0.0	0.0	0.0	0.0	0.0	0.0	0.0	0.0	0.0	0.0	0.0	0.0	0.0	0.0	0.0	0.0	0.0	0.0	0.0	0.0	0.0	0.0	0.0	0.0	0.0	0.0	0.0	0.0	0.0
k__Bacteria|p__Firmicutes|c__Clostridia|o__Clostridiales|f__Ruminococcaceae|g__Ruminococcus|s__Ruminococcus_lactaris	0.0	0.16022	0.0	0.0	0.01286	0.181	0.07177	0.64618	2.38268	0.06412	0.05519	0.54703	0.55997	0.0	0.0	0.00281	0.29764	0.01179	0.57135	0.1706	0.72505	0.0	0.0	0.0	0.0	0.0	0.0	0.0	0.0	0.0	0.0	0.0	0.0	0.51921	0.81563	0.53676	0.0	0.0	2.55843	2.22162	0.0	0.0	0.25182	5.45465	2.12745	0.0	0.0	0.0	0.0
k__Bacteria|p__Firmicutes|c__Clostridia|o__Clostridiales|f__Ruminococcaceae|g__Ruminococcus|s__Ruminococcus_lactaris|t__Ruminococcus_lactaris_unclassified	0.0	0.16022	0.0	0.0	0.01286	0.181	0.07177	0.64618	2.38268	0.06412	0.05519	0.54703	0.55997	0.0	0.0	0.00281	0.29764	0.01179	0.57135	0.1706	0.72505	0.0	0.0	0.0	0.0	0.0	0.0	0.0	0.0	0.0	0.0	0.0	0.0	0.51921	0.81563	0.53676	0.0	0.0	2.55843	2.22162	0.0	0.0	0.25182	5.45465	2.12745	0.0	0.0	0.0	0.0
k__Bacteria|p__Firmicutes|c__Clostridia|o__Clostridiales|f__Ruminococcaceae|g__Ruminococcus|s__Ruminococcus_sp_5_1_39BFAA	0.0	0.0	0.0	2.5159	0.80892	0.65383	0.72114	2.70125	3.35334	0.54722	1.52772	1.01921	0.0	2.48498	0.0	2.53029	0.0	0.0	0.0	1.00476	1.60387	0.0	4.84358	0.0	0.0	1.15012	0.0	0.72711	0.53335	1.25018	1.80181	3.4674	1.43309	0.0	1.36005	0.86674	1.76719	4.27393	0.0	1.39512	0.0	0.0	0.81738	0.79978	0.0	0.0	0.0	0.0	1.75587
k__Bacteria|p__Firmicutes|c__Clostridia|o__Clostridiales|f__Ruminococcaceae|g__Ruminococcus|s__Ruminococcus_sp_5_1_39BFAA|t__GCF_000159975	0.0	0.0	0.0	2.5159	0.80892	0.65383	0.72114	2.70125	3.35334	0.54722	1.52772	1.01921	0.0	2.48498	0.0	2.53029	0.0	0.0	0.0	1.00476	1.60387	0.0	4.84358	0.0	0.0	1.15012	0.0	0.72711	0.53335	1.25018	1.80181	3.4674	1.43309	0.0	1.36005	0.86674	1.76719	4.27393	0.0	1.39512	0.0	0.0	0.81738	0.79978	0.0	0.0	0.0	0.0	1.75587
k__Bacteria|p__Firmicutes|c__Clostridia|o__Clostridiales|f__Ruminococcaceae|g__Subdoligranulum	7.75524	4.82037	3.54847	3.01799	1.75626	1.50492	2.95086	0.67048	1.16884	7.93275	15.7592	0.3675	0.91126	6.02762	3.65746	2.82441	1.00844	6.49968	7.10134	16.52552	1.68539	0.847	4.49072	7.25842	25.74783	2.12817	2.48821	2.14797	0.48056	0.44394	9.99168	11.88875	0.53054	4.02011	2.54257	9.3344	0.6945	1.74239	32.89244	18.24396	4.03763	6.7228	9.4565	2.63222	4.79949	0.97463	1.74488	1.51409	6.77058
k__Bacteria|p__Firmicutes|c__Clostridia|o__Clostridiales|f__Ruminococcaceae|g__Subdoligranulum|s__Subdoligranulum_sp_4_3_54A2FAA	0.0	0.0	0.0	0.0	0.0	0.0	0.0	0.0	0.0	0.0	0.0	0.0	0.0	0.95713	0.0	0.0	0.0	0.0	0.0	0.0	0.0	0.18073	0.0	1.00433	0.0	0.0	0.0	0.0	0.0	0.0	0.0	0.74759	0.0	0.49712	0.0	0.93732	0.0	0.0	0.0	0.0	0.0	0.0	0.0	0.0	0.0	0.0	0.0	0.0	0.0
k__Bacteria|p__Firmicutes|c__Clostridia|o__Clostridiales|f__Ruminococcaceae|g__Subdoligranulum|s__Subdoligranulum_sp_4_3_54A2FAA|t__GCF_000238635	0.0	0.0	0.0	0.0	0.0	0.0	0.0	0.0	0.0	0.0	0.0	0.0	0.0	0.95713	0.0	0.0	0.0	0.0	0.0	0.0	0.0	0.18073	0.0	1.00433	0.0	0.0	0.0	0.0	0.0	0.0	0.0	0.74759	0.0	0.49712	0.0	0.93732	0.0	0.0	0.0	0.0	0.0	0.0	0.0	0.0	0.0	0.0	0.0	0.0	0.0
k__Bacteria|p__Firmicutes|c__Clostridia|o__Clostridiales|f__Ruminococcaceae|g__Subdoligranulum|s__Subdoligranulum_unclassified	7.75524	4.82037	3.54847	3.01799	1.75626	1.50492	2.95086	0.67048	1.16884	7.93275	15.7592	0.3675	0.91126	5.07049	3.65746	2.82441	1.00844	6.49968	7.10134	16.52552	1.68539	0.66627	4.49072	6.25409	25.74783	2.12817	2.48821	2.14797	0.48056	0.44394	9.99168	11.14116	0.53054	3.523	2.54257	8.39708	0.6945	1.74239	32.89244	18.24396	4.03763	6.72216	9.4565	2.63222	4.79949	0.97463	1.74488	1.51409	6.77058
k__Bacteria|p__Firmicutes|c__Clostridia|o__Clostridiales|f__Ruminococcaceae|g__Subdoligranulum|s__Subdoligranulum_variabile	0.0	0.0	0.0	0.0	0.0	0.0	0.0	0.0	0.0	0.0	0.0	0.0	0.0	0.0	0.0	0.0	0.0	0.0	0.0	0.0	0.0	0.0	0.0	0.0	0.0	0.0	0.0	0.0	0.0	0.0	0.0	0.0	0.0	0.0	0.0	0.0	0.0	0.0	0.0	0.0	0.0	0.00064	0.0	0.0	0.0	0.0	0.0	0.0	0.0
k__Bacteria|p__Firmicutes|c__Clostridia|o__Clostridiales|f__Ruminococcaceae|g__Subdoligranulum|s__Subdoligranulum_variabile|t__GCF_000157955	0.0	0.0	0.0	0.0	0.0	0.0	0.0	0.0	0.0	0.0	0.0	0.0	0.0	0.0	0.0	0.0	0.0	0.0	0.0	0.0	0.0	0.0	0.0	0.0	0.0	0.0	0.0	0.0	0.0	0.0	0.0	0.0	0.0	0.0	0.0	0.0	0.0	0.0	0.0	0.0	0.0	0.00064	0.0	0.0	0.0	0.0	0.0	0.0	0.0
k__Bacteria|p__Firmicutes|c__Erysipelotrichia	0.0	0.18862	0.0	0.0	0.01374	0.05162	0.02409	0.04045	0.05779	0.00584	0.10843	2.05668	2.29141	0.0904	0.05626	0.24272	0.8428	0.43498	0.24201	1.24477	0.89492	0.34442	0.32487	0.96873	0.07447	0.13854	4.79179	8.1242	0.02843	0.00798	0.002	0.07806	0.10174	0.06853	0.09658	0.05261	0.34544	0.17588	1.29027	0.87623	0.50029	0.2343	0.14767	0.05939	0.0052	1.47153	0.54974	0.13951	0.01445
k__Bacteria|p__Firmicutes|c__Erysipelotrichia|o__Erysipelotrichales	0.0	0.18862	0.0	0.0	0.01374	0.05162	0.02409	0.04045	0.05779	0.00584	0.10843	2.05668	2.29141	0.0904	0.05626	0.24272	0.8428	0.43498	0.24201	1.24477	0.89492	0.34442	0.32487	0.96873	0.07447	0.13854	4.79179	8.1242	0.02843	0.00798	0.002	0.07806	0.10174	0.06853	0.09658	0.05261	0.34544	0.17588	1.29027	0.87623	0.50029	0.2343	0.14767	0.05939	0.0052	1.47153	0.54974	0.13951	0.01445
k__Bacteria|p__Firmicutes|c__Erysipelotrichia|o__Erysipelotrichales|f__Erysipelotrichaceae	0.0	0.18862	0.0	0.0	0.01374	0.05162	0.02409	0.04045	0.05779	0.00584	0.10843	2.05668	2.29141	0.0904	0.05626	0.24272	0.8428	0.43498	0.24201	1.24477	0.89492	0.34442	0.32487	0.96873	0.07447	0.13854	4.79179	8.1242	0.02843	0.00798	0.002	0.07806	0.10174	0.06853	0.09658	0.05261	0.34544	0.17588	1.29027	0.87623	0.50029	0.2343	0.14767	0.05939	0.0052	1.47153	0.54974	0.13951	0.01445
k__Bacteria|p__Firmicutes|c__Erysipelotrichia|o__Erysipelotrichales|f__Erysipelotrichaceae|g__Allobaculum	0.0	0.0	0.0	0.0	0.0	0.0	0.0	0.0	0.0	0.0	0.0	0.0	0.0	0.0	0.0	0.0	0.0	0.0	0.0	0.0	0.0	0.0	0.0	0.0	0.0	0.0	0.0	0.0	0.0	0.0	0.0	0.0	0.0	0.0	0.0	0.0	0.0	0.0	0.0	0.0	0.0	0.0	0.00592	0.0	0.0	0.0	0.0	0.0	0.0
k__Bacteria|p__Firmicutes|c__Erysipelotrichia|o__Erysipelotrichales|f__Erysipelotrichaceae|g__Allobaculum|s__Allobaculum_stercoricanis	0.0	0.0	0.0	0.0	0.0	0.0	0.0	0.0	0.0	0.0	0.0	0.0	0.0	0.0	0.0	0.0	0.0	0.0	0.0	0.0	0.0	0.0	0.0	0.0	0.0	0.0	0.0	0.0	0.0	0.0	0.0	0.0	0.0	0.0	0.0	0.0	0.0	0.0	0.0	0.0	0.0	0.0	0.00592	0.0	0.0	0.0	0.0	0.0	0.0
k__Bacteria|p__Firmicutes|c__Erysipelotrichia|o__Erysipelotrichales|f__Erysipelotrichaceae|g__Allobaculum|s__Allobaculum_stercoricanis|t__GCF_000384195	0.0	0.0	0.0	0.0	0.0	0.0	0.0	0.0	0.0	0.0	0.0	0.0	0.0	0.0	0.0	0.0	0.0	0.0	0.0	0.0	0.0	0.0	0.0	0.0	0.0	0.0	0.0	0.0	0.0	0.0	0.0	0.0	0.0	0.0	0.0	0.0	0.0	0.0	0.0	0.0	0.0	0.0	0.00592	0.0	0.0	0.0	0.0	0.0	0.0
k__Bacteria|p__Firmicutes|c__Erysipelotrichia|o__Erysipelotrichales|f__Erysipelotrichaceae|g__Catenibacterium	0.0	0.0	0.0	0.0	0.0	0.0	0.0	0.0	0.0	0.0	0.0	0.0	0.0	0.0	0.0	0.0	0.0	0.0	0.0	0.0	0.0	0.0	0.0	0.0	0.0	0.0	0.0	0.0	0.0	0.0	0.0	0.0	0.0	0.0	0.0	0.0	0.0	0.0	0.0	0.0	0.0	0.0	0.11716	0.0	0.0	0.0	0.0	0.0	0.0
k__Bacteria|p__Firmicutes|c__Erysipelotrichia|o__Erysipelotrichales|f__Erysipelotrichaceae|g__Catenibacterium|s__Catenibacterium_mitsuokai	0.0	0.0	0.0	0.0	0.0	0.0	0.0	0.0	0.0	0.0	0.0	0.0	0.0	0.0	0.0	0.0	0.0	0.0	0.0	0.0	0.0	0.0	0.0	0.0	0.0	0.0	0.0	0.0	0.0	0.0	0.0	0.0	0.0	0.0	0.0	0.0	0.0	0.0	0.0	0.0	0.0	0.0	0.11716	0.0	0.0	0.0	0.0	0.0	0.0
k__Bacteria|p__Firmicutes|c__Erysipelotrichia|o__Erysipelotrichales|f__Erysipelotrichaceae|g__Catenibacterium|s__Catenibacterium_mitsuokai|t__GCF_000173795	0.0	0.0	0.0	0.0	0.0	0.0	0.0	0.0	0.0	0.0	0.0	0.0	0.0	0.0	0.0	0.0	0.0	0.0	0.0	0.0	0.0	0.0	0.0	0.0	0.0	0.0	0.0	0.0	0.0	0.0	0.0	0.0	0.0	0.0	0.0	0.0	0.0	0.0	0.0	0.0	0.0	0.0	0.11716	0.0	0.0	0.0	0.0	0.0	0.0
k__Bacteria|p__Firmicutes|c__Erysipelotrichia|o__Erysipelotrichales|f__Erysipelotrichaceae|g__Coprobacillus	0.0	0.0	0.0	0.0	0.0	0.0	0.0	0.0	0.0	0.0	0.0	0.0	0.0	0.00645	0.0	0.06261	0.0	0.0	0.0	0.0	0.0	0.0	0.10352	0.29077	0.02853	0.00697	0.0	0.00815	0.0106	0.0	0.0	0.0	0.04035	0.00475	0.02452	0.00827	0.06871	0.0	0.0	0.0	0.0	0.0	0.0	0.0	0.0	0.9269	0.38956	0.03222	0.0
k__Bacteria|p__Firmicutes|c__Erysipelotrichia|o__Erysipelotrichales|f__Erysipelotrichaceae|g__Coprobacillus|s__Coprobacillus_unclassified	0.0	0.0	0.0	0.0	0.0	0.0	0.0	0.0	0.0	0.0	0.0	0.0	0.0	0.00645	0.0	0.06261	0.0	0.0	0.0	0.0	0.0	0.0	0.10352	0.29077	0.02853	0.00697	0.0	0.00815	0.0106	0.0	0.0	0.0	0.04035	0.00475	0.02452	0.00827	0.06871	0.0	0.0	0.0	0.0	0.0	0.0	0.0	0.0	0.9269	0.38956	0.03222	0.0
k__Bacteria|p__Firmicutes|c__Erysipelotrichia|o__Erysipelotrichales|f__Erysipelotrichaceae|g__Erysipelotrichaceae_noname	0.0	0.0	0.0	0.0	0.0	0.0	0.00163	0.01048	0.05665	0.00171	0.09344	2.05601	2.28702	0.03721	0.01249	0.15877	0.83811	0.43498	0.24004	1.23106	0.88502	0.31857	0.09355	0.44951	0.00422	0.06316	4.76417	8.0927	0.01784	0.0	0.0	0.00119	0.00489	0.01416	0.00929	0.00706	0.22637	0.02665	1.2567	0.80795	0.47254	0.20653	0.01057	0.0	0.00192	0.51314	0.14447	0.10729	0.00457
k__Bacteria|p__Firmicutes|c__Erysipelotrichia|o__Erysipelotrichales|f__Erysipelotrichaceae|g__Erysipelotrichaceae_noname|s__Clostridium_innocuum	0.0	0.0	0.0	0.0	0.0	0.0	0.0	0.0	0.0	0.0	0.0102	0.00153	0.0	0.0	0.0	0.0	0.0	0.0	0.0	0.0	0.00396	0.0	0.0	0.0	0.0	0.00115	0.0	0.01974	0.0	0.0	0.0	0.0	0.0	0.0	0.0	0.0	0.0	0.0	0.0184	0.0	0.0	0.0	0.0	0.0	0.0	0.07712	0.0	0.0	0.0
k__Bacteria|p__Firmicutes|c__Erysipelotrichia|o__Erysipelotrichales|f__Erysipelotrichaceae|g__Erysipelotrichaceae_noname|s__Clostridium_innocuum|t__GCF_000371425	0.0	0.0	0.0	0.0	0.0	0.0	0.0	0.0	0.0	0.0	0.0102	0.00153	0.0	0.0	0.0	0.0	0.0	0.0	0.0	0.0	0.00396	0.0	0.0	0.0	0.0	0.00115	0.0	0.01974	0.0	0.0	0.0	0.0	0.0	0.0	0.0	0.0	0.0	0.0	0.0184	0.0	0.0	0.0	0.0	0.0	0.0	0.07712	0.0	0.0	0.0
k__Bacteria|p__Firmicutes|c__Erysipelotrichia|o__Erysipelotrichales|f__Erysipelotrichaceae|g__Erysipelotrichaceae_noname|s__Clostridium_ramosum	0.0	0.0	0.0	0.0	0.0	0.0	0.0	0.0	0.0	0.0	0.0	0.0	0.0	0.0	0.0	0.02343	0.0	0.0	0.0	0.0	0.0	0.0	0.07966	0.29153	0.0	0.0	0.0	0.0	0.0	0.0	0.0	0.0	0.00233	0.0	0.0	0.0	0.21831	0.0	0.0	0.0	0.46456	0.19646	0.0	0.0	0.0	0.35183	0.09087	0.01595	0.0
k__Bacteria|p__Firmicutes|c__Erysipelotrichia|o__Erysipelotrichales|f__Erysipelotrichaceae|g__Erysipelotrichaceae_noname|s__Clostridium_ramosum|t__GCF_000154485	0.0	0.0	0.0	0.0	0.0	0.0	0.0	0.0	0.0	0.0	0.0	0.0	0.0	0.0	0.0	0.02343	0.0	0.0	0.0	0.0	0.0	0.0	0.07966	0.29153	0.0	0.0	0.0	0.0	0.0	0.0	0.0	0.0	0.00233	0.0	0.0	0.0	0.21831	0.0	0.0	0.0	0.46456	0.19646	0.0	0.0	0.0	0.35183	0.09087	0.01595	0.0
k__Bacteria|p__Firmicutes|c__Erysipelotrichia|o__Erysipelotrichales|f__Erysipelotrichaceae|g__Erysipelotrichaceae_noname|s__Erysipelotrichaceae_bacterium_21_3	0.0	0.0	0.0	0.0	0.0	0.0	0.0	0.01048	0.0	0.00084	0.00294	0.0	0.0	0.01117	0.00093	0.00581	0.0	0.0	0.0	0.0	0.0	0.0	0.00169	0.01003	0.0	0.01447	0.0	0.00204	0.0	0.0	0.0	0.0	0.00256	0.00241	0.0035	0.00706	0.0	0.00298	0.01081	0.0	0.0	0.00224	0.0	0.0	0.0	0.0	0.0	0.0	0.0
k__Bacteria|p__Firmicutes|c__Erysipelotrichia|o__Erysipelotrichales|f__Erysipelotrichaceae|g__Erysipelotrichaceae_noname|s__Erysipelotrichaceae_bacterium_21_3|t__GCF_000242195	0.0	0.0	0.0	0.0	0.0	0.0	0.0	0.01048	0.0	0.00084	0.00294	0.0	0.0	0.01117	0.00093	0.00581	0.0	0.0	0.0	0.0	0.0	0.0	0.00169	0.01003	0.0	0.01447	0.0	0.00204	0.0	0.0	0.0	0.0	0.00256	0.00241	0.0035	0.00706	0.0	0.00298	0.01081	0.0	0.0	0.00224	0.0	0.0	0.0	0.0	0.0	0.0	0.0
k__Bacteria|p__Firmicutes|c__Erysipelotrichia|o__Erysipelotrichales|f__Erysipelotrichaceae|g__Erysipelotrichaceae_noname|s__Erysipelotrichaceae_bacterium_2_2_44A	0.0	0.0	0.0	0.0	0.0	0.0	0.0	0.0	0.0	0.0	0.05069	0.0	0.0	0.00145	0.0	0.05177	0.0	0.0	0.0	0.0	0.01563	0.08361	0.00525	0.0	0.00422	0.00876	0.00862	0.02257	0.0	0.0	0.0	0.00119	0.0	0.0	0.0	0.0	0.00806	0.02367	0.05814	0.00429	0.0	0.00088	0.00169	0.0	0.0	0.04187	0.04031	0.0	0.0
k__Bacteria|p__Firmicutes|c__Erysipelotrichia|o__Erysipelotrichales|f__Erysipelotrichaceae|g__Erysipelotrichaceae_noname|s__Erysipelotrichaceae_bacterium_2_2_44A|t__GCF_000225685	0.0	0.0	0.0	0.0	0.0	0.0	0.0	0.0	0.0	0.0	0.05069	0.0	0.0	0.00145	0.0	0.05177	0.0	0.0	0.0	0.0	0.01563	0.08361	0.00525	0.0	0.00422	0.00876	0.00862	0.02257	0.0	0.0	0.0	0.00119	0.0	0.0	0.0	0.0	0.00806	0.02367	0.05814	0.00429	0.0	0.00088	0.00169	0.0	0.0	0.04187	0.04031	0.0	0.0
k__Bacteria|p__Firmicutes|c__Erysipelotrichia|o__Erysipelotrichales|f__Erysipelotrichaceae|g__Erysipelotrichaceae_noname|s__Erysipelotrichaceae_bacterium_3_1_53	0.0	0.0	0.0	0.0	0.0	0.0	0.0	0.0	0.0	0.0	0.0	0.0	0.0	0.0	0.0	0.0	0.0	0.0	0.0	0.0	0.0	0.0054	0.00695	0.14795	0.0	0.0	0.0	0.0	0.0	0.0	0.0	0.0	0.0	0.0	0.0	0.0	0.0	0.0	0.0	0.0	0.0	0.0	0.0	0.0	0.00192	0.0	0.0	0.09134	0.0
k__Bacteria|p__Firmicutes|c__Erysipelotrichia|o__Erysipelotrichales|f__Erysipelotrichaceae|g__Erysipelotrichaceae_noname|s__Erysipelotrichaceae_bacterium_3_1_53|t__GCF_000165065	0.0	0.0	0.0	0.0	0.0	0.0	0.0	0.0	0.0	0.0	0.0	0.0	0.0	0.0	0.0	0.0	0.0	0.0	0.0	0.0	0.0	0.0054	0.00695	0.14795	0.0	0.0	0.0	0.0	0.0	0.0	0.0	0.0	0.0	0.0	0.0	0.0	0.0	0.0	0.0	0.0	0.0	0.0	0.0	0.0	0.00192	0.0	0.0	0.09134	0.0
k__Bacteria|p__Firmicutes|c__Erysipelotrichia|o__Erysipelotrichales|f__Erysipelotrichaceae|g__Erysipelotrichaceae_noname|s__Erysipelotrichaceae_bacterium_5_2_54FAA	0.0	0.0	0.0	0.0	0.0	0.0	0.0	0.0	0.01988	0.0	0.00079	0.0	0.0	0.0	0.00295	0.0	0.0	0.0	0.0	0.0	0.0	0.0	0.0	0.0	0.0	0.0	0.0	0.0	0.0	0.0	0.0	0.0	0.0	0.0	0.0	0.0	0.0	0.0	0.0	0.0	0.0	0.0	0.0	0.0	0.0	0.0	0.0	0.0	0.0
k__Bacteria|p__Firmicutes|c__Erysipelotrichia|o__Erysipelotrichales|f__Erysipelotrichaceae|g__Erysipelotrichaceae_noname|s__Erysipelotrichaceae_bacterium_5_2_54FAA|t__GCF_000163515	0.0	0.0	0.0	0.0	0.0	0.0	0.0	0.0	0.01988	0.0	0.00079	0.0	0.0	0.0	0.00295	0.0	0.0	0.0	0.0	0.0	0.0	0.0	0.0	0.0	0.0	0.0	0.0	0.0	0.0	0.0	0.0	0.0	0.0	0.0	0.0	0.0	0.0	0.0	0.0	0.0	0.0	0.0	0.0	0.0	0.0	0.0	0.0	0.0	0.0
k__Bacteria|p__Firmicutes|c__Erysipelotrichia|o__Erysipelotrichales|f__Erysipelotrichaceae|g__Erysipelotrichaceae_noname|s__Erysipelotrichaceae_bacterium_6_1_45	0.0	0.0	0.0	0.0	0.0	0.0	0.00163	0.0	0.03677	0.00087	0.02881	0.0	0.0	0.02459	0.00096	0.03464	0.00898	0.0	0.0	0.0017	0.00896	0.03716	0.0	0.0	0.0	0.03878	0.02185	0.02058	0.01029	0.0	0.0	0.0	0.0	0.00125	0.00102	0.0	0.0	0.0	0.00142	0.0	0.00797	0.00696	0.00888	0.0	0.0	0.01418	0.00564	0.0	0.00457
k__Bacteria|p__Firmicutes|c__Erysipelotrichia|o__Erysipelotrichales|f__Erysipelotrichaceae|g__Erysipelotrichaceae_noname|s__Erysipelotrichaceae_bacterium_6_1_45|t__GCF_000242175	0.0	0.0	0.0	0.0	0.0	0.0	0.00163	0.0	0.03677	0.00087	0.02881	0.0	0.0	0.02459	0.00096	0.03464	0.00898	0.0	0.0	0.0017	0.00896	0.03716	0.0	0.0	0.0	0.03878	0.02185	0.02058	0.01029	0.0	0.0	0.0	0.0	0.00125	0.00102	0.0	0.0	0.0	0.00142	0.0	0.00797	0.00696	0.00888	0.0	0.0	0.01418	0.00564	0.0	0.00457
k__Bacteria|p__Firmicutes|c__Erysipelotrichia|o__Erysipelotrichales|f__Erysipelotrichaceae|g__Erysipelotrichaceae_noname|s__Eubacterium_biforme	0.0	0.0	0.0	0.0	0.0	0.0	0.0	0.0	0.0	0.0	0.0	2.05448	2.28702	0.0	0.0	0.04312	0.82912	0.43498	0.24004	1.07052	0.85646	0.19239	0.0	0.0	0.0	0.0	4.7337	7.52641	0.0	0.0	0.0	0.0	0.0	0.0	0.0	0.0	0.0	0.0	1.16793	0.80367	0.0	0.0	0.0	0.0	0.0	0.0	0.0	0.0	0.0
k__Bacteria|p__Firmicutes|c__Erysipelotrichia|o__Erysipelotrichales|f__Erysipelotrichaceae|g__Erysipelotrichaceae_noname|s__Eubacterium_biforme|t__GCF_000156655	0.0	0.0	0.0	0.0	0.0	0.0	0.0	0.0	0.0	0.0	0.0	2.05448	2.28702	0.0	0.0	0.04312	0.82912	0.43498	0.24004	1.07052	0.85646	0.19239	0.0	0.0	0.0	0.0	4.7337	7.52641	0.0	0.0	0.0	0.0	0.0	0.0	0.0	0.0	0.0	0.0	1.16793	0.80367	0.0	0.0	0.0	0.0	0.0	0.0	0.0	0.0	0.0
k__Bacteria|p__Firmicutes|c__Erysipelotrichia|o__Erysipelotrichales|f__Erysipelotrichaceae|g__Erysipelotrichaceae_noname|s__Eubacterium_cylindroides	0.0	0.0	0.0	0.0	0.0	0.0	0.0	0.0	0.0	0.0	0.0	0.0	0.0	0.0	0.0	0.0	0.0	0.0	0.0	0.15885	0.0	0.0	0.0	0.0	0.0	0.0	0.0	0.50136	0.0	0.0	0.0	0.0	0.0	0.0	0.0	0.0	0.0	0.0	0.0	0.0	0.0	0.0	0.0	0.0	0.0	0.0	0.0	0.0	0.0
k__Bacteria|p__Firmicutes|c__Erysipelotrichia|o__Erysipelotrichales|f__Erysipelotrichaceae|g__Erysipelotrichaceae_noname|s__Eubacterium_cylindroides|t__GCF_000469305	0.0	0.0	0.0	0.0	0.0	0.0	0.0	0.0	0.0	0.0	0.0	0.0	0.0	0.0	0.0	0.0	0.0	0.0	0.0	0.15885	0.0	0.0	0.0	0.0	0.0	0.0	0.0	0.50136	0.0	0.0	0.0	0.0	0.0	0.0	0.0	0.0	0.0	0.0	0.0	0.0	0.0	0.0	0.0	0.0	0.0	0.0	0.0	0.0	0.0
k__Bacteria|p__Firmicutes|c__Erysipelotrichia|o__Erysipelotrichales|f__Erysipelotrichaceae|g__Erysipelotrichaceae_noname|s__Eubacterium_dolichum	0.0	0.0	0.0	0.0	0.0	0.0	0.0	0.0	0.0	0.0	0.0	0.0	0.0	0.0	0.00765	0.0	0.0	0.0	0.0	0.0	0.0	0.0	0.0	0.0	0.0	0.0	0.0	0.0	0.00755	0.0	0.0	0.0	0.0	0.0105	0.00478	0.0	0.0	0.0	0.0	0.0	0.0	0.0	0.0	0.0	0.0	0.02814	0.00766	0.0	0.0
k__Bacteria|p__Firmicutes|c__Erysipelotrichia|o__Erysipelotrichales|f__Erysipelotrichaceae|g__Erysipelotrichaceae_noname|s__Eubacterium_dolichum|t__GCF_000154285	0.0	0.0	0.0	0.0	0.0	0.0	0.0	0.0	0.0	0.0	0.0	0.0	0.0	0.0	0.00765	0.0	0.0	0.0	0.0	0.0	0.0	0.0	0.0	0.0	0.0	0.0	0.0	0.0	0.00755	0.0	0.0	0.0	0.0	0.0105	0.00478	0.0	0.0	0.0	0.0	0.0	0.0	0.0	0.0	0.0	0.0	0.02814	0.00766	0.0	0.0
k__Bacteria|p__Firmicutes|c__Erysipelotrichia|o__Erysipelotrichales|f__Erysipelotrichaceae|g__Holdemania	0.0	0.18862	0.0	0.0	0.01374	0.05162	0.02246	0.0	0.00114	0.00413	0.01499	0.00067	0.00439	0.04675	0.04377	0.02134	0.00469	0.0	0.00197	0.0137	0.0099	0.02586	0.1278	0.22846	0.04173	0.06841	0.02761	0.02335	0.0	0.00798	0.002	0.07687	0.0565	0.04818	0.03144	0.03234	0.05036	0.14924	0.03357	0.06828	0.02776	0.02777	0.0	0.02881	0.00328	0.03149	0.01571	0.0	0.00988
k__Bacteria|p__Firmicutes|c__Erysipelotrichia|o__Erysipelotrichales|f__Erysipelotrichaceae|g__Holdemania|s__Holdemania_filiformis	0.0	0.18862	0.0	0.0	0.01144	0.03323	0.02044	0.0	0.0	0.00413	0.01164	0.00067	0.00439	0.04132	0.04377	0.02134	0.00469	0.0	0.0	0.013	0.0099	0.02586	0.1278	0.22846	0.02983	0.06841	0.0	0.02309	0.0	0.0048	0.002	0.07687	0.0	0.03779	0.03144	0.02511	0.03357	0.06737	0.02391	0.06828	0.0	0.00625	0.0	0.01464	0.0	0.0	0.0	0.0	0.00988
k__Bacteria|p__Firmicutes|c__Erysipelotrichia|o__Erysipelotrichales|f__Erysipelotrichaceae|g__Holdemania|s__Holdemania_filiformis|t__GCF_000157995	0.0	0.18862	0.0	0.0	0.01144	0.03323	0.02044	0.0	0.0	0.00413	0.01164	0.00067	0.00439	0.04132	0.04377	0.02134	0.00469	0.0	0.0	0.013	0.0099	0.02586	0.1278	0.22846	0.02983	0.06841	0.0	0.02309	0.0	0.0048	0.002	0.07687	0.0	0.03779	0.03144	0.02511	0.03357	0.06737	0.02391	0.06828	0.0	0.00625	0.0	0.01464	0.0	0.0	0.0	0.0	0.00988
k__Bacteria|p__Firmicutes|c__Erysipelotrichia|o__Erysipelotrichales|f__Erysipelotrichaceae|g__Holdemania|s__Holdemania_unclassified	0.0	0.0	0.0	0.0	0.0023	0.01839	0.00202	0.0	0.00114	0.0	0.00335	0.0	0.0	0.00542	0.0	0.0	0.0	0.0	0.00197	0.00071	0.0	0.0	0.0	0.0	0.0119	0.0	0.02761	0.00026	0.0	0.00319	0.0	0.0	0.0565	0.01039	0.0	0.00723	0.01679	0.08186	0.00966	0.0	0.02776	0.02152	0.0	0.01417	0.00328	0.03149	0.01571	0.0	0.0
k__Bacteria|p__Firmicutes|c__Erysipelotrichia|o__Erysipelotrichales|f__Erysipelotrichaceae|g__Turicibacter	0.0	0.0	0.0	0.0	0.0	0.0	0.0	0.02997	0.0	0.0	0.0	0.0	0.0	0.0	0.0	0.0	0.0	0.0	0.0	0.0	0.0	0.0	0.0	0.0	0.0	0.0	0.0	0.0	0.0	0.0	0.0	0.0	0.0	0.00145	0.03133	0.00493	0.0	0.0	0.0	0.0	0.0	0.0	0.01402	0.03058	0.0	0.0	0.0	0.0	0.0
k__Bacteria|p__Firmicutes|c__Erysipelotrichia|o__Erysipelotrichales|f__Erysipelotrichaceae|g__Turicibacter|s__Turicibacter_sanguinis	0.0	0.0	0.0	0.0	0.0	0.0	0.0	0.0	0.0	0.0	0.0	0.0	0.0	0.0	0.0	0.0	0.0	0.0	0.0	0.0	0.0	0.0	0.0	0.0	0.0	0.0	0.0	0.0	0.0	0.0	0.0	0.0	0.0	0.0	0.0	0.0	0.0	0.0	0.0	0.0	0.0	0.0	0.0	0.02841	0.0	0.0	0.0	0.0	0.0
k__Bacteria|p__Firmicutes|c__Erysipelotrichia|o__Erysipelotrichales|f__Erysipelotrichaceae|g__Turicibacter|s__Turicibacter_sanguinis|t__GCF_000178255	0.0	0.0	0.0	0.0	0.0	0.0	0.0	0.0	0.0	0.0	0.0	0.0	0.0	0.0	0.0	0.0	0.0	0.0	0.0	0.0	0.0	0.0	0.0	0.0	0.0	0.0	0.0	0.0	0.0	0.0	0.0	0.0	0.0	0.0	0.0	0.0	0.0	0.0	0.0	0.0	0.0	0.0	0.0	0.02841	0.0	0.0	0.0	0.0	0.0
k__Bacteria|p__Firmicutes|c__Erysipelotrichia|o__Erysipelotrichales|f__Erysipelotrichaceae|g__Turicibacter|s__Turicibacter_unclassified	0.0	0.0	0.0	0.0	0.0	0.0	0.0	0.02997	0.0	0.0	0.0	0.0	0.0	0.0	0.0	0.0	0.0	0.0	0.0	0.0	0.0	0.0	0.0	0.0	0.0	0.0	0.0	0.0	0.0	0.0	0.0	0.0	0.0	0.00145	0.03133	0.00493	0.0	0.0	0.0	0.0	0.0	0.0	0.01402	0.00217	0.0	0.0	0.0	0.0	0.0
k__Bacteria|p__Firmicutes|c__Negativicutes	0.09464	0.0	0.59482	1.38798	10.58728	9.17451	11.22828	6.71441	8.52395	0.0	0.0	0.78729	1.01288	2.11304	2.64898	8.57854	18.2277	10.07723	2.42372	2.82189	3.70071	1.53829	0.0	0.00964	5.8303	10.54612	6.40233	8.83285	0.2262	0.07214	11.98389	3.69206	0.00143	0.48105	4.04867	5.71689	4.83926	3.73382	1.30141	2.63061	4.58384	4.31599	11.46683	0.09838	0.01733	0.0	0.0	2.44407	0.0
k__Bacteria|p__Firmicutes|c__Negativicutes|o__Selenomonadales	0.09464	0.0	0.59482	1.38798	10.58728	9.17451	11.22828	6.71441	8.52395	0.0	0.0	0.78729	1.01288	2.11304	2.64898	8.57854	18.2277	10.07723	2.42372	2.82189	3.70071	1.53829	0.0	0.00964	5.8303	10.54612	6.40233	8.83285	0.2262	0.07214	11.98389	3.69206	0.00143	0.48105	4.04867	5.71689	4.83926	3.73382	1.30141	2.63061	4.58384	4.31599	11.46683	0.09838	0.01733	0.0	0.0	2.44407	0.0
k__Bacteria|p__Firmicutes|c__Negativicutes|o__Selenomonadales|f__Acidaminococcaceae	0.0	0.0	0.59482	1.38798	0.0	0.0	0.0	0.0	0.0	0.0	0.0	0.00698	0.00722	2.11304	2.64898	7.11447	9.48645	7.04091	2.42372	2.82189	3.70071	1.53829	0.0	0.0	0.0	9.09558	5.21276	7.65721	0.0	0.0	11.98032	3.69206	0.0	0.0	0.0	0.0	0.0	0.0	1.30141	2.63061	0.0	0.0	6.22987	0.0	0.0	0.0	0.0	0.0	0.0
k__Bacteria|p__Firmicutes|c__Negativicutes|o__Selenomonadales|f__Acidaminococcaceae|g__Acidaminococcaceae_unclassified	0.0	0.0	0.0	0.0	0.0	0.0	0.0	0.0	0.0	0.0	0.0	0.00621	0.00637	0.0	0.0	0.0	0.0	0.0	0.0	0.0	0.0	0.0	0.0	0.0	0.0	0.52727	0.19011	0.3638	0.0	0.0	0.4683	0.0	0.0	0.0	0.0	0.0	0.0	0.0	0.0	0.0	0.0	0.0	0.25869	0.0	0.0	0.0	0.0	0.0	0.0
k__Bacteria|p__Firmicutes|c__Negativicutes|o__Selenomonadales|f__Acidaminococcaceae|g__Acidaminococcus	0.0	0.0	0.0	0.0	0.0	0.0	0.0	0.0	0.0	0.0	0.0	0.00078	0.00084	0.0	0.0	6.33058	9.48645	7.04091	0.0	0.0	0.68293	1.0204	0.0	0.0	0.0	8.56832	5.02265	7.29341	0.0	0.0	11.51203	3.69206	0.0	0.0	0.0	0.0	0.0	0.0	0.0	0.0	0.0	0.0	5.97118	0.0	0.0	0.0	0.0	0.0	0.0
k__Bacteria|p__Firmicutes|c__Negativicutes|o__Selenomonadales|f__Acidaminococcaceae|g__Acidaminococcus|s__Acidaminococcus_fermentans	0.0	0.0	0.0	0.0	0.0	0.0	0.0	0.0	0.0	0.0	0.0	0.0	0.0	0.0	0.0	0.0	0.00521	0.0	0.0	0.0	0.0	0.0	0.0	0.0	0.0	0.0	0.0	0.0	0.0	0.0	0.0	0.0	0.0	0.0	0.0	0.0	0.0	0.0	0.0	0.0	0.0	0.0	0.0	0.0	0.0	0.0	0.0	0.0	0.0
k__Bacteria|p__Firmicutes|c__Negativicutes|o__Selenomonadales|f__Acidaminococcaceae|g__Acidaminococcus|s__Acidaminococcus_fermentans|t__GCF_000025305	0.0	0.0	0.0	0.0	0.0	0.0	0.0	0.0	0.0	0.0	0.0	0.0	0.0	0.0	0.0	0.0	0.00521	0.0	0.0	0.0	0.0	0.0	0.0	0.0	0.0	0.0	0.0	0.0	0.0	0.0	0.0	0.0	0.0	0.0	0.0	0.0	0.0	0.0	0.0	0.0	0.0	0.0	0.0	0.0	0.0	0.0	0.0	0.0	0.0
k__Bacteria|p__Firmicutes|c__Negativicutes|o__Selenomonadales|f__Acidaminococcaceae|g__Acidaminococcus|s__Acidaminococcus_intestini	0.0	0.0	0.0	0.0	0.0	0.0	0.0	0.0	0.0	0.0	0.0	0.00078	0.00084	0.0	0.0	0.0	1.39558	0.9415	0.0	0.0	0.12738	0.26267	0.0	0.0	0.0	1.8044	0.36335	2.97236	0.0	0.0	4.47824	1.38854	0.0	0.0	0.0	0.0	0.0	0.0	0.0	0.0	0.0	0.0	0.0	0.0	0.0	0.0	0.0	0.0	0.0
k__Bacteria|p__Firmicutes|c__Negativicutes|o__Selenomonadales|f__Acidaminococcaceae|g__Acidaminococcus|s__Acidaminococcus_intestini|t__GCF_000230275	0.0	0.0	0.0	0.0	0.0	0.0	0.0	0.0	0.0	0.0	0.0	0.00078	0.00084	0.0	0.0	0.0	1.39558	0.9415	0.0	0.0	0.12738	0.26267	0.0	0.0	0.0	1.8044	0.36335	2.97236	0.0	0.0	4.47824	1.38854	0.0	0.0	0.0	0.0	0.0	0.0	0.0	0.0	0.0	0.0	0.0	0.0	0.0	0.0	0.0	0.0	0.0
k__Bacteria|p__Firmicutes|c__Negativicutes|o__Selenomonadales|f__Acidaminococcaceae|g__Acidaminococcus|s__Acidaminococcus_sp_D21	0.0	0.0	0.0	0.0	0.0	0.0	0.0	0.0	0.0	0.0	0.0	0.0	0.0	0.0	0.0	1.6683	5.37556	4.16771	0.0	0.0	0.0	0.0	0.0	0.0	0.0	0.0	0.0	0.0	0.0	0.0	0.0	0.0	0.0	0.0	0.0	0.0	0.0	0.0	0.0	0.0	0.0	0.0	4.6829	0.0	0.0	0.0	0.0	0.0	0.0
k__Bacteria|p__Firmicutes|c__Negativicutes|o__Selenomonadales|f__Acidaminococcaceae|g__Acidaminococcus|s__Acidaminococcus_sp_D21|t__GCF_000174215	0.0	0.0	0.0	0.0	0.0	0.0	0.0	0.0	0.0	0.0	0.0	0.0	0.0	0.0	0.0	1.6683	5.37556	4.16771	0.0	0.0	0.0	0.0	0.0	0.0	0.0	0.0	0.0	0.0	0.0	0.0	0.0	0.0	0.0	0.0	0.0	0.0	0.0	0.0	0.0	0.0	0.0	0.0	4.6829	0.0	0.0	0.0	0.0	0.0	0.0
k__Bacteria|p__Firmicutes|c__Negativicutes|o__Selenomonadales|f__Acidaminococcaceae|g__Acidaminococcus|s__Acidaminococcus_sp_HPA0509	0.0	0.0	0.0	0.0	0.0	0.0	0.0	0.0	0.0	0.0	0.0	0.0	0.0	0.0	0.0	0.0	2.7101	1.9317	0.0	0.0	0.0	0.0	0.0	0.0	0.0	0.0	0.0	0.0	0.0	0.0	0.0	2.20499	0.0	0.0	0.0	0.0	0.0	0.0	0.0	0.0	0.0	0.0	0.0	0.0	0.0	0.0	0.0	0.0	0.0
k__Bacteria|p__Firmicutes|c__Negativicutes|o__Selenomonadales|f__Acidaminococcaceae|g__Acidaminococcus|s__Acidaminococcus_sp_HPA0509|t__GCF_000411395	0.0	0.0	0.0	0.0	0.0	0.0	0.0	0.0	0.0	0.0	0.0	0.0	0.0	0.0	0.0	0.0	2.7101	1.9317	0.0	0.0	0.0	0.0	0.0	0.0	0.0	0.0	0.0	0.0	0.0	0.0	0.0	2.20499	0.0	0.0	0.0	0.0	0.0	0.0	0.0	0.0	0.0	0.0	0.0	0.0	0.0	0.0	0.0	0.0	0.0
k__Bacteria|p__Firmicutes|c__Negativicutes|o__Selenomonadales|f__Acidaminococcaceae|g__Acidaminococcus|s__Acidaminococcus_unclassified	0.0	0.0	0.0	0.0	0.0	0.0	0.0	0.0	0.0	0.0	0.0	0.0	0.0	0.0	0.0	4.66228	0.0	0.0	0.0	0.0	0.55555	0.75773	0.0	0.0	0.0	6.76391	4.6593	4.32105	0.0	0.0	7.03379	0.09853	0.0	0.0	0.0	0.0	0.0	0.0	0.0	0.0	0.0	0.0	1.28828	0.0	0.0	0.0	0.0	0.0	0.0
k__Bacteria|p__Firmicutes|c__Negativicutes|o__Selenomonadales|f__Acidaminococcaceae|g__Phascolarctobacterium	0.0	0.0	0.59482	1.38798	0.0	0.0	0.0	0.0	0.0	0.0	0.0	0.0	0.0	2.11304	2.64898	0.78389	0.0	0.0	2.42372	2.82189	3.01778	0.51789	0.0	0.0	0.0	0.0	0.0	0.0	0.0	0.0	0.0	0.0	0.0	0.0	0.0	0.0	0.0	0.0	1.30141	2.63061	0.0	0.0	0.0	0.0	0.0	0.0	0.0	0.0	0.0
k__Bacteria|p__Firmicutes|c__Negativicutes|o__Selenomonadales|f__Acidaminococcaceae|g__Phascolarctobacterium|s__Phascolarctobacterium_succinatutens	0.0	0.0	0.59482	1.38798	0.0	0.0	0.0	0.0	0.0	0.0	0.0	0.0	0.0	2.11304	2.64898	0.78389	0.0	0.0	2.42372	2.82189	3.01778	0.51789	0.0	0.0	0.0	0.0	0.0	0.0	0.0	0.0	0.0	0.0	0.0	0.0	0.0	0.0	0.0	0.0	1.30141	2.63061	0.0	0.0	0.0	0.0	0.0	0.0	0.0	0.0	0.0
k__Bacteria|p__Firmicutes|c__Negativicutes|o__Selenomonadales|f__Acidaminococcaceae|g__Phascolarctobacterium|s__Phascolarctobacterium_succinatutens|t__GCF_000188175	0.0	0.0	0.59482	1.38798	0.0	0.0	0.0	0.0	0.0	0.0	0.0	0.0	0.0	2.11304	2.64898	0.78389	0.0	0.0	2.42372	2.82189	3.01778	0.51789	0.0	0.0	0.0	0.0	0.0	0.0	0.0	0.0	0.0	0.0	0.0	0.0	0.0	0.0	0.0	0.0	1.30141	2.63061	0.0	0.0	0.0	0.0	0.0	0.0	0.0	0.0	0.0
k__Bacteria|p__Firmicutes|c__Negativicutes|o__Selenomonadales|f__Veillonellaceae	0.09464	0.0	0.0	0.0	10.58728	9.17451	11.22828	6.71441	8.52395	0.0	0.0	0.78031	1.00566	0.0	0.0	1.46407	8.74125	3.03633	0.0	0.0	0.0	0.0	0.0	0.00964	5.8303	1.45054	1.18958	1.17564	0.2262	0.07214	0.00356	0.0	0.00143	0.48105	4.04867	5.71689	4.83926	3.73382	0.0	0.0	4.58384	4.31599	5.23696	0.09838	0.01733	0.0	0.0	2.44407	0.0
k__Bacteria|p__Firmicutes|c__Negativicutes|o__Selenomonadales|f__Veillonellaceae|g__Dialister	0.0	0.0	0.0	0.0	10.49803	8.13606	8.9975	6.51849	8.52395	0.0	0.0	0.0	0.0	0.0	0.0	0.0	0.01213	0.01794	0.0	0.0	0.0	0.0	0.0	0.0	4.98053	0.0	0.16359	0.0	0.22058	0.04356	0.0	0.0	0.0	0.48105	3.97895	5.71689	4.83926	3.70594	0.0	0.0	4.58384	4.30384	4.79528	0.06407	0.0	0.0	0.0	2.43314	0.0
k__Bacteria|p__Firmicutes|c__Negativicutes|o__Selenomonadales|f__Veillonellaceae|g__Dialister|s__Dialister_invisus	0.0	0.0	0.0	0.0	10.49803	8.13606	8.9975	6.51849	8.52395	0.0	0.0	0.0	0.0	0.0	0.0	0.0	0.0	0.0	0.0	0.0	0.0	0.0	0.0	0.0	4.98053	0.0	0.16359	0.0	0.18881	0.0	0.0	0.0	0.0	0.48105	3.97895	5.71689	4.83926	3.70594	0.0	0.0	4.58384	4.30384	4.79528	0.06407	0.0	0.0	0.0	2.43314	0.0
k__Bacteria|p__Firmicutes|c__Negativicutes|o__Selenomonadales|f__Veillonellaceae|g__Dialister|s__Dialister_invisus|t__GCF_000160055	0.0	0.0	0.0	0.0	10.49803	8.13606	8.9975	6.51849	8.52395	0.0	0.0	0.0	0.0	0.0	0.0	0.0	0.0	0.0	0.0	0.0	0.0	0.0	0.0	0.0	4.98053	0.0	0.16359	0.0	0.18881	0.0	0.0	0.0	0.0	0.48105	3.97895	5.71689	4.83926	3.70594	0.0	0.0	4.58384	4.30384	4.79528	0.06407	0.0	0.0	0.0	2.43314	0.0
k__Bacteria|p__Firmicutes|c__Negativicutes|o__Selenomonadales|f__Veillonellaceae|g__Dialister|s__Dialister_succinatiphilus	0.0	0.0	0.0	0.0	0.0	0.0	0.0	0.0	0.0	0.0	0.0	0.0	0.0	0.0	0.0	0.0	0.01213	0.01794	0.0	0.0	0.0	0.0	0.0	0.0	0.0	0.0	0.0	0.0	0.03177	0.04356	0.0	0.0	0.0	0.0	0.0	0.0	0.0	0.0	0.0	0.0	0.0	0.0	0.0	0.0	0.0	0.0	0.0	0.0	0.0
k__Bacteria|p__Firmicutes|c__Negativicutes|o__Selenomonadales|f__Veillonellaceae|g__Dialister|s__Dialister_succinatiphilus|t__GCF_000242435	0.0	0.0	0.0	0.0	0.0	0.0	0.0	0.0	0.0	0.0	0.0	0.0	0.0	0.0	0.0	0.0	0.01213	0.01794	0.0	0.0	0.0	0.0	0.0	0.0	0.0	0.0	0.0	0.0	0.03177	0.04356	0.0	0.0	0.0	0.0	0.0	0.0	0.0	0.0	0.0	0.0	0.0	0.0	0.0	0.0	0.0	0.0	0.0	0.0	0.0
k__Bacteria|p__Firmicutes|c__Negativicutes|o__Selenomonadales|f__Veillonellaceae|g__Megamonas	0.09464	0.0	0.0	0.0	0.06317	1.03845	2.15391	0.0	0.0	0.0	0.0	0.0	0.0	0.0	0.0	0.0	0.0	0.0	0.0	0.0	0.0	0.0	0.0	0.0	0.0	0.0	0.0	0.0	0.0	0.0	0.0	0.0	0.0	0.0	0.0	0.0	0.0	0.0	0.0	0.0	0.0	0.0	0.44168	0.0	0.0	0.0	0.0	0.0	0.0
k__Bacteria|p__Firmicutes|c__Negativicutes|o__Selenomonadales|f__Veillonellaceae|g__Megamonas|s__Megamonas_funiformis	0.0	0.0	0.0	0.0	0.00671	0.20987	0.33518	0.0	0.0	0.0	0.0	0.0	0.0	0.0	0.0	0.0	0.0	0.0	0.0	0.0	0.0	0.0	0.0	0.0	0.0	0.0	0.0	0.0	0.0	0.0	0.0	0.0	0.0	0.0	0.0	0.0	0.0	0.0	0.0	0.0	0.0	0.0	0.0	0.0	0.0	0.0	0.0	0.0	0.0
k__Bacteria|p__Firmicutes|c__Negativicutes|o__Selenomonadales|f__Veillonellaceae|g__Megamonas|s__Megamonas_funiformis|t__GCF_000245775	0.0	0.0	0.0	0.0	0.00671	0.20987	0.33518	0.0	0.0	0.0	0.0	0.0	0.0	0.0	0.0	0.0	0.0	0.0	0.0	0.0	0.0	0.0	0.0	0.0	0.0	0.0	0.0	0.0	0.0	0.0	0.0	0.0	0.0	0.0	0.0	0.0	0.0	0.0	0.0	0.0	0.0	0.0	0.0	0.0	0.0	0.0	0.0	0.0	0.0
k__Bacteria|p__Firmicutes|c__Negativicutes|o__Selenomonadales|f__Veillonellaceae|g__Megamonas|s__Megamonas_hypermegale	0.0	0.0	0.0	0.0	0.0	0.0	0.01948	0.0	0.0	0.0	0.0	0.0	0.0	0.0	0.0	0.0	0.0	0.0	0.0	0.0	0.0	0.0	0.0	0.0	0.0	0.0	0.0	0.0	0.0	0.0	0.0	0.0	0.0	0.0	0.0	0.0	0.0	0.0	0.0	0.0	0.0	0.0	0.09527	0.0	0.0	0.0	0.0	0.0	0.0
k__Bacteria|p__Firmicutes|c__Negativicutes|o__Selenomonadales|f__Veillonellaceae|g__Megamonas|s__Megamonas_hypermegale|t__GCF_000209975	0.0	0.0	0.0	0.0	0.0	0.0	0.01948	0.0	0.0	0.0	0.0	0.0	0.0	0.0	0.0	0.0	0.0	0.0	0.0	0.0	0.0	0.0	0.0	0.0	0.0	0.0	0.0	0.0	0.0	0.0	0.0	0.0	0.0	0.0	0.0	0.0	0.0	0.0	0.0	0.0	0.0	0.0	0.09527	0.0	0.0	0.0	0.0	0.0	0.0
k__Bacteria|p__Firmicutes|c__Negativicutes|o__Selenomonadales|f__Veillonellaceae|g__Megamonas|s__Megamonas_rupellensis	0.0	0.0	0.0	0.0	0.0038	0.02977	0.05165	0.0	0.0	0.0	0.0	0.0	0.0	0.0	0.0	0.0	0.0	0.0	0.0	0.0	0.0	0.0	0.0	0.0	0.0	0.0	0.0	0.0	0.0	0.0	0.0	0.0	0.0	0.0	0.0	0.0	0.0	0.0	0.0	0.0	0.0	0.0	0.00521	0.0	0.0	0.0	0.0	0.0	0.0
k__Bacteria|p__Firmicutes|c__Negativicutes|o__Selenomonadales|f__Veillonellaceae|g__Megamonas|s__Megamonas_rupellensis|t__GCF_000378365	0.0	0.0	0.0	0.0	0.0038	0.02977	0.05165	0.0	0.0	0.0	0.0	0.0	0.0	0.0	0.0	0.0	0.0	0.0	0.0	0.0	0.0	0.0	0.0	0.0	0.0	0.0	0.0	0.0	0.0	0.0	0.0	0.0	0.0	0.0	0.0	0.0	0.0	0.0	0.0	0.0	0.0	0.0	0.00521	0.0	0.0	0.0	0.0	0.0	0.0
k__Bacteria|p__Firmicutes|c__Negativicutes|o__Selenomonadales|f__Veillonellaceae|g__Megamonas|s__Megamonas_unclassified	0.09464	0.0	0.0	0.0	0.05266	0.79882	1.7476	0.0	0.0	0.0	0.0	0.0	0.0	0.0	0.0	0.0	0.0	0.0	0.0	0.0	0.0	0.0	0.0	0.0	0.0	0.0	0.0	0.0	0.0	0.0	0.0	0.0	0.0	0.0	0.0	0.0	0.0	0.0	0.0	0.0	0.0	0.0	0.3412	0.0	0.0	0.0	0.0	0.0	0.0
k__Bacteria|p__Firmicutes|c__Negativicutes|o__Selenomonadales|f__Veillonellaceae|g__Megasphaera	0.0	0.0	0.0	0.0	0.0	0.0	0.0	0.0	0.0	0.0	0.0	0.70272	1.00566	0.0	0.0	1.46407	4.95087	2.06591	0.0	0.0	0.0	0.0	0.0	0.0	0.0	1.43424	0.99317	1.04305	0.0	0.02858	0.0	0.0	0.0	0.0	0.0	0.0	0.0	0.0	0.0	0.0	0.0	0.0	0.0	0.0	0.0	0.0	0.0	0.0	0.0
k__Bacteria|p__Firmicutes|c__Negativicutes|o__Selenomonadales|f__Veillonellaceae|g__Megasphaera|s__Megasphaera_elsdenii	0.0	0.0	0.0	0.0	0.0	0.0	0.0	0.0	0.0	0.0	0.0	0.0	0.0	0.0	0.0	0.0	0.12804	0.03661	0.0	0.0	0.0	0.0	0.0	0.0	0.0	0.0	0.0	0.0	0.0	0.0	0.0	0.0	0.0	0.0	0.0	0.0	0.0	0.0	0.0	0.0	0.0	0.0	0.0	0.0	0.0	0.0	0.0	0.0	0.0
k__Bacteria|p__Firmicutes|c__Negativicutes|o__Selenomonadales|f__Veillonellaceae|g__Megasphaera|s__Megasphaera_elsdenii|t__GCF_000283495	0.0	0.0	0.0	0.0	0.0	0.0	0.0	0.0	0.0	0.0	0.0	0.0	0.0	0.0	0.0	0.0	0.12804	0.03661	0.0	0.0	0.0	0.0	0.0	0.0	0.0	0.0	0.0	0.0	0.0	0.0	0.0	0.0	0.0	0.0	0.0	0.0	0.0	0.0	0.0	0.0	0.0	0.0	0.0	0.0	0.0	0.0	0.0	0.0	0.0
k__Bacteria|p__Firmicutes|c__Negativicutes|o__Selenomonadales|f__Veillonellaceae|g__Megasphaera|s__Megasphaera_micronuciformis	0.0	0.0	0.0	0.0	0.0	0.0	0.0	0.0	0.0	0.0	0.0	0.0	0.0	0.0	0.0	0.0	0.0	0.0	0.0	0.0	0.0	0.0	0.0	0.0	0.0	0.0	0.0	0.0	0.0	0.0	0.0	0.0	0.0	0.0	0.0	0.0	0.0	0.0	0.0	0.0	0.0	0.0	0.0	0.0	0.0	0.0	0.0	0.0	0.0
k__Bacteria|p__Firmicutes|c__Negativicutes|o__Selenomonadales|f__Veillonellaceae|g__Megasphaera|s__Megasphaera_micronuciformis|t__GCF_000165735	0.0	0.0	0.0	0.0	0.0	0.0	0.0	0.0	0.0	0.0	0.0	0.0	0.0	0.0	0.0	0.0	0.0	0.0	0.0	0.0	0.0	0.0	0.0	0.0	0.0	0.0	0.0	0.0	0.0	0.0	0.0	0.0	0.0	0.0	0.0	0.0	0.0	0.0	0.0	0.0	0.0	0.0	0.0	0.0	0.0	0.0	0.0	0.0	0.0
k__Bacteria|p__Firmicutes|c__Negativicutes|o__Selenomonadales|f__Veillonellaceae|g__Megasphaera|s__Megasphaera_sp_BV3C16_1	0.0	0.0	0.0	0.0	0.0	0.0	0.0	0.0	0.0	0.0	0.0	0.0	0.0	0.0	0.0	0.0	0.0	0.0	0.0	0.0	0.0	0.0	0.0	0.0	0.0	0.0	0.0	0.0	0.0	0.0	0.0	0.0	0.0	0.0	0.0	0.0	0.0	0.0	0.0	0.0	0.0	0.0	0.0	0.0	0.0	0.0	0.0	0.0	0.0
k__Bacteria|p__Firmicutes|c__Negativicutes|o__Selenomonadales|f__Veillonellaceae|g__Megasphaera|s__Megasphaera_sp_BV3C16_1|t__GCF_000478965	0.0	0.0	0.0	0.0	0.0	0.0	0.0	0.0	0.0	0.0	0.0	0.0	0.0	0.0	0.0	0.0	0.0	0.0	0.0	0.0	0.0	0.0	0.0	0.0	0.0	0.0	0.0	0.0	0.0	0.0	0.0	0.0	0.0	0.0	0.0	0.0	0.0	0.0	0.0	0.0	0.0	0.0	0.0	0.0	0.0	0.0	0.0	0.0	0.0
k__Bacteria|p__Firmicutes|c__Negativicutes|o__Selenomonadales|f__Veillonellaceae|g__Megasphaera|s__Megasphaera_unclassified	0.0	0.0	0.0	0.0	0.0	0.0	0.0	0.0	0.0	0.0	0.0	0.70272	1.00566	0.0	0.0	1.46407	4.82283	2.0293	0.0	0.0	0.0	0.0	0.0	0.0	0.0	1.43424	0.99317	1.04305	0.0	0.02858	0.0	0.0	0.0	0.0	0.0	0.0	0.0	0.0	0.0	0.0	0.0	0.0	0.0	0.0	0.0	0.0	0.0	0.0	0.0
k__Bacteria|p__Firmicutes|c__Negativicutes|o__Selenomonadales|f__Veillonellaceae|g__Mitsuokella	0.0	0.0	0.0	0.0	0.01217	0.0	0.0	0.0	0.0	0.0	0.0	0.0	0.0	0.0	0.0	0.0	3.74013	0.95247	0.0	0.0	0.0	0.0	0.0	0.00964	0.0	0.01262	0.0	0.0	0.0	0.0	0.0	0.0	0.0	0.0	0.02072	0.0	0.0	0.0	0.0	0.0	0.0	0.01215	0.0	0.0	0.0	0.0	0.0	0.0	0.0
k__Bacteria|p__Firmicutes|c__Negativicutes|o__Selenomonadales|f__Veillonellaceae|g__Mitsuokella|s__Mitsuokella_multacida	0.0	0.0	0.0	0.0	0.0	0.0	0.0	0.0	0.0	0.0	0.0	0.0	0.0	0.0	0.0	0.0	1.0441	0.41608	0.0	0.0	0.0	0.0	0.0	0.0	0.0	0.0	0.0	0.0	0.0	0.0	0.0	0.0	0.0	0.0	0.0	0.0	0.0	0.0	0.0	0.0	0.0	0.0	0.0	0.0	0.0	0.0	0.0	0.0	0.0
k__Bacteria|p__Firmicutes|c__Negativicutes|o__Selenomonadales|f__Veillonellaceae|g__Mitsuokella|s__Mitsuokella_multacida|t__GCF_000155955	0.0	0.0	0.0	0.0	0.0	0.0	0.0	0.0	0.0	0.0	0.0	0.0	0.0	0.0	0.0	0.0	1.0441	0.41608	0.0	0.0	0.0	0.0	0.0	0.0	0.0	0.0	0.0	0.0	0.0	0.0	0.0	0.0	0.0	0.0	0.0	0.0	0.0	0.0	0.0	0.0	0.0	0.0	0.0	0.0	0.0	0.0	0.0	0.0	0.0
k__Bacteria|p__Firmicutes|c__Negativicutes|o__Selenomonadales|f__Veillonellaceae|g__Mitsuokella|s__Mitsuokella_unclassified	0.0	0.0	0.0	0.0	0.01217	0.0	0.0	0.0	0.0	0.0	0.0	0.0	0.0	0.0	0.0	0.0	2.69602	0.5364	0.0	0.0	0.0	0.0	0.0	0.00964	0.0	0.01262	0.0	0.0	0.0	0.0	0.0	0.0	0.0	0.0	0.02072	0.0	0.0	0.0	0.0	0.0	0.0	0.01215	0.0	0.0	0.0	0.0	0.0	0.0	0.0
k__Bacteria|p__Firmicutes|c__Negativicutes|o__Selenomonadales|f__Veillonellaceae|g__Veillonella	0.0	0.0	0.0	0.0	0.01391	0.0	0.07687	0.19592	0.0	0.0	0.0	0.07759	0.0	0.0	0.0	0.0	0.03812	0.0	0.0	0.0	0.0	0.0	0.0	0.0	0.84977	0.00368	0.03282	0.1326	0.00562	0.0	0.00356	0.0	0.00143	0.0	0.049	0.0	0.0	0.02789	0.0	0.0	0.0	0.0	0.0	0.0343	0.01733	0.0	0.0	0.01092	0.0
k__Bacteria|p__Firmicutes|c__Negativicutes|o__Selenomonadales|f__Veillonellaceae|g__Veillonella|s__Veillonella_atypica	0.0	0.0	0.0	0.0	0.0	0.0	0.01026	0.1726	0.0	0.0	0.0	0.0	0.0	0.0	0.0	0.0	0.0	0.0	0.0	0.0	0.0	0.0	0.0	0.0	0.07998	0.0	0.0	0.0	0.0	0.0	0.00147	0.0	0.0	0.0	0.0	0.0	0.0	0.0	0.0	0.0	0.0	0.0	0.0	0.0	0.0	0.0	0.0	0.0	0.0
k__Bacteria|p__Firmicutes|c__Negativicutes|o__Selenomonadales|f__Veillonellaceae|g__Veillonella|s__Veillonella_atypica|t__Veillonella_atypica_unclassified	0.0	0.0	0.0	0.0	0.0	0.0	0.01026	0.1726	0.0	0.0	0.0	0.0	0.0	0.0	0.0	0.0	0.0	0.0	0.0	0.0	0.0	0.0	0.0	0.0	0.07998	0.0	0.0	0.0	0.0	0.0	0.00147	0.0	0.0	0.0	0.0	0.0	0.0	0.0	0.0	0.0	0.0	0.0	0.0	0.0	0.0	0.0	0.0	0.0	0.0
k__Bacteria|p__Firmicutes|c__Negativicutes|o__Selenomonadales|f__Veillonellaceae|g__Veillonella|s__Veillonella_dispar	0.0	0.0	0.0	0.0	0.0	0.0	0.00393	0.0	0.0	0.0	0.0	0.0	0.0	0.0	0.0	0.0	0.0	0.0	0.0	0.0	0.0	0.0	0.0	0.0	0.02419	0.0	0.0	0.01639	0.0	0.0	0.0	0.0	0.0	0.0	0.0	0.0	0.0	0.0	0.0	0.0	0.0	0.0	0.0	0.0	0.0	0.0	0.0	0.0	0.0
k__Bacteria|p__Firmicutes|c__Negativicutes|o__Selenomonadales|f__Veillonellaceae|g__Veillonella|s__Veillonella_dispar|t__GCF_000160015	0.0	0.0	0.0	0.0	0.0	0.0	0.00393	0.0	0.0	0.0	0.0	0.0	0.0	0.0	0.0	0.0	0.0	0.0	0.0	0.0	0.0	0.0	0.0	0.0	0.02419	0.0	0.0	0.01639	0.0	0.0	0.0	0.0	0.0	0.0	0.0	0.0	0.0	0.0	0.0	0.0	0.0	0.0	0.0	0.0	0.0	0.0	0.0	0.0	0.0
k__Bacteria|p__Firmicutes|c__Negativicutes|o__Selenomonadales|f__Veillonellaceae|g__Veillonella|s__Veillonella_parvula	0.0	0.0	0.0	0.0	0.0	0.0	0.00973	0.01464	0.0	0.0	0.0	0.05044	0.0	0.0	0.0	0.0	0.01741	0.0	0.0	0.0	0.0	0.0	0.0	0.0	0.43217	0.0	0.0	0.03508	0.0	0.0	0.0	0.0	0.0	0.0	0.02208	0.0	0.0	0.01675	0.0	0.0	0.0	0.0	0.0	0.02736	0.01643	0.0	0.0	0.00558	0.0
k__Bacteria|p__Firmicutes|c__Negativicutes|o__Selenomonadales|f__Veillonellaceae|g__Veillonella|s__Veillonella_parvula|t__Veillonella_parvula_unclassified	0.0	0.0	0.0	0.0	0.0	0.0	0.00973	0.01464	0.0	0.0	0.0	0.05044	0.0	0.0	0.0	0.0	0.01741	0.0	0.0	0.0	0.0	0.0	0.0	0.0	0.43217	0.0	0.0	0.03508	0.0	0.0	0.0	0.0	0.0	0.0	0.02208	0.0	0.0	0.01675	0.0	0.0	0.0	0.0	0.0	0.02736	0.01643	0.0	0.0	0.00558	0.0
k__Bacteria|p__Firmicutes|c__Negativicutes|o__Selenomonadales|f__Veillonellaceae|g__Veillonella|s__Veillonella_ratti	0.0	0.0	0.0	0.0	0.0	0.0	0.0	0.0	0.0	0.0	0.0	0.0	0.0	0.0	0.0	0.0	0.0	0.0	0.0	0.0	0.0	0.0	0.0	0.0	0.0	0.0	0.0	0.0	0.0	0.0	0.0	0.0	0.0	0.0	0.0	0.0	0.0	0.0	0.0	0.0	0.0	0.0	0.0	0.0	0.0	0.0	0.0	0.0	0.0
k__Bacteria|p__Firmicutes|c__Negativicutes|o__Selenomonadales|f__Veillonellaceae|g__Veillonella|s__Veillonella_ratti|t__GCF_000315505	0.0	0.0	0.0	0.0	0.0	0.0	0.0	0.0	0.0	0.0	0.0	0.0	0.0	0.0	0.0	0.0	0.0	0.0	0.0	0.0	0.0	0.0	0.0	0.0	0.0	0.0	0.0	0.0	0.0	0.0	0.0	0.0	0.0	0.0	0.0	0.0	0.0	0.0	0.0	0.0	0.0	0.0	0.0	0.0	0.0	0.0	0.0	0.0	0.0
k__Bacteria|p__Firmicutes|c__Negativicutes|o__Selenomonadales|f__Veillonellaceae|g__Veillonella|s__Veillonella_unclassified	0.0	0.0	0.0	0.0	0.01391	0.0	0.05295	0.00868	0.0	0.0	0.0	0.02715	0.0	0.0	0.0	0.0	0.02072	0.0	0.0	0.0	0.0	0.0	0.0	0.0	0.31344	0.00368	0.03282	0.08113	0.00562	0.0	0.00209	0.0	0.00143	0.0	0.02692	0.0	0.0	0.01113	0.0	0.0	0.0	0.0	0.0	0.00695	0.0009	0.0	0.0	0.00534	0.0
k__Bacteria|p__Fusobacteria	0.0	0.0	0.0	0.0	0.0	0.0	0.0	0.0	0.0	0.0	0.0	0.0	0.0	0.0	0.0	0.0	0.0	0.0	0.0	0.0	0.00656	0.2299	0.0	0.0	0.0	0.0	0.0	0.0	0.0	0.0	0.0	0.0	0.0	0.0	0.0	0.0	0.0	0.0	0.0	0.0	0.0	0.0	0.0	0.0	0.0	0.0	0.0	0.0	0.0
k__Bacteria|p__Fusobacteria|c__Fusobacteriia	0.0	0.0	0.0	0.0	0.0	0.0	0.0	0.0	0.0	0.0	0.0	0.0	0.0	0.0	0.0	0.0	0.0	0.0	0.0	0.0	0.00656	0.2299	0.0	0.0	0.0	0.0	0.0	0.0	0.0	0.0	0.0	0.0	0.0	0.0	0.0	0.0	0.0	0.0	0.0	0.0	0.0	0.0	0.0	0.0	0.0	0.0	0.0	0.0	0.0
k__Bacteria|p__Fusobacteria|c__Fusobacteriia|o__Fusobacteriales	0.0	0.0	0.0	0.0	0.0	0.0	0.0	0.0	0.0	0.0	0.0	0.0	0.0	0.0	0.0	0.0	0.0	0.0	0.0	0.0	0.00656	0.2299	0.0	0.0	0.0	0.0	0.0	0.0	0.0	0.0	0.0	0.0	0.0	0.0	0.0	0.0	0.0	0.0	0.0	0.0	0.0	0.0	0.0	0.0	0.0	0.0	0.0	0.0	0.0
k__Bacteria|p__Fusobacteria|c__Fusobacteriia|o__Fusobacteriales|f__Fusobacteriaceae	0.0	0.0	0.0	0.0	0.0	0.0	0.0	0.0	0.0	0.0	0.0	0.0	0.0	0.0	0.0	0.0	0.0	0.0	0.0	0.0	0.00656	0.2299	0.0	0.0	0.0	0.0	0.0	0.0	0.0	0.0	0.0	0.0	0.0	0.0	0.0	0.0	0.0	0.0	0.0	0.0	0.0	0.0	0.0	0.0	0.0	0.0	0.0	0.0	0.0
k__Bacteria|p__Fusobacteria|c__Fusobacteriia|o__Fusobacteriales|f__Fusobacteriaceae|g__Fusobacterium	0.0	0.0	0.0	0.0	0.0	0.0	0.0	0.0	0.0	0.0	0.0	0.0	0.0	0.0	0.0	0.0	0.0	0.0	0.0	0.0	0.00656	0.2299	0.0	0.0	0.0	0.0	0.0	0.0	0.0	0.0	0.0	0.0	0.0	0.0	0.0	0.0	0.0	0.0	0.0	0.0	0.0	0.0	0.0	0.0	0.0	0.0	0.0	0.0	0.0
k__Bacteria|p__Fusobacteria|c__Fusobacteriia|o__Fusobacteriales|f__Fusobacteriaceae|g__Fusobacterium|s__Fusobacterium_mortiferum	0.0	0.0	0.0	0.0	0.0	0.0	0.0	0.0	0.0	0.0	0.0	0.0	0.0	0.0	0.0	0.0	0.0	0.0	0.0	0.0	0.00656	0.2299	0.0	0.0	0.0	0.0	0.0	0.0	0.0	0.0	0.0	0.0	0.0	0.0	0.0	0.0	0.0	0.0	0.0	0.0	0.0	0.0	0.0	0.0	0.0	0.0	0.0	0.0	0.0
k__Bacteria|p__Fusobacteria|c__Fusobacteriia|o__Fusobacteriales|f__Fusobacteriaceae|g__Fusobacterium|s__Fusobacterium_mortiferum|t__GCF_000158195	0.0	0.0	0.0	0.0	0.0	0.0	0.0	0.0	0.0	0.0	0.0	0.0	0.0	0.0	0.0	0.0	0.0	0.0	0.0	0.0	0.00656	0.2299	0.0	0.0	0.0	0.0	0.0	0.0	0.0	0.0	0.0	0.0	0.0	0.0	0.0	0.0	0.0	0.0	0.0	0.0	0.0	0.0	0.0	0.0	0.0	0.0	0.0	0.0	0.0
k__Bacteria|p__Fusobacteria|c__Fusobacteriia|o__Fusobacteriales|f__Fusobacteriaceae|g__Fusobacterium|s__Fusobacterium_ulcerans	0.0	0.0	0.0	0.0	0.0	0.0	0.0	0.0	0.0	0.0	0.0	0.0	0.0	0.0	0.0	0.0	0.0	0.0	0.0	0.0	0.0	0.0	0.0	0.0	0.0	0.0	0.0	0.0	0.0	0.0	0.0	0.0	0.0	0.0	0.0	0.0	0.0	0.0	0.0	0.0	0.0	0.0	0.0	0.0	0.0	0.0	0.0	0.0	0.0
k__Bacteria|p__Fusobacteria|c__Fusobacteriia|o__Fusobacteriales|f__Fusobacteriaceae|g__Fusobacterium|s__Fusobacterium_ulcerans|t__Fusobacterium_ulcerans_unclassified	0.0	0.0	0.0	0.0	0.0	0.0	0.0	0.0	0.0	0.0	0.0	0.0	0.0	0.0	0.0	0.0	0.0	0.0	0.0	0.0	0.0	0.0	0.0	0.0	0.0	0.0	0.0	0.0	0.0	0.0	0.0	0.0	0.0	0.0	0.0	0.0	0.0	0.0	0.0	0.0	0.0	0.0	0.0	0.0	0.0	0.0	0.0	0.0	0.0
k__Bacteria|p__Fusobacteria|c__Fusobacteriia|o__Fusobacteriales|f__Leptotrichiaceae	0.0	0.0	0.0	0.0	0.0	0.0	0.0	0.0	0.0	0.0	0.0	0.0	0.0	0.0	0.0	0.0	0.0	0.0	0.0	0.0	0.0	0.0	0.0	0.0	0.0	0.0	0.0	0.0	0.0	0.0	0.0	0.0	0.0	0.0	0.0	0.0	0.0	0.0	0.0	0.0	0.0	0.0	0.0	0.0	0.0	0.0	0.0	0.0	0.0
k__Bacteria|p__Fusobacteria|c__Fusobacteriia|o__Fusobacteriales|f__Leptotrichiaceae|g__Leptotrichiaceae_unclassified	0.0	0.0	0.0	0.0	0.0	0.0	0.0	0.0	0.0	0.0	0.0	0.0	0.0	0.0	0.0	0.0	0.0	0.0	0.0	0.0	0.0	0.0	0.0	0.0	0.0	0.0	0.0	0.0	0.0	0.0	0.0	0.0	0.0	0.0	0.0	0.0	0.0	0.0	0.0	0.0	0.0	0.0	0.0	0.0	0.0	0.0	0.0	0.0	0.0
k__Bacteria|p__Proteobacteria	0.89672	1.86256	1.13389	1.29836	0.69504	0.55063	0.50907	0.09604	0.2215	0.7951	1.43198	2.32606	1.87572	0.51418	0.65874	1.39414	1.0465	1.58454	0.11037	1.70011	2.86189	1.06271	1.12035	1.84931	2.75129	1.83956	2.3219	2.89364	0.09564	0.54168	2.06033	0.95675	1.19649	1.30426	0.8049	1.03622	0.4973	0.34522	9.27839	2.56506	1.63796	1.63418	0.76813	1.75521	1.5458	0.52021	0.07974	0.07418	0.70427
k__Bacteria|p__Proteobacteria|c__Betaproteobacteria	0.61425	0.239	0.60087	0.54486	0.28749	0.20456	0.15799	0.0	0.15774	0.70275	1.16067	2.1135	1.34765	0.51418	0.65874	1.31259	0.70035	0.32303	0.04753	0.07745	2.00579	0.79801	0.70583	0.98261	0.37237	1.09105	1.54007	2.5096	0.02573	0.1345	1.63857	0.69305	0.2255	0.0	0.0	0.0	0.0	0.0	0.39405	1.06171	0.21492	0.47414	0.04841	1.63199	1.44095	0.10295	0.06677	0.0	0.17024
k__Bacteria|p__Proteobacteria|c__Betaproteobacteria|o__Burkholderiales	0.61425	0.239	0.60087	0.54486	0.28749	0.20456	0.15799	0.0	0.15774	0.70275	1.16067	2.1135	1.34765	0.51418	0.65874	1.31259	0.70035	0.32303	0.04753	0.07745	2.00579	0.79801	0.70583	0.98261	0.37237	1.09105	1.54007	2.5096	0.02573	0.1345	1.63857	0.69305	0.2255	0.0	0.0	0.0	0.0	0.0	0.39405	1.06171	0.21492	0.47414	0.04841	1.63199	1.44095	0.10295	0.06677	0.0	0.17024
k__Bacteria|p__Proteobacteria|c__Betaproteobacteria|o__Burkholderiales|f__Burkholderiaceae	0.0	0.0	0.0	0.0	0.02481	0.0	0.0	0.0	0.0	0.0	0.0	0.0	0.0	0.0	0.0	0.0	0.0	0.0	0.0	0.0	0.0	0.0	0.0	0.0	0.0	0.0	0.0	0.0	0.0	0.0	0.0	0.0	0.0	0.0	0.0	0.0	0.0	0.0	0.0	0.0	0.0	0.0	0.0	0.0	0.0	0.0	0.0	0.0	0.0
k__Bacteria|p__Proteobacteria|c__Betaproteobacteria|o__Burkholderiales|f__Burkholderiaceae|g__Burkholderia	0.0	0.0	0.0	0.0	0.02481	0.0	0.0	0.0	0.0	0.0	0.0	0.0	0.0	0.0	0.0	0.0	0.0	0.0	0.0	0.0	0.0	0.0	0.0	0.0	0.0	0.0	0.0	0.0	0.0	0.0	0.0	0.0	0.0	0.0	0.0	0.0	0.0	0.0	0.0	0.0	0.0	0.0	0.0	0.0	0.0	0.0	0.0	0.0	0.0
k__Bacteria|p__Proteobacteria|c__Betaproteobacteria|o__Burkholderiales|f__Burkholderiaceae|g__Burkholderia|s__Burkholderia_unclassified	0.0	0.0	0.0	0.0	0.02481	0.0	0.0	0.0	0.0	0.0	0.0	0.0	0.0	0.0	0.0	0.0	0.0	0.0	0.0	0.0	0.0	0.0	0.0	0.0	0.0	0.0	0.0	0.0	0.0	0.0	0.0	0.0	0.0	0.0	0.0	0.0	0.0	0.0	0.0	0.0	0.0	0.0	0.0	0.0	0.0	0.0	0.0	0.0	0.0
k__Bacteria|p__Proteobacteria|c__Betaproteobacteria|o__Burkholderiales|f__Burkholderiales_noname	0.0	0.13201	0.0	0.0	0.09284	0.06512	0.04557	0.0	0.02256	0.00838	0.01266	0.0	0.0	0.07251	0.13158	0.0	0.0	0.0	0.0	0.0	0.0	0.0	0.0	0.0	0.01222	0.0	0.0	0.0	0.0	0.0	0.0	0.0	0.12876	0.0	0.0	0.0	0.0	0.0	0.07741	0.01489	0.00983	0.02619	0.00204	0.0	0.13199	0.0	0.0	0.0	0.10562
k__Bacteria|p__Proteobacteria|c__Betaproteobacteria|o__Burkholderiales|f__Burkholderiales_noname|g__Burkholderiales_noname	0.0	0.13201	0.0	0.0	0.09284	0.06512	0.04557	0.0	0.02256	0.00838	0.01266	0.0	0.0	0.07251	0.13158	0.0	0.0	0.0	0.0	0.0	0.0	0.0	0.0	0.0	0.01222	0.0	0.0	0.0	0.0	0.0	0.0	0.0	0.12876	0.0	0.0	0.0	0.0	0.0	0.07741	0.01489	0.00983	0.02619	0.00204	0.0	0.13199	0.0	0.0	0.0	0.10562
k__Bacteria|p__Proteobacteria|c__Betaproteobacteria|o__Burkholderiales|f__Burkholderiales_noname|g__Burkholderiales_noname|s__Burkholderiales_bacterium_1_1_47	0.0	0.13201	0.0	0.0	0.09284	0.06512	0.04557	0.0	0.02256	0.00838	0.01266	0.0	0.0	0.07251	0.13158	0.0	0.0	0.0	0.0	0.0	0.0	0.0	0.0	0.0	0.01222	0.0	0.0	0.0	0.0	0.0	0.0	0.0	0.12876	0.0	0.0	0.0	0.0	0.0	0.07741	0.01489	0.00983	0.02619	0.00204	0.0	0.13199	0.0	0.0	0.0	0.10562
k__Bacteria|p__Proteobacteria|c__Betaproteobacteria|o__Burkholderiales|f__Burkholderiales_noname|g__Burkholderiales_noname|s__Burkholderiales_bacterium_1_1_47|t__GCF_000144975	0.0	0.13201	0.0	0.0	0.09284	0.06512	0.04557	0.0	0.02256	0.00838	0.01266	0.0	0.0	0.07251	0.13158	0.0	0.0	0.0	0.0	0.0	0.0	0.0	0.0	0.0	0.01222	0.0	0.0	0.0	0.0	0.0	0.0	0.0	0.12876	0.0	0.0	0.0	0.0	0.0	0.07741	0.01489	0.00983	0.02619	0.00204	0.0	0.13199	0.0	0.0	0.0	0.10562
k__Bacteria|p__Proteobacteria|c__Betaproteobacteria|o__Burkholderiales|f__Oxalobacteraceae	0.0	0.0	0.0	0.0	0.0	0.0	0.0	0.0	0.0	0.03144	0.43477	0.0	0.0	0.0	0.0	0.0	0.0	0.0	0.0	0.0	0.0	0.0	0.0	0.0	0.0	0.0	0.0	0.0	0.0	0.0	0.0	0.28796	0.0	0.0	0.0	0.0	0.0	0.0	0.25055	0.01483	0.0	0.0	0.0	0.0	0.0	0.0	0.0	0.0	0.0
k__Bacteria|p__Proteobacteria|c__Betaproteobacteria|o__Burkholderiales|f__Oxalobacteraceae|g__Oxalobacter	0.0	0.0	0.0	0.0	0.0	0.0	0.0	0.0	0.0	0.03144	0.43477	0.0	0.0	0.0	0.0	0.0	0.0	0.0	0.0	0.0	0.0	0.0	0.0	0.0	0.0	0.0	0.0	0.0	0.0	0.0	0.0	0.28796	0.0	0.0	0.0	0.0	0.0	0.0	0.25055	0.01483	0.0	0.0	0.0	0.0	0.0	0.0	0.0	0.0	0.0
k__Bacteria|p__Proteobacteria|c__Betaproteobacteria|o__Burkholderiales|f__Oxalobacteraceae|g__Oxalobacter|s__Oxalobacter_formigenes	0.0	0.0	0.0	0.0	0.0	0.0	0.0	0.0	0.0	0.03144	0.43477	0.0	0.0	0.0	0.0	0.0	0.0	0.0	0.0	0.0	0.0	0.0	0.0	0.0	0.0	0.0	0.0	0.0	0.0	0.0	0.0	0.28796	0.0	0.0	0.0	0.0	0.0	0.0	0.25055	0.01483	0.0	0.0	0.0	0.0	0.0	0.0	0.0	0.0	0.0
k__Bacteria|p__Proteobacteria|c__Betaproteobacteria|o__Burkholderiales|f__Oxalobacteraceae|g__Oxalobacter|s__Oxalobacter_formigenes|t__GCF_000158495	0.0	0.0	0.0	0.0	0.0	0.0	0.0	0.0	0.0	0.0	0.43477	0.0	0.0	0.0	0.0	0.0	0.0	0.0	0.0	0.0	0.0	0.0	0.0	0.0	0.0	0.0	0.0	0.0	0.0	0.0	0.0	0.28796	0.0	0.0	0.0	0.0	0.0	0.0	0.0	0.0	0.0	0.0	0.0	0.0	0.0	0.0	0.0	0.0	0.0
k__Bacteria|p__Proteobacteria|c__Betaproteobacteria|o__Burkholderiales|f__Oxalobacteraceae|g__Oxalobacter|s__Oxalobacter_formigenes|t__Oxalobacter_formigenes_unclassified	0.0	0.0	0.0	0.0	0.0	0.0	0.0	0.0	0.0	0.03144	0.0	0.0	0.0	0.0	0.0	0.0	0.0	0.0	0.0	0.0	0.0	0.0	0.0	0.0	0.0	0.0	0.0	0.0	0.0	0.0	0.0	0.0	0.0	0.0	0.0	0.0	0.0	0.0	0.25055	0.01483	0.0	0.0	0.0	0.0	0.0	0.0	0.0	0.0	0.0
k__Bacteria|p__Proteobacteria|c__Betaproteobacteria|o__Burkholderiales|f__Sutterellaceae	0.61425	0.10698	0.60087	0.54486	0.16985	0.13944	0.11242	0.0	0.13518	0.66292	0.71323	2.1135	1.34765	0.44167	0.52716	1.31259	0.70035	0.32303	0.04753	0.07745	2.00579	0.79801	0.70583	0.98261	0.36015	1.09105	1.54007	2.5096	0.02573	0.1345	1.63857	0.40509	0.09675	0.0	0.0	0.0	0.0	0.0	0.0661	1.032	0.20509	0.44795	0.04637	1.63199	1.30896	0.10295	0.06677	0.0	0.06462
k__Bacteria|p__Proteobacteria|c__Betaproteobacteria|o__Burkholderiales|f__Sutterellaceae|g__Parasutterella	0.0	0.10698	0.0	0.0	0.16985	0.13944	0.11242	0.0	0.13518	0.0	0.00721	0.0	0.0	0.44167	0.52716	0.0	0.0	0.0	0.0	0.0	0.0	0.0	0.0	0.0	0.36015	0.01721	0.0	0.03702	0.0	0.0	0.01861	0.0	0.09675	0.0	0.0	0.0	0.0	0.0	0.0	0.0	0.20509	0.44795	0.0	0.0	0.0	0.0	0.0	0.0	0.06462
k__Bacteria|p__Proteobacteria|c__Betaproteobacteria|o__Burkholderiales|f__Sutterellaceae|g__Parasutterella|s__Parasutterella_excrementihominis	0.0	0.10698	0.0	0.0	0.16985	0.13944	0.11242	0.0	0.13518	0.0	0.00721	0.0	0.0	0.44167	0.52716	0.0	0.0	0.0	0.0	0.0	0.0	0.0	0.0	0.0	0.36015	0.01721	0.0	0.03702	0.0	0.0	0.01861	0.0	0.09675	0.0	0.0	0.0	0.0	0.0	0.0	0.0	0.20509	0.44795	0.0	0.0	0.0	0.0	0.0	0.0	0.06462
k__Bacteria|p__Proteobacteria|c__Betaproteobacteria|o__Burkholderiales|f__Sutterellaceae|g__Parasutterella|s__Parasutterella_excrementihominis|t__GCF_000205025	0.0	0.10698	0.0	0.0	0.16985	0.13944	0.11242	0.0	0.13518	0.0	0.00721	0.0	0.0	0.44167	0.52716	0.0	0.0	0.0	0.0	0.0	0.0	0.0	0.0	0.0	0.36015	0.01721	0.0	0.03702	0.0	0.0	0.01861	0.0	0.09675	0.0	0.0	0.0	0.0	0.0	0.0	0.0	0.20509	0.44795	0.0	0.0	0.0	0.0	0.0	0.0	0.06462
k__Bacteria|p__Proteobacteria|c__Betaproteobacteria|o__Burkholderiales|f__Sutterellaceae|g__Sutterella	0.61425	0.0	0.0	0.0	0.0	0.0	0.0	0.0	0.0	0.66292	0.70603	2.1135	1.34765	0.0	0.0	1.31259	0.70035	0.0	0.0	0.0	2.00579	0.79801	0.70583	0.98261	0.0	1.07384	1.54007	2.47258	0.0	0.0	1.61996	0.40509	0.0	0.0	0.0	0.0	0.0	0.0	0.0661	1.032	0.0	0.0	0.0	1.63199	1.30896	0.0	0.0	0.0	0.0
k__Bacteria|p__Proteobacteria|c__Betaproteobacteria|o__Burkholderiales|f__Sutterellaceae|g__Sutterellaceae_unclassified	0.0	0.0	0.60087	0.54486	0.0	0.0	0.0	0.0	0.0	0.0	0.0	0.0	0.0	0.0	0.0	0.0	0.0	0.32303	0.04753	0.07745	0.0	0.0	0.0	0.0	0.0	0.0	0.0	0.0	0.02573	0.1345	0.0	0.0	0.0	0.0	0.0	0.0	0.0	0.0	0.0	0.0	0.0	0.0	0.04637	0.0	0.0	0.10295	0.06677	0.0	0.0
k__Bacteria|p__Proteobacteria|c__Betaproteobacteria|o__Burkholderiales|f__Sutterellaceae|g__Sutterella|s__Sutterella_wadsworthensis	0.61425	0.0	0.0	0.0	0.0	0.0	0.0	0.0	0.0	0.66292	0.70603	2.1135	1.34765	0.0	0.0	1.31259	0.70035	0.0	0.0	0.0	2.00579	0.79801	0.70583	0.98261	0.0	1.07384	1.54007	2.47258	0.0	0.0	1.61996	0.40509	0.0	0.0	0.0	0.0	0.0	0.0	0.0661	1.032	0.0	0.0	0.0	1.63199	1.30896	0.0	0.0	0.0	0.0
k__Bacteria|p__Proteobacteria|c__Betaproteobacteria|o__Burkholderiales|f__Sutterellaceae|g__Sutterella|s__Sutterella_wadsworthensis|t__GCF_000186505	0.0	0.0	0.0	0.0	0.0	0.0	0.0	0.0	0.0	0.0	0.0	0.0	0.0	0.0	0.0	0.0	0.0	0.0	0.0	0.0	0.0	0.0	0.0	0.0	0.0	0.0	0.0	0.0	0.0	0.0	0.0	0.0	0.0	0.0	0.0	0.0	0.0	0.0	0.0	0.0	0.0	0.0	0.0	0.0	0.0	0.0	0.0	0.0	0.0
k__Bacteria|p__Proteobacteria|c__Betaproteobacteria|o__Burkholderiales|f__Sutterellaceae|g__Sutterella|s__Sutterella_wadsworthensis|t__GCF_000297775	0.0	0.0	0.0	0.0	0.0	0.0	0.0	0.0	0.0	0.0	0.0	2.1135	1.34765	0.0	0.0	1.31259	0.70035	0.0	0.0	0.0	0.0	0.0	0.0	0.0	0.0	0.0	0.0	0.0	0.0	0.0	0.0	0.0	0.0	0.0	0.0	0.0	0.0	0.0	0.0	0.0	0.0	0.0	0.0	0.0	0.0	0.0	0.0	0.0	0.0
k__Bacteria|p__Proteobacteria|c__Betaproteobacteria|o__Burkholderiales|f__Sutterellaceae|g__Sutterella|s__Sutterella_wadsworthensis|t__Sutterella_wadsworthensis_unclassified	0.61425	0.0	0.0	0.0	0.0	0.0	0.0	0.0	0.0	0.66292	0.70603	0.0	0.0	0.0	0.0	0.0	0.0	0.0	0.0	0.0	2.00579	0.79801	0.70583	0.98261	0.0	1.07384	1.54007	2.47258	0.0	0.0	1.61996	0.40509	0.0	0.0	0.0	0.0	0.0	0.0	0.0661	1.032	0.0	0.0	0.0	1.63199	1.30896	0.0	0.0	0.0	0.0
k__Bacteria|p__Proteobacteria|c__Deltaproteobacteria	0.25777	1.44336	0.46762	0.65357	0.38428	0.34607	0.35108	0.0	0.0	0.06954	0.27131	0.17587	0.49402	0.0	0.0	0.0	0.3256	0.72283	0.06284	1.56599	0.62782	0.25405	0.38551	0.85706	0.0	0.0	0.31606	0.0	0.0	0.0	0.40002	0.2637	0.94074	1.25748	0.77691	0.66707	0.0	0.0	2.80184	1.08458	1.42304	1.03125	0.66919	0.0	0.0	0.0	0.0	0.0	0.51702
k__Bacteria|p__Proteobacteria|c__Deltaproteobacteria|o__Desulfovibrionales	0.25777	1.44336	0.46762	0.65357	0.38428	0.34607	0.35108	0.0	0.0	0.06954	0.27131	0.17587	0.49402	0.0	0.0	0.0	0.3256	0.72283	0.06284	1.56599	0.62782	0.25405	0.38551	0.85706	0.0	0.0	0.31606	0.0	0.0	0.0	0.40002	0.2637	0.94074	1.25748	0.77691	0.66707	0.0	0.0	2.80184	1.08458	1.42304	1.03125	0.66919	0.0	0.0	0.0	0.0	0.0	0.51702
k__Bacteria|p__Proteobacteria|c__Deltaproteobacteria|o__Desulfovibrionales|f__Desulfovibrionaceae	0.25777	1.44336	0.46762	0.65357	0.38428	0.34607	0.35108	0.0	0.0	0.06954	0.27131	0.17587	0.49402	0.0	0.0	0.0	0.3256	0.72283	0.06284	1.56599	0.62782	0.25405	0.38551	0.85706	0.0	0.0	0.31606	0.0	0.0	0.0	0.40002	0.2637	0.94074	1.25748	0.77691	0.66707	0.0	0.0	2.80184	1.08458	1.42304	1.03125	0.66919	0.0	0.0	0.0	0.0	0.0	0.51702
k__Bacteria|p__Proteobacteria|c__Deltaproteobacteria|o__Desulfovibrionales|f__Desulfovibrionaceae|g__Bilophila	0.12503	1.44336	0.46762	0.65357	0.37458	0.34267	0.34289	0.0	0.0	0.0	0.0	0.17587	0.49402	0.0	0.0	0.0	0.3256	0.72283	0.0	1.26486	0.62782	0.25405	0.38268	0.8485	0.0	0.0	0.31606	0.0	0.0	0.0	0.37953	0.18083	0.94074	1.25748	0.77691	0.66707	0.0	0.0	2.80184	1.08458	1.42304	1.01871	0.6662	0.0	0.0	0.0	0.0	0.0	0.51702
k__Bacteria|p__Proteobacteria|c__Deltaproteobacteria|o__Desulfovibrionales|f__Desulfovibrionaceae|g__Bilophila|s__Bilophila_unclassified	0.12503	1.44043	0.45303	0.63319	0.36553	0.32472	0.33161	0.0	0.0	0.0	0.0	0.17537	0.48959	0.0	0.0	0.0	0.32501	0.72283	0.0	1.19627	0.57005	0.23317	0.33488	0.69868	0.0	0.0	0.28813	0.0	0.0	0.0	0.36645	0.17686	0.91654	0.96653	0.58164	0.50366	0.0	0.0	2.36854	1.07669	1.20637	0.83266	0.63608	0.0	0.0	0.0	0.0	0.0	0.51702
k__Bacteria|p__Proteobacteria|c__Deltaproteobacteria|o__Desulfovibrionales|f__Desulfovibrionaceae|g__Bilophila|s__Bilophila_wadsworthia	0.0	0.00293	0.01459	0.02038	0.00904	0.01795	0.01127	0.0	0.0	0.0	0.0	0.0005	0.00443	0.0	0.0	0.0	0.00059	0.0	0.0	0.0686	0.05777	0.02088	0.0478	0.14983	0.0	0.0	0.02792	0.0	0.0	0.0	0.01308	0.00397	0.0242	0.29095	0.19527	0.16341	0.0	0.0	0.4333	0.00789	0.21667	0.18605	0.03011	0.0	0.0	0.0	0.0	0.0	0.0
k__Bacteria|p__Proteobacteria|c__Deltaproteobacteria|o__Desulfovibrionales|f__Desulfovibrionaceae|g__Bilophila|s__Bilophila_wadsworthia|t__GCF_000185705	0.0	0.00293	0.01459	0.02038	0.00904	0.01795	0.01127	0.0	0.0	0.0	0.0	0.0005	0.00443	0.0	0.0	0.0	0.00059	0.0	0.0	0.0686	0.05777	0.02088	0.0478	0.14983	0.0	0.0	0.02792	0.0	0.0	0.0	0.01308	0.00397	0.0242	0.29095	0.19527	0.16341	0.0	0.0	0.4333	0.00789	0.21667	0.18605	0.03011	0.0	0.0	0.0	0.0	0.0	0.0
k__Bacteria|p__Proteobacteria|c__Deltaproteobacteria|o__Desulfovibrionales|f__Desulfovibrionaceae|g__Desulfovibrio	0.13275	0.0	0.0	0.0	0.0097	0.00341	0.00819	0.0	0.0	0.06954	0.27131	0.0	0.0	0.0	0.0	0.0	0.0	0.0	0.06284	0.30113	0.0	0.0	0.00283	0.00856	0.0	0.0	0.0	0.0	0.0	0.0	0.02049	0.08286	0.0	0.0	0.0	0.0	0.0	0.0	0.0	0.0	0.0	0.01255	0.003	0.0	0.0	0.0	0.0	0.0	0.0
k__Bacteria|p__Proteobacteria|c__Deltaproteobacteria|o__Desulfovibrionales|f__Desulfovibrionaceae|g__Desulfovibrio|s__Desulfovibrio_desulfuricans	0.0	0.0	0.0	0.0	0.0097	0.00341	0.00819	0.0	0.0	0.06954	0.27131	0.0	0.0	0.0	0.0	0.0	0.0	0.0	0.06284	0.30113	0.0	0.0	0.00283	0.00856	0.0	0.0	0.0	0.0	0.0	0.0	0.02049	0.08286	0.0	0.0	0.0	0.0	0.0	0.0	0.0	0.0	0.0	0.01255	0.003	0.0	0.0	0.0	0.0	0.0	0.0
k__Bacteria|p__Proteobacteria|c__Deltaproteobacteria|o__Desulfovibrionales|f__Desulfovibrionaceae|g__Desulfovibrio|s__Desulfovibrio_desulfuricans|t__Desulfovibrio_desulfuricans_unclassified	0.0	0.0	0.0	0.0	0.0097	0.00341	0.00819	0.0	0.0	0.06954	0.27131	0.0	0.0	0.0	0.0	0.0	0.0	0.0	0.06284	0.30113	0.0	0.0	0.00283	0.00856	0.0	0.0	0.0	0.0	0.0	0.0	0.02049	0.08286	0.0	0.0	0.0	0.0	0.0	0.0	0.0	0.0	0.0	0.01255	0.003	0.0	0.0	0.0	0.0	0.0	0.0
k__Bacteria|p__Proteobacteria|c__Deltaproteobacteria|o__Desulfovibrionales|f__Desulfovibrionaceae|g__Desulfovibrio|s__Desulfovibrio_piger	0.13275	0.0	0.0	0.0	0.0	0.0	0.0	0.0	0.0	0.0	0.0	0.0	0.0	0.0	0.0	0.0	0.0	0.0	0.0	0.0	0.0	0.0	0.0	0.0	0.0	0.0	0.0	0.0	0.0	0.0	0.0	0.0	0.0	0.0	0.0	0.0	0.0	0.0	0.0	0.0	0.0	0.0	0.0	0.0	0.0	0.0	0.0	0.0	0.0
k__Bacteria|p__Proteobacteria|c__Deltaproteobacteria|o__Desulfovibrionales|f__Desulfovibrionaceae|g__Desulfovibrio|s__Desulfovibrio_piger|t__GCF_000156375	0.13275	0.0	0.0	0.0	0.0	0.0	0.0	0.0	0.0	0.0	0.0	0.0	0.0	0.0	0.0	0.0	0.0	0.0	0.0	0.0	0.0	0.0	0.0	0.0	0.0	0.0	0.0	0.0	0.0	0.0	0.0	0.0	0.0	0.0	0.0	0.0	0.0	0.0	0.0	0.0	0.0	0.0	0.0	0.0	0.0	0.0	0.0	0.0	0.0
k__Bacteria|p__Proteobacteria|c__Epsilonproteobacteria	0.0	0.0	0.0	0.0	0.0	0.0	0.0	0.0	0.0	0.0	0.0	0.0	0.0	0.0	0.0	0.0	0.0	0.0	0.0	0.0	0.0	0.0	0.0	0.0	0.0	0.0	0.0	0.0	0.0	0.0	0.0	0.0	0.0	0.0	0.0	0.0	0.0	0.0	0.0	0.0	0.0	0.0	0.0	0.0	0.0	0.0	0.0	0.0	0.0
k__Bacteria|p__Proteobacteria|c__Epsilonproteobacteria|o__Campylobacterales	0.0	0.0	0.0	0.0	0.0	0.0	0.0	0.0	0.0	0.0	0.0	0.0	0.0	0.0	0.0	0.0	0.0	0.0	0.0	0.0	0.0	0.0	0.0	0.0	0.0	0.0	0.0	0.0	0.0	0.0	0.0	0.0	0.0	0.0	0.0	0.0	0.0	0.0	0.0	0.0	0.0	0.0	0.0	0.0	0.0	0.0	0.0	0.0	0.0
k__Bacteria|p__Proteobacteria|c__Epsilonproteobacteria|o__Campylobacterales|f__Campylobacteraceae	0.0	0.0	0.0	0.0	0.0	0.0	0.0	0.0	0.0	0.0	0.0	0.0	0.0	0.0	0.0	0.0	0.0	0.0	0.0	0.0	0.0	0.0	0.0	0.0	0.0	0.0	0.0	0.0	0.0	0.0	0.0	0.0	0.0	0.0	0.0	0.0	0.0	0.0	0.0	0.0	0.0	0.0	0.0	0.0	0.0	0.0	0.0	0.0	0.0
k__Bacteria|p__Proteobacteria|c__Epsilonproteobacteria|o__Campylobacterales|f__Campylobacteraceae|g__Campylobacter	0.0	0.0	0.0	0.0	0.0	0.0	0.0	0.0	0.0	0.0	0.0	0.0	0.0	0.0	0.0	0.0	0.0	0.0	0.0	0.0	0.0	0.0	0.0	0.0	0.0	0.0	0.0	0.0	0.0	0.0	0.0	0.0	0.0	0.0	0.0	0.0	0.0	0.0	0.0	0.0	0.0	0.0	0.0	0.0	0.0	0.0	0.0	0.0	0.0
k__Bacteria|p__Proteobacteria|c__Epsilonproteobacteria|o__Campylobacterales|f__Campylobacteraceae|g__Campylobacter|s__Campylobacter_gracilis	0.0	0.0	0.0	0.0	0.0	0.0	0.0	0.0	0.0	0.0	0.0	0.0	0.0	0.0	0.0	0.0	0.0	0.0	0.0	0.0	0.0	0.0	0.0	0.0	0.0	0.0	0.0	0.0	0.0	0.0	0.0	0.0	0.0	0.0	0.0	0.0	0.0	0.0	0.0	0.0	0.0	0.0	0.0	0.0	0.0	0.0	0.0	0.0	0.0
k__Bacteria|p__Proteobacteria|c__Epsilonproteobacteria|o__Campylobacterales|f__Campylobacteraceae|g__Campylobacter|s__Campylobacter_gracilis|t__GCF_000175875	0.0	0.0	0.0	0.0	0.0	0.0	0.0	0.0	0.0	0.0	0.0	0.0	0.0	0.0	0.0	0.0	0.0	0.0	0.0	0.0	0.0	0.0	0.0	0.0	0.0	0.0	0.0	0.0	0.0	0.0	0.0	0.0	0.0	0.0	0.0	0.0	0.0	0.0	0.0	0.0	0.0	0.0	0.0	0.0	0.0	0.0	0.0	0.0	0.0
k__Bacteria|p__Proteobacteria|c__Epsilonproteobacteria|o__Campylobacterales|f__Campylobacteraceae|g__Campylobacter|s__Campylobacter_ureolyticus	0.0	0.0	0.0	0.0	0.0	0.0	0.0	0.0	0.0	0.0	0.0	0.0	0.0	0.0	0.0	0.0	0.0	0.0	0.0	0.0	0.0	0.0	0.0	0.0	0.0	0.0	0.0	0.0	0.0	0.0	0.0	0.0	0.0	0.0	0.0	0.0	0.0	0.0	0.0	0.0	0.0	0.0	0.0	0.0	0.0	0.0	0.0	0.0	0.0
k__Bacteria|p__Proteobacteria|c__Epsilonproteobacteria|o__Campylobacterales|f__Campylobacteraceae|g__Campylobacter|s__Campylobacter_ureolyticus|t__Campylobacter_ureolyticus_unclassified	0.0	0.0	0.0	0.0	0.0	0.0	0.0	0.0	0.0	0.0	0.0	0.0	0.0	0.0	0.0	0.0	0.0	0.0	0.0	0.0	0.0	0.0	0.0	0.0	0.0	0.0	0.0	0.0	0.0	0.0	0.0	0.0	0.0	0.0	0.0	0.0	0.0	0.0	0.0	0.0	0.0	0.0	0.0	0.0	0.0	0.0	0.0	0.0	0.0
k__Bacteria|p__Proteobacteria|c__Gammaproteobacteria	0.0247	0.1802	0.0654	0.09994	0.02327	0.0	0.0	0.09604	0.06376	0.02281	0.0	0.03669	0.03405	0.0	0.0	0.08155	0.02055	0.53868	0.0	0.05666	0.22828	0.01065	0.02901	0.00964	2.37893	0.74852	0.46578	0.38404	0.06991	0.40718	0.02174	0.0	0.03025	0.04679	0.028	0.36914	0.4973	0.34522	6.0825	0.41876	0.0	0.12879	0.05052	0.12322	0.10485	0.41726	0.01297	0.07418	0.01701
k__Bacteria|p__Proteobacteria|c__Gammaproteobacteria|o__Enterobacteriales	0.0247	0.1802	0.0654	0.09994	0.00928	0.0	0.0	0.03763	0.06376	0.02281	0.0	0.0	0.03405	0.0	0.0	0.08155	0.0	0.53868	0.0	0.05666	0.22828	0.01065	0.02901	0.0	0.0783	0.70151	0.34509	0.02356	0.06888	0.40718	0.02174	0.0	0.0	0.04679	0.028	0.36914	0.4973	0.34522	6.0825	0.41876	0.0	0.12879	0.05052	0.08906	0.08416	0.41726	0.01297	0.07418	0.0
k__Bacteria|p__Proteobacteria|c__Gammaproteobacteria|o__Enterobacteriales|f__Enterobacteriaceae	0.0247	0.1802	0.0654	0.09994	0.00928	0.0	0.0	0.03763	0.06376	0.02281	0.0	0.0	0.03405	0.0	0.0	0.08155	0.0	0.53868	0.0	0.05666	0.22828	0.01065	0.02901	0.0	0.0783	0.70151	0.34509	0.02356	0.06888	0.40718	0.02174	0.0	0.0	0.04679	0.028	0.36914	0.4973	0.34522	6.0825	0.41876	0.0	0.12879	0.05052	0.08906	0.08416	0.41726	0.01297	0.07418	0.0
k__Bacteria|p__Proteobacteria|c__Gammaproteobacteria|o__Enterobacteriales|f__Enterobacteriaceae|g__Citrobacter	0.0	0.0	0.0	0.0	0.0	0.0	0.0	0.0	0.0	0.0	0.0	0.0	0.0	0.0	0.0	0.0	0.0	0.0	0.0	0.0	0.0	0.0	0.0	0.0	0.0	0.0	0.0	0.0	0.0	0.0	0.0	0.0	0.0	0.0	0.0	0.0	0.0	0.0	5.40802	0.0	0.0	0.0	0.0	0.0	0.0	0.0	0.0	0.0	0.0
k__Bacteria|p__Proteobacteria|c__Gammaproteobacteria|o__Enterobacteriales|f__Enterobacteriaceae|g__Citrobacter|s__Citrobacter_freundii	0.0	0.0	0.0	0.0	0.0	0.0	0.0	0.0	0.0	0.0	0.0	0.0	0.0	0.0	0.0	0.0	0.0	0.0	0.0	0.0	0.0	0.0	0.0	0.0	0.0	0.0	0.0	0.0	0.0	0.0	0.0	0.0	0.0	0.0	0.0	0.0	0.0	0.0	3.17798	0.0	0.0	0.0	0.0	0.0	0.0	0.0	0.0	0.0	0.0
k__Bacteria|p__Proteobacteria|c__Gammaproteobacteria|o__Enterobacteriales|f__Enterobacteriaceae|g__Citrobacter|s__Citrobacter_freundii|t__Citrobacter_freundii_unclassified	0.0	0.0	0.0	0.0	0.0	0.0	0.0	0.0	0.0	0.0	0.0	0.0	0.0	0.0	0.0	0.0	0.0	0.0	0.0	0.0	0.0	0.0	0.0	0.0	0.0	0.0	0.0	0.0	0.0	0.0	0.0	0.0	0.0	0.0	0.0	0.0	0.0	0.0	3.17798	0.0	0.0	0.0	0.0	0.0	0.0	0.0	0.0	0.0	0.0
k__Bacteria|p__Proteobacteria|c__Gammaproteobacteria|o__Enterobacteriales|f__Enterobacteriaceae|g__Citrobacter|s__Citrobacter_unclassified	0.0	0.0	0.0	0.0	0.0	0.0	0.0	0.0	0.0	0.0	0.0	0.0	0.0	0.0	0.0	0.0	0.0	0.0	0.0	0.0	0.0	0.0	0.0	0.0	0.0	0.0	0.0	0.0	0.0	0.0	0.0	0.0	0.0	0.0	0.0	0.0	0.0	0.0	2.23005	0.0	0.0	0.0	0.0	0.0	0.0	0.0	0.0	0.0	0.0
k__Bacteria|p__Proteobacteria|c__Gammaproteobacteria|o__Enterobacteriales|f__Enterobacteriaceae|g__Cronobacter	0.0	0.0	0.0	0.0	0.0	0.0	0.0	0.0	0.0	0.0	0.0	0.0	0.0	0.0	0.0	0.0	0.0	0.0	0.0	0.0	0.0	0.0	0.0	0.0	0.0	0.0	0.0	0.0	0.0	0.0	0.0	0.0	0.0	0.0	0.0	0.0	0.0	0.0	0.0	0.0	0.0	0.0	0.0	0.0	0.0	0.0	0.0	0.0	0.0
k__Bacteria|p__Proteobacteria|c__Gammaproteobacteria|o__Enterobacteriales|f__Enterobacteriaceae|g__Cronobacter|s__Cronobacter_sakazakii	0.0	0.0	0.0	0.0	0.0	0.0	0.0	0.0	0.0	0.0	0.0	0.0	0.0	0.0	0.0	0.0	0.0	0.0	0.0	0.0	0.0	0.0	0.0	0.0	0.0	0.0	0.0	0.0	0.0	0.0	0.0	0.0	0.0	0.0	0.0	0.0	0.0	0.0	0.0	0.0	0.0	0.0	0.0	0.0	0.0	0.0	0.0	0.0	0.0
k__Bacteria|p__Proteobacteria|c__Gammaproteobacteria|o__Enterobacteriales|f__Enterobacteriaceae|g__Cronobacter|s__Cronobacter_sakazakii|t__Cronobacter_sakazakii_unclassified	0.0	0.0	0.0	0.0	0.0	0.0	0.0	0.0	0.0	0.0	0.0	0.0	0.0	0.0	0.0	0.0	0.0	0.0	0.0	0.0	0.0	0.0	0.0	0.0	0.0	0.0	0.0	0.0	0.0	0.0	0.0	0.0	0.0	0.0	0.0	0.0	0.0	0.0	0.0	0.0	0.0	0.0	0.0	0.0	0.0	0.0	0.0	0.0	0.0
k__Bacteria|p__Proteobacteria|c__Gammaproteobacteria|o__Enterobacteriales|f__Enterobacteriaceae|g__Cronobacter|s__Cronobacter_unclassified	0.0	0.0	0.0	0.0	0.0	0.0	0.0	0.0	0.0	0.0	0.0	0.0	0.0	0.0	0.0	0.0	0.0	0.0	0.0	0.0	0.0	0.0	0.0	0.0	0.0	0.0	0.0	0.0	0.0	0.0	0.0	0.0	0.0	0.0	0.0	0.0	0.0	0.0	0.0	0.0	0.0	0.0	0.0	0.0	0.0	0.0	0.0	0.0	0.0
k__Bacteria|p__Proteobacteria|c__Gammaproteobacteria|o__Enterobacteriales|f__Enterobacteriaceae|g__Enterobacter	0.0	0.0	0.0	0.0305	0.0	0.0	0.0	0.0	0.0	0.0	0.0	0.0	0.0	0.0	0.0	0.0	0.0	0.0	0.0	0.0	0.0	0.0	0.0	0.0	0.0	0.0	0.0	0.0	0.00247	0.0	0.0	0.0	0.0	0.0	0.0	0.0	0.0	0.0	0.0	0.0	0.0	0.0	0.0	0.0	0.0	0.0	0.0	0.0	0.0
k__Bacteria|p__Proteobacteria|c__Gammaproteobacteria|o__Enterobacteriales|f__Enterobacteriaceae|g__Enterobacter|s__Enterobacter_aerogenes	0.0	0.0	0.0	0.01824	0.0	0.0	0.0	0.0	0.0	0.0	0.0	0.0	0.0	0.0	0.0	0.0	0.0	0.0	0.0	0.0	0.0	0.0	0.0	0.0	0.0	0.0	0.0	0.0	0.0	0.0	0.0	0.0	0.0	0.0	0.0	0.0	0.0	0.0	0.0	0.0	0.0	0.0	0.0	0.0	0.0	0.0	0.0	0.0	0.0
k__Bacteria|p__Proteobacteria|c__Gammaproteobacteria|o__Enterobacteriales|f__Enterobacteriaceae|g__Enterobacter|s__Enterobacter_aerogenes|t__Enterobacter_aerogenes_unclassified	0.0	0.0	0.0	0.01824	0.0	0.0	0.0	0.0	0.0	0.0	0.0	0.0	0.0	0.0	0.0	0.0	0.0	0.0	0.0	0.0	0.0	0.0	0.0	0.0	0.0	0.0	0.0	0.0	0.0	0.0	0.0	0.0	0.0	0.0	0.0	0.0	0.0	0.0	0.0	0.0	0.0	0.0	0.0	0.0	0.0	0.0	0.0	0.0	0.0
k__Bacteria|p__Proteobacteria|c__Gammaproteobacteria|o__Enterobacteriales|f__Enterobacteriaceae|g__Enterobacter|s__Enterobacter_cloacae	0.0	0.0	0.0	0.01226	0.0	0.0	0.0	0.0	0.0	0.0	0.0	0.0	0.0	0.0	0.0	0.0	0.0	0.0	0.0	0.0	0.0	0.0	0.0	0.0	0.0	0.0	0.0	0.0	0.00247	0.0	0.0	0.0	0.0	0.0	0.0	0.0	0.0	0.0	0.0	0.0	0.0	0.0	0.0	0.0	0.0	0.0	0.0	0.0	0.0
k__Bacteria|p__Proteobacteria|c__Gammaproteobacteria|o__Enterobacteriales|f__Enterobacteriaceae|g__Enterobacter|s__Enterobacter_cloacae|t__Enterobacter_cloacae_unclassified	0.0	0.0	0.0	0.01226	0.0	0.0	0.0	0.0	0.0	0.0	0.0	0.0	0.0	0.0	0.0	0.0	0.0	0.0	0.0	0.0	0.0	0.0	0.0	0.0	0.0	0.0	0.0	0.0	0.00247	0.0	0.0	0.0	0.0	0.0	0.0	0.0	0.0	0.0	0.0	0.0	0.0	0.0	0.0	0.0	0.0	0.0	0.0	0.0	0.0
k__Bacteria|p__Proteobacteria|c__Gammaproteobacteria|o__Enterobacteriales|f__Enterobacteriaceae|g__Escherichia	0.0	0.08981	0.02432	0.06943	0.00928	0.0	0.0	0.03763	0.06376	0.02281	0.0	0.0	0.03405	0.0	0.0	0.08155	0.0	0.45667	0.0	0.05666	0.22828	0.01065	0.02901	0.0	0.0783	0.70151	0.34509	0.0	0.05398	0.40718	0.02174	0.0	0.0	0.04679	0.028	0.36914	0.4973	0.34522	0.20738	0.0	0.0	0.11698	0.05052	0.08906	0.08416	0.40622	0.01297	0.07418	0.0
k__Bacteria|p__Proteobacteria|c__Gammaproteobacteria|o__Enterobacteriales|f__Enterobacteriaceae|g__Escherichia|s__Escherichia_coli	0.0	0.08279	0.0	0.0	0.00928	0.0	0.0	0.03763	0.01982	0.00695	0.0	0.0	0.03405	0.0	0.0	0.05899	0.0	0.45667	0.0	0.02852	0.21598	0.01065	0.01374	0.0	0.0	0.70151	0.25292	0.0	0.03494	0.28197	0.0	0.0	0.0	0.02521	0.028	0.34539	0.4973	0.34522	0.0	0.0	0.0	0.11698	0.05052	0.02877	0.06136	0.29986	0.0	0.00744	0.0
k__Bacteria|p__Proteobacteria|c__Gammaproteobacteria|o__Enterobacteriales|f__Enterobacteriaceae|g__Escherichia|s__Escherichia_coli|t__Escherichia_coli_unclassified	0.0	0.08279	0.0	0.0	0.00928	0.0	0.0	0.03763	0.01982	0.00695	0.0	0.0	0.03405	0.0	0.0	0.05899	0.0	0.45667	0.0	0.02852	0.21598	0.01065	0.01374	0.0	0.0	0.70151	0.25292	0.0	0.03494	0.28197	0.0	0.0	0.0	0.02521	0.028	0.34539	0.4973	0.34522	0.0	0.0	0.0	0.11698	0.05052	0.02877	0.06136	0.29986	0.0	0.00744	0.0
k__Bacteria|p__Proteobacteria|c__Gammaproteobacteria|o__Enterobacteriales|f__Enterobacteriaceae|g__Escherichia|s__Escherichia_unclassified	0.0	0.00702	0.02432	0.06943	0.0	0.0	0.0	0.0	0.04394	0.01587	0.0	0.0	0.0	0.0	0.0	0.02256	0.0	0.0	0.0	0.02814	0.0123	0.0	0.01528	0.0	0.0783	0.0	0.09216	0.0	0.01904	0.12521	0.02174	0.0	0.0	0.02158	0.0	0.02375	0.0	0.0	0.20738	0.0	0.0	0.0	0.0	0.06029	0.02279	0.10636	0.01297	0.06675	0.0
k__Bacteria|p__Proteobacteria|c__Gammaproteobacteria|o__Enterobacteriales|f__Enterobacteriaceae|g__Klebsiella	0.0247	0.09039	0.04108	0.0	0.0	0.0	0.0	0.0	0.0	0.0	0.0	0.0	0.0	0.0	0.0	0.0	0.0	0.08201	0.0	0.0	0.0	0.0	0.0	0.0	0.0	0.0	0.0	0.02356	0.01244	0.0	0.0	0.0	0.0	0.0	0.0	0.0	0.0	0.0	0.4671	0.41876	0.0	0.0118	0.0	0.0	0.0	0.0	0.0	0.0	0.0
k__Bacteria|p__Proteobacteria|c__Gammaproteobacteria|o__Enterobacteriales|f__Enterobacteriaceae|g__Klebsiella|s__Klebsiella_oxytoca	0.0	0.0	0.0	0.0	0.0	0.0	0.0	0.0	0.0	0.0	0.0	0.0	0.0	0.0	0.0	0.0	0.0	0.0	0.0	0.0	0.0	0.0	0.0	0.0	0.0	0.0	0.0	0.0	0.0	0.0	0.0	0.0	0.0	0.0	0.0	0.0	0.0	0.0	0.32494	0.3089	0.0	0.0	0.0	0.0	0.0	0.0	0.0	0.0	0.0
k__Bacteria|p__Proteobacteria|c__Gammaproteobacteria|o__Enterobacteriales|f__Enterobacteriaceae|g__Klebsiella|s__Klebsiella_oxytoca|t__Klebsiella_oxytoca_unclassified	0.0	0.0	0.0	0.0	0.0	0.0	0.0	0.0	0.0	0.0	0.0	0.0	0.0	0.0	0.0	0.0	0.0	0.0	0.0	0.0	0.0	0.0	0.0	0.0	0.0	0.0	0.0	0.0	0.0	0.0	0.0	0.0	0.0	0.0	0.0	0.0	0.0	0.0	0.32494	0.3089	0.0	0.0	0.0	0.0	0.0	0.0	0.0	0.0	0.0
k__Bacteria|p__Proteobacteria|c__Gammaproteobacteria|o__Enterobacteriales|f__Enterobacteriaceae|g__Klebsiella|s__Klebsiella_pneumoniae	0.0247	0.09039	0.01768	0.0	0.0	0.0	0.0	0.0	0.0	0.0	0.0	0.0	0.0	0.0	0.0	0.0	0.0	0.08201	0.0	0.0	0.0	0.0	0.0	0.0	0.0	0.0	0.0	0.01997	0.0	0.0	0.0	0.0	0.0	0.0	0.0	0.0	0.0	0.0	0.0	0.0	0.0	0.0118	0.0	0.0	0.0	0.0	0.0	0.0	0.0
k__Bacteria|p__Proteobacteria|c__Gammaproteobacteria|o__Enterobacteriales|f__Enterobacteriaceae|g__Klebsiella|s__Klebsiella_pneumoniae|t__Klebsiella_pneumoniae_unclassified	0.0247	0.09039	0.01768	0.0	0.0	0.0	0.0	0.0	0.0	0.0	0.0	0.0	0.0	0.0	0.0	0.0	0.0	0.08201	0.0	0.0	0.0	0.0	0.0	0.0	0.0	0.0	0.0	0.01997	0.0	0.0	0.0	0.0	0.0	0.0	0.0	0.0	0.0	0.0	0.0	0.0	0.0	0.0118	0.0	0.0	0.0	0.0	0.0	0.0	0.0
k__Bacteria|p__Proteobacteria|c__Gammaproteobacteria|o__Enterobacteriales|f__Enterobacteriaceae|g__Klebsiella|s__Klebsiella_unclassified	0.0	0.0	0.02341	0.0	0.0	0.0	0.0	0.0	0.0	0.0	0.0	0.0	0.0	0.0	0.0	0.0	0.0	0.0	0.0	0.0	0.0	0.0	0.0	0.0	0.0	0.0	0.0	0.00359	0.01244	0.0	0.0	0.0	0.0	0.0	0.0	0.0	0.0	0.0	0.14216	0.10986	0.0	0.0	0.0	0.0	0.0	0.0	0.0	0.0	0.0
k__Bacteria|p__Proteobacteria|c__Gammaproteobacteria|o__Enterobacteriales|f__Enterobacteriaceae|g__Morganella	0.0	0.0	0.0	0.0	0.0	0.0	0.0	0.0	0.0	0.0	0.0	0.0	0.0	0.0	0.0	0.0	0.0	0.0	0.0	0.0	0.0	0.0	0.0	0.0	0.0	0.0	0.0	0.0	0.0	0.0	0.0	0.0	0.0	0.0	0.0	0.0	0.0	0.0	0.0	0.0	0.0	0.0	0.0	0.0	0.0	0.01104	0.0	0.0	0.0
k__Bacteria|p__Proteobacteria|c__Gammaproteobacteria|o__Enterobacteriales|f__Enterobacteriaceae|g__Morganella|s__Morganella_morganii	0.0	0.0	0.0	0.0	0.0	0.0	0.0	0.0	0.0	0.0	0.0	0.0	0.0	0.0	0.0	0.0	0.0	0.0	0.0	0.0	0.0	0.0	0.0	0.0	0.0	0.0	0.0	0.0	0.0	0.0	0.0	0.0	0.0	0.0	0.0	0.0	0.0	0.0	0.0	0.0	0.0	0.0	0.0	0.0	0.0	0.01104	0.0	0.0	0.0
k__Bacteria|p__Proteobacteria|c__Gammaproteobacteria|o__Enterobacteriales|f__Enterobacteriaceae|g__Morganella|s__Morganella_morganii|t__GCF_000286435	0.0	0.0	0.0	0.0	0.0	0.0	0.0	0.0	0.0	0.0	0.0	0.0	0.0	0.0	0.0	0.0	0.0	0.0	0.0	0.0	0.0	0.0	0.0	0.0	0.0	0.0	0.0	0.0	0.0	0.0	0.0	0.0	0.0	0.0	0.0	0.0	0.0	0.0	0.0	0.0	0.0	0.0	0.0	0.0	0.0	0.01104	0.0	0.0	0.0
k__Bacteria|p__Proteobacteria|c__Gammaproteobacteria|o__Pasteurellales	0.0	0.0	0.0	0.0	0.014	0.0	0.0	0.05841	0.0	0.0	0.0	0.03669	0.0	0.0	0.0	0.0	0.02055	0.0	0.0	0.0	0.0	0.0	0.0	0.0	2.30062	0.047	0.12069	0.36048	0.00102	0.0	0.0	0.0	0.03025	0.0	0.0	0.0	0.0	0.0	0.0	0.0	0.0	0.0	0.0	0.03416	0.02069	0.0	0.0	0.0	0.01701
k__Bacteria|p__Proteobacteria|c__Gammaproteobacteria|o__Pasteurellales|f__Pasteurellaceae	0.0	0.0	0.0	0.0	0.014	0.0	0.0	0.05841	0.0	0.0	0.0	0.03669	0.0	0.0	0.0	0.0	0.02055	0.0	0.0	0.0	0.0	0.0	0.0	0.0	2.30062	0.047	0.12069	0.36048	0.00102	0.0	0.0	0.0	0.03025	0.0	0.0	0.0	0.0	0.0	0.0	0.0	0.0	0.0	0.0	0.03416	0.02069	0.0	0.0	0.0	0.01701
k__Bacteria|p__Proteobacteria|c__Gammaproteobacteria|o__Pasteurellales|f__Pasteurellaceae|g__Haemophilus	0.0	0.0	0.0	0.0	0.014	0.0	0.0	0.05841	0.0	0.0	0.0	0.03669	0.0	0.0	0.0	0.0	0.02055	0.0	0.0	0.0	0.0	0.0	0.0	0.0	2.30062	0.047	0.12069	0.36048	0.00102	0.0	0.0	0.0	0.03025	0.0	0.0	0.0	0.0	0.0	0.0	0.0	0.0	0.0	0.0	0.03416	0.02069	0.0	0.0	0.0	0.01701
k__Bacteria|p__Proteobacteria|c__Gammaproteobacteria|o__Pasteurellales|f__Pasteurellaceae|g__Haemophilus|s__Haemophilus_parainfluenzae	0.0	0.0	0.0	0.0	0.014	0.0	0.0	0.05841	0.0	0.0	0.0	0.03669	0.0	0.0	0.0	0.0	0.02055	0.0	0.0	0.0	0.0	0.0	0.0	0.0	2.30062	0.047	0.12069	0.36048	0.00102	0.0	0.0	0.0	0.03025	0.0	0.0	0.0	0.0	0.0	0.0	0.0	0.0	0.0	0.0	0.03416	0.02069	0.0	0.0	0.0	0.01701
k__Bacteria|p__Proteobacteria|c__Gammaproteobacteria|o__Pasteurellales|f__Pasteurellaceae|g__Haemophilus|s__Haemophilus_parainfluenzae|t__Haemophilus_parainfluenzae_unclassified	0.0	0.0	0.0	0.0	0.014	0.0	0.0	0.05841	0.0	0.0	0.0	0.03669	0.0	0.0	0.0	0.0	0.02055	0.0	0.0	0.0	0.0	0.0	0.0	0.0	2.30062	0.047	0.12069	0.36048	0.00102	0.0	0.0	0.0	0.03025	0.0	0.0	0.0	0.0	0.0	0.0	0.0	0.0	0.0	0.0	0.03416	0.02069	0.0	0.0	0.0	0.01701
k__Bacteria|p__Proteobacteria|c__Gammaproteobacteria|o__Pseudomonadales	0.0	0.0	0.0	0.0	0.0	0.0	0.0	0.0	0.0	0.0	0.0	0.0	0.0	0.0	0.0	0.0	0.0	0.0	0.0	0.0	0.0	0.0	0.0	0.0	0.0	0.0	0.0	0.0	0.0	0.0	0.0	0.0	0.0	0.0	0.0	0.0	0.0	0.0	0.0	0.0	0.0	0.0	0.0	0.0	0.0	0.0	0.0	0.0	0.0
k__Bacteria|p__Proteobacteria|c__Gammaproteobacteria|o__Pseudomonadales|f__Pseudomonadaceae	0.0	0.0	0.0	0.0	0.0	0.0	0.0	0.0	0.0	0.0	0.0	0.0	0.0	0.0	0.0	0.0	0.0	0.0	0.0	0.0	0.0	0.0	0.0	0.0	0.0	0.0	0.0	0.0	0.0	0.0	0.0	0.0	0.0	0.0	0.0	0.0	0.0	0.0	0.0	0.0	0.0	0.0	0.0	0.0	0.0	0.0	0.0	0.0	0.0
k__Bacteria|p__Proteobacteria|c__Gammaproteobacteria|o__Pseudomonadales|f__Pseudomonadaceae|g__Pseudomonas	0.0	0.0	0.0	0.0	0.0	0.0	0.0	0.0	0.0	0.0	0.0	0.0	0.0	0.0	0.0	0.0	0.0	0.0	0.0	0.0	0.0	0.0	0.0	0.0	0.0	0.0	0.0	0.0	0.0	0.0	0.0	0.0	0.0	0.0	0.0	0.0	0.0	0.0	0.0	0.0	0.0	0.0	0.0	0.0	0.0	0.0	0.0	0.0	0.0
k__Bacteria|p__Proteobacteria|c__Gammaproteobacteria|o__Pseudomonadales|f__Pseudomonadaceae|g__Pseudomonas|s__Pseudomonas_aeruginosa	0.0	0.0	0.0	0.0	0.0	0.0	0.0	0.0	0.0	0.0	0.0	0.0	0.0	0.0	0.0	0.0	0.0	0.0	0.0	0.0	0.0	0.0	0.0	0.0	0.0	0.0	0.0	0.0	0.0	0.0	0.0	0.0	0.0	0.0	0.0	0.0	0.0	0.0	0.0	0.0	0.0	0.0	0.0	0.0	0.0	0.0	0.0	0.0	0.0
k__Bacteria|p__Proteobacteria|c__Gammaproteobacteria|o__Pseudomonadales|f__Pseudomonadaceae|g__Pseudomonas|s__Pseudomonas_aeruginosa|t__Pseudomonas_aeruginosa_unclassified	0.0	0.0	0.0	0.0	0.0	0.0	0.0	0.0	0.0	0.0	0.0	0.0	0.0	0.0	0.0	0.0	0.0	0.0	0.0	0.0	0.0	0.0	0.0	0.0	0.0	0.0	0.0	0.0	0.0	0.0	0.0	0.0	0.0	0.0	0.0	0.0	0.0	0.0	0.0	0.0	0.0	0.0	0.0	0.0	0.0	0.0	0.0	0.0	0.0
k__Bacteria|p__Proteobacteria|c__Gammaproteobacteria|o__Pseudomonadales|f__Pseudomonadaceae|g__Pseudomonas|s__Pseudomonas_unclassified	0.0	0.0	0.0	0.0	0.0	0.0	0.0	0.0	0.0	0.0	0.0	0.0	0.0	0.0	0.0	0.0	0.0	0.0	0.0	0.0	0.0	0.0	0.0	0.0	0.0	0.0	0.0	0.0	0.0	0.0	0.0	0.0	0.0	0.0	0.0	0.0	0.0	0.0	0.0	0.0	0.0	0.0	0.0	0.0	0.0	0.0	0.0	0.0	0.0
k__Bacteria|p__Proteobacteria|c__Gammaproteobacteria|o__Xanthomonadales	0.0	0.0	0.0	0.0	0.0	0.0	0.0	0.0	0.0	0.0	0.0	0.0	0.0	0.0	0.0	0.0	0.0	0.0	0.0	0.0	0.0	0.0	0.0	0.00964	0.0	0.0	0.0	0.0	0.0	0.0	0.0	0.0	0.0	0.0	0.0	0.0	0.0	0.0	0.0	0.0	0.0	0.0	0.0	0.0	0.0	0.0	0.0	0.0	0.0
k__Bacteria|p__Proteobacteria|c__Gammaproteobacteria|o__Xanthomonadales|f__Sinobacteraceae	0.0	0.0	0.0	0.0	0.0	0.0	0.0	0.0	0.0	0.0	0.0	0.0	0.0	0.0	0.0	0.0	0.0	0.0	0.0	0.0	0.0	0.0	0.0	0.00964	0.0	0.0	0.0	0.0	0.0	0.0	0.0	0.0	0.0	0.0	0.0	0.0	0.0	0.0	0.0	0.0	0.0	0.0	0.0	0.0	0.0	0.0	0.0	0.0	0.0
k__Bacteria|p__Proteobacteria|c__Gammaproteobacteria|o__Xanthomonadales|f__Sinobacteraceae|g__Sinobacteraceae_unclassified	0.0	0.0	0.0	0.0	0.0	0.0	0.0	0.0	0.0	0.0	0.0	0.0	0.0	0.0	0.0	0.0	0.0	0.0	0.0	0.0	0.0	0.0	0.0	0.00964	0.0	0.0	0.0	0.0	0.0	0.0	0.0	0.0	0.0	0.0	0.0	0.0	0.0	0.0	0.0	0.0	0.0	0.0	0.0	0.0	0.0	0.0	0.0	0.0	0.0
k__Bacteria|p__Synergistetes	0.0	0.0	0.0	0.0	0.0	0.0	0.0	0.0	0.0	0.0	0.0	0.0	0.0	0.0	0.0	0.0	0.0	0.0	0.0	0.0	0.0	0.0	0.0	0.0	0.0	0.0	0.0	0.0	0.0	0.0	0.0	0.29402	0.0	0.0	0.0	0.0	0.3376	0.03526	0.0	0.0	0.0	0.0	0.0	0.0	0.0	0.0	0.0	0.0	0.0
k__Bacteria|p__Synergistetes|c__Synergistia	0.0	0.0	0.0	0.0	0.0	0.0	0.0	0.0	0.0	0.0	0.0	0.0	0.0	0.0	0.0	0.0	0.0	0.0	0.0	0.0	0.0	0.0	0.0	0.0	0.0	0.0	0.0	0.0	0.0	0.0	0.0	0.29402	0.0	0.0	0.0	0.0	0.3376	0.03526	0.0	0.0	0.0	0.0	0.0	0.0	0.0	0.0	0.0	0.0	0.0
k__Bacteria|p__Synergistetes|c__Synergistia|o__Synergistales	0.0	0.0	0.0	0.0	0.0	0.0	0.0	0.0	0.0	0.0	0.0	0.0	0.0	0.0	0.0	0.0	0.0	0.0	0.0	0.0	0.0	0.0	0.0	0.0	0.0	0.0	0.0	0.0	0.0	0.0	0.0	0.29402	0.0	0.0	0.0	0.0	0.3376	0.03526	0.0	0.0	0.0	0.0	0.0	0.0	0.0	0.0	0.0	0.0	0.0
k__Bacteria|p__Synergistetes|c__Synergistia|o__Synergistales|f__Synergistaceae	0.0	0.0	0.0	0.0	0.0	0.0	0.0	0.0	0.0	0.0	0.0	0.0	0.0	0.0	0.0	0.0	0.0	0.0	0.0	0.0	0.0	0.0	0.0	0.0	0.0	0.0	0.0	0.0	0.0	0.0	0.0	0.29402	0.0	0.0	0.0	0.0	0.3376	0.03526	0.0	0.0	0.0	0.0	0.0	0.0	0.0	0.0	0.0	0.0	0.0
k__Bacteria|p__Synergistetes|c__Synergistia|o__Synergistales|f__Synergistaceae|g__Pyramidobacter	0.0	0.0	0.0	0.0	0.0	0.0	0.0	0.0	0.0	0.0	0.0	0.0	0.0	0.0	0.0	0.0	0.0	0.0	0.0	0.0	0.0	0.0	0.0	0.0	0.0	0.0	0.0	0.0	0.0	0.0	0.0	0.0	0.0	0.0	0.0	0.0	0.3376	0.03526	0.0	0.0	0.0	0.0	0.0	0.0	0.0	0.0	0.0	0.0	0.0
k__Bacteria|p__Synergistetes|c__Synergistia|o__Synergistales|f__Synergistaceae|g__Pyramidobacter|s__Pyramidobacter_piscolens	0.0	0.0	0.0	0.0	0.0	0.0	0.0	0.0	0.0	0.0	0.0	0.0	0.0	0.0	0.0	0.0	0.0	0.0	0.0	0.0	0.0	0.0	0.0	0.0	0.0	0.0	0.0	0.0	0.0	0.0	0.0	0.0	0.0	0.0	0.0	0.0	0.3376	0.03526	0.0	0.0	0.0	0.0	0.0	0.0	0.0	0.0	0.0	0.0	0.0
k__Bacteria|p__Synergistetes|c__Synergistia|o__Synergistales|f__Synergistaceae|g__Pyramidobacter|s__Pyramidobacter_piscolens|t__GCF_000177335	0.0	0.0	0.0	0.0	0.0	0.0	0.0	0.0	0.0	0.0	0.0	0.0	0.0	0.0	0.0	0.0	0.0	0.0	0.0	0.0	0.0	0.0	0.0	0.0	0.0	0.0	0.0	0.0	0.0	0.0	0.0	0.0	0.0	0.0	0.0	0.0	0.3376	0.03526	0.0	0.0	0.0	0.0	0.0	0.0	0.0	0.0	0.0	0.0	0.0
k__Bacteria|p__Synergistetes|c__Synergistia|o__Synergistales|f__Synergistaceae|g__Synergistes	0.0	0.0	0.0	0.0	0.0	0.0	0.0	0.0	0.0	0.0	0.0	0.0	0.0	0.0	0.0	0.0	0.0	0.0	0.0	0.0	0.0	0.0	0.0	0.0	0.0	0.0	0.0	0.0	0.0	0.0	0.0	0.29402	0.0	0.0	0.0	0.0	0.0	0.0	0.0	0.0	0.0	0.0	0.0	0.0	0.0	0.0	0.0	0.0	0.0
k__Bacteria|p__Synergistetes|c__Synergistia|o__Synergistales|f__Synergistaceae|g__Synergistes|s__Synergistes_sp_3_1_syn1	0.0	0.0	0.0	0.0	0.0	0.0	0.0	0.0	0.0	0.0	0.0	0.0	0.0	0.0	0.0	0.0	0.0	0.0	0.0	0.0	0.0	0.0	0.0	0.0	0.0	0.0	0.0	0.0	0.0	0.0	0.0	0.29402	0.0	0.0	0.0	0.0	0.0	0.0	0.0	0.0	0.0	0.0	0.0	0.0	0.0	0.0	0.0	0.0	0.0
k__Bacteria|p__Synergistetes|c__Synergistia|o__Synergistales|f__Synergistaceae|g__Synergistes|s__Synergistes_sp_3_1_syn1|t__GCF_000238615	0.0	0.0	0.0	0.0	0.0	0.0	0.0	0.0	0.0	0.0	0.0	0.0	0.0	0.0	0.0	0.0	0.0	0.0	0.0	0.0	0.0	0.0	0.0	0.0	0.0	0.0	0.0	0.0	0.0	0.0	0.0	0.29402	0.0	0.0	0.0	0.0	0.0	0.0	0.0	0.0	0.0	0.0	0.0	0.0	0.0	0.0	0.0	0.0	0.0
k__Bacteria|p__Verrucomicrobia	0.1541	1.12364	0.14612	0.0	0.01745	0.0	0.0	0.0	0.0	0.08456	0.47301	0.0	0.0	0.0	0.00758	0.0	0.0	1.38598	0.05019	0.0558	0.2406	0.0	0.96228	0.58362	0.0	1.31806	0.0	0.2964	0.0	0.0	0.28554	0.32012	0.0	1.58905	1.26667	1.46699	0.0	0.0	6.20497	0.01289	0.0	0.02199	1.30985	0.0	1.89631	0.16864	1.63494	0.00627	0.00528
k__Bacteria|p__Verrucomicrobia|c__Verrucomicrobiae	0.1541	1.12364	0.14612	0.0	0.01745	0.0	0.0	0.0	0.0	0.08456	0.47301	0.0	0.0	0.0	0.00758	0.0	0.0	1.38598	0.05019	0.0558	0.2406	0.0	0.96228	0.58362	0.0	1.31806	0.0	0.2964	0.0	0.0	0.28554	0.32012	0.0	1.58905	1.26667	1.46699	0.0	0.0	6.20497	0.01289	0.0	0.02199	1.30985	0.0	1.89631	0.16864	1.63494	0.00627	0.00528
k__Bacteria|p__Verrucomicrobia|c__Verrucomicrobiae|o__Verrucomicrobiales	0.1541	1.12364	0.14612	0.0	0.01745	0.0	0.0	0.0	0.0	0.08456	0.47301	0.0	0.0	0.0	0.00758	0.0	0.0	1.38598	0.05019	0.0558	0.2406	0.0	0.96228	0.58362	0.0	1.31806	0.0	0.2964	0.0	0.0	0.28554	0.32012	0.0	1.58905	1.26667	1.46699	0.0	0.0	6.20497	0.01289	0.0	0.02199	1.30985	0.0	1.89631	0.16864	1.63494	0.00627	0.00528
k__Bacteria|p__Verrucomicrobia|c__Verrucomicrobiae|o__Verrucomicrobiales|f__Verrucomicrobiaceae	0.1541	1.12364	0.14612	0.0	0.01745	0.0	0.0	0.0	0.0	0.08456	0.47301	0.0	0.0	0.0	0.00758	0.0	0.0	1.38598	0.05019	0.0558	0.2406	0.0	0.96228	0.58362	0.0	1.31806	0.0	0.2964	0.0	0.0	0.28554	0.32012	0.0	1.58905	1.26667	1.46699	0.0	0.0	6.20497	0.01289	0.0	0.02199	1.30985	0.0	1.89631	0.16864	1.63494	0.00627	0.00528
k__Bacteria|p__Verrucomicrobia|c__Verrucomicrobiae|o__Verrucomicrobiales|f__Verrucomicrobiaceae|g__Akkermansia	0.1541	1.12364	0.14612	0.0	0.01745	0.0	0.0	0.0	0.0	0.08456	0.47301	0.0	0.0	0.0	0.00758	0.0	0.0	1.38598	0.05019	0.0558	0.2406	0.0	0.96228	0.58362	0.0	1.31806	0.0	0.2964	0.0	0.0	0.28554	0.32012	0.0	1.58905	1.26667	1.46699	0.0	0.0	6.20497	0.01289	0.0	0.02199	1.30985	0.0	1.89631	0.16864	1.63494	0.00627	0.00528
k__Bacteria|p__Verrucomicrobia|c__Verrucomicrobiae|o__Verrucomicrobiales|f__Verrucomicrobiaceae|g__Akkermansia|s__Akkermansia_muciniphila	0.1541	1.12364	0.14612	0.0	0.01745	0.0	0.0	0.0	0.0	0.08456	0.47301	0.0	0.0	0.0	0.00758	0.0	0.0	1.38598	0.05019	0.0558	0.2406	0.0	0.96228	0.58362	0.0	1.31806	0.0	0.2964	0.0	0.0	0.28554	0.32012	0.0	1.58905	1.26667	1.46699	0.0	0.0	6.20497	0.01289	0.0	0.02199	1.30985	0.0	1.89631	0.16864	1.63494	0.00627	0.00528
k__Bacteria|p__Verrucomicrobia|c__Verrucomicrobiae|o__Verrucomicrobiales|f__Verrucomicrobiaceae|g__Akkermansia|s__Akkermansia_muciniphila|t__GCF_000020225	0.1541	1.12364	0.14612	0.0	0.01745	0.0	0.0	0.0	0.0	0.08456	0.47301	0.0	0.0	0.0	0.00758	0.0	0.0	1.38598	0.05019	0.0558	0.2406	0.0	0.96228	0.58362	0.0	1.31806	0.0	0.2964	0.0	0.0	0.28554	0.32012	0.0	1.58905	1.26667	1.46699	0.0	0.0	6.20497	0.01289	0.0	0.02199	1.30985	0.0	1.89631	0.16864	1.63494	0.00627	0.00528
k__Viruses	0.0	0.0	0.0	0.0	0.0	0.0	0.0	0.00422	0.0	0.0	0.0	0.0	0.0	0.0	0.0	0.0053	0.0	0.0	0.0	0.0	0.1517	0.0	0.0	0.01107	0.0	0.0	18.56714	0.0	0.0	0.0	0.0	0.0	0.0	0.03621	0.0	0.0	0.15055	0.0	0.0	20.69502	0.0	0.0	0.0	0.0	0.0	0.0	0.0139	0.0	0.0
k__Viruses|p__Viruses_noname	0.0	0.0	0.0	0.0	0.0	0.0	0.0	0.00422	0.0	0.0	0.0	0.0	0.0	0.0	0.0	0.0053	0.0	0.0	0.0	0.0	0.1517	0.0	0.0	0.01107	0.0	0.0	18.56714	0.0	0.0	0.0	0.0	0.0	0.0	0.03621	0.0	0.0	0.15055	0.0	0.0	20.69502	0.0	0.0	0.0	0.0	0.0	0.0	0.0139	0.0	0.0
k__Viruses|p__Viruses_noname|c__Viruses_noname	0.0	0.0	0.0	0.0	0.0	0.0	0.0	0.00422	0.0	0.0	0.0	0.0	0.0	0.0	0.0	0.0053	0.0	0.0	0.0	0.0	0.1517	0.0	0.0	0.01107	0.0	0.0	18.56714	0.0	0.0	0.0	0.0	0.0	0.0	0.03621	0.0	0.0	0.15055	0.0	0.0	20.69502	0.0	0.0	0.0	0.0	0.0	0.0	0.0139	0.0	0.0
k__Viruses|p__Viruses_noname|c__Viruses_noname|o__Caudovirales	0.0	0.0	0.0	0.0	0.0	0.0	0.0	0.00422	0.0	0.0	0.0	0.0	0.0	0.0	0.0	0.0053	0.0	0.0	0.0	0.0	0.1517	0.0	0.0	0.01107	0.0	0.0	18.56714	0.0	0.0	0.0	0.0	0.0	0.0	0.03621	0.0	0.0	0.15055	0.0	0.0	20.69502	0.0	0.0	0.0	0.0	0.0	0.0	0.0139	0.0	0.0
k__Viruses|p__Viruses_noname|c__Viruses_noname|o__Caudovirales|f__Podoviridae	0.0	0.0	0.0	0.0	0.0	0.0	0.0	0.0	0.0	0.0	0.0	0.0	0.0	0.0	0.0	0.0	0.0	0.0	0.0	0.0	0.0	0.0	0.0	0.0	0.0	0.0	0.0	0.0	0.0	0.0	0.0	0.0	0.0	0.0	0.0	0.0	0.0	0.0	0.0	0.0	0.0	0.0	0.0	0.0	0.0	0.0	0.0	0.0	0.0
k__Viruses|p__Viruses_noname|c__Viruses_noname|o__Caudovirales|f__Podoviridae|g__Epsilon15likevirus	0.0	0.0	0.0	0.0	0.0	0.0	0.0	0.0	0.0	0.0	0.0	0.0	0.0	0.0	0.0	0.0	0.0	0.0	0.0	0.0	0.0	0.0	0.0	0.0	0.0	0.0	0.0	0.0	0.0	0.0	0.0	0.0	0.0	0.0	0.0	0.0	0.0	0.0	0.0	0.0	0.0	0.0	0.0	0.0	0.0	0.0	0.0	0.0	0.0
k__Viruses|p__Viruses_noname|c__Viruses_noname|o__Caudovirales|f__Podoviridae|g__Epsilon15likevirus|s__Epsilon15likevirus_unclassified	0.0	0.0	0.0	0.0	0.0	0.0	0.0	0.0	0.0	0.0	0.0	0.0	0.0	0.0	0.0	0.0	0.0	0.0	0.0	0.0	0.0	0.0	0.0	0.0	0.0	0.0	0.0	0.0	0.0	0.0	0.0	0.0	0.0	0.0	0.0	0.0	0.0	0.0	0.0	0.0	0.0	0.0	0.0	0.0	0.0	0.0	0.0	0.0	0.0
k__Viruses|p__Viruses_noname|c__Viruses_noname|o__Caudovirales|f__Siphoviridae	0.0	0.0	0.0	0.0	0.0	0.0	0.0	0.00422	0.0	0.0	0.0	0.0	0.0	0.0	0.0	0.0053	0.0	0.0	0.0	0.0	0.1517	0.0	0.0	0.01107	0.0	0.0	18.56714	0.0	0.0	0.0	0.0	0.0	0.0	0.03621	0.0	0.0	0.15055	0.0	0.0	20.69502	0.0	0.0	0.0	0.0	0.0	0.0	0.0139	0.0	0.0
k__Viruses|p__Viruses_noname|c__Viruses_noname|o__Caudovirales|f__Siphoviridae|g__C2likevirus	0.0	0.0	0.0	0.0	0.0	0.0	0.0	0.00422	0.0	0.0	0.0	0.0	0.0	0.0	0.0	0.0053	0.0	0.0	0.0	0.0	0.00544	0.0	0.0	0.01107	0.0	0.0	18.56714	0.0	0.0	0.0	0.0	0.0	0.0	0.03621	0.0	0.0	0.0	0.0	0.0	0.0	0.0	0.0	0.0	0.0	0.0	0.0	0.0139	0.0	0.0
k__Viruses|p__Viruses_noname|c__Viruses_noname|o__Caudovirales|f__Siphoviridae|g__C2likevirus|s__C2likevirus_unclassified	0.0	0.0	0.0	0.0	0.0	0.0	0.0	0.00422	0.0	0.0	0.0	0.0	0.0	0.0	0.0	0.0053	0.0	0.0	0.0	0.0	0.00544	0.0	0.0	0.01107	0.0	0.0	18.56714	0.0	0.0	0.0	0.0	0.0	0.0	0.03621	0.0	0.0	0.0	0.0	0.0	0.0	0.0	0.0	0.0	0.0	0.0	0.0	0.0139	0.0	0.0
k__Viruses|p__Viruses_noname|c__Viruses_noname|o__Caudovirales|f__Siphoviridae|g__Siphoviridae_noname	0.0	0.0	0.0	0.0	0.0	0.0	0.0	0.0	0.0	0.0	0.0	0.0	0.0	0.0	0.0	0.0	0.0	0.0	0.0	0.0	0.14626	0.0	0.0	0.0	0.0	0.0	0.0	0.0	0.0	0.0	0.0	0.0	0.0	0.0	0.0	0.0	0.15055	0.0	0.0	0.0	0.0	0.0	0.0	0.0	0.0	0.0	0.0	0.0	0.0
k__Viruses|p__Viruses_noname|c__Viruses_noname|o__Caudovirales|f__Siphoviridae|g__Siphoviridae_noname|s__Lactobacillus_phage_Lc_Nu	0.0	0.0	0.0	0.0	0.0	0.0	0.0	0.0	0.0	0.0	0.0	0.0	0.0	0.0	0.0	0.0	0.0	0.0	0.0	0.0	0.0	0.0	0.0	0.0	0.0	0.0	0.0	0.0	0.0	0.0	0.0	0.0	0.0	0.0	0.0	0.0	0.0	0.0	0.0	0.0	0.0	0.0	0.0	0.0	0.0	0.0	0.0	0.0	0.0
k__Viruses|p__Viruses_noname|c__Viruses_noname|o__Caudovirales|f__Siphoviridae|g__Siphoviridae_noname|s__Lactobacillus_phage_Lc_Nu|t__Lactobacillus_phage_Lc_Nu_unclassified	0.0	0.0	0.0	0.0	0.0	0.0	0.0	0.0	0.0	0.0	0.0	0.0	0.0	0.0	0.0	0.0	0.0	0.0	0.0	0.0	0.0	0.0	0.0	0.0	0.0	0.0	0.0	0.0	0.0	0.0	0.0	0.0	0.0	0.0	0.0	0.0	0.0	0.0	0.0	0.0	0.0	0.0	0.0	0.0	0.0	0.0	0.0	0.0	0.0
k__Viruses|p__Viruses_noname|c__Viruses_noname|o__Caudovirales|f__Siphoviridae|g__Siphoviridae_noname|s__Propionibacterium_phage_P100_A	0.0	0.0	0.0	0.0	0.0	0.0	0.0	0.0	0.0	0.0	0.0	0.0	0.0	0.0	0.0	0.0	0.0	0.0	0.0	0.0	0.14626	0.0	0.0	0.0	0.0	0.0	0.0	0.0	0.0	0.0	0.0	0.0	0.0	0.0	0.0	0.0	0.0	0.0	0.0	0.0	0.0	0.0	0.0	0.0	0.0	0.0	0.0	0.0	0.0
k__Viruses|p__Viruses_noname|c__Viruses_noname|o__Caudovirales|f__Siphoviridae|g__Siphoviridae_noname|s__Propionibacterium_phage_P100_A|t__PRJNA177535	0.0	0.0	0.0	0.0	0.0	0.0	0.0	0.0	0.0	0.0	0.0	0.0	0.0	0.0	0.0	0.0	0.0	0.0	0.0	0.0	0.14626	0.0	0.0	0.0	0.0	0.0	0.0	0.0	0.0	0.0	0.0	0.0	0.0	0.0	0.0	0.0	0.0	0.0	0.0	0.0	0.0	0.0	0.0	0.0	0.0	0.0	0.0	0.0	0.0
k__Viruses|p__Viruses_noname|c__Viruses_noname|o__Caudovirales|f__Siphoviridae|g__Siphoviridae_noname|s__Propionibacterium_phage_P104A	0.0	0.0	0.0	0.0	0.0	0.0	0.0	0.0	0.0	0.0	0.0	0.0	0.0	0.0	0.0	0.0	0.0	0.0	0.0	0.0	0.0	0.0	0.0	0.0	0.0	0.0	0.0	0.0	0.0	0.0	0.0	0.0	0.0	0.0	0.0	0.0	0.15055	0.0	0.0	0.0	0.0	0.0	0.0	0.0	0.0	0.0	0.0	0.0	0.0
k__Viruses|p__Viruses_noname|c__Viruses_noname|o__Caudovirales|f__Siphoviridae|g__Siphoviridae_noname|s__Propionibacterium_phage_P104A|t__PRJNA177532	0.0	0.0	0.0	0.0	0.0	0.0	0.0	0.0	0.0	0.0	0.0	0.0	0.0	0.0	0.0	0.0	0.0	0.0	0.0	0.0	0.0	0.0	0.0	0.0	0.0	0.0	0.0	0.0	0.0	0.0	0.0	0.0	0.0	0.0	0.0	0.0	0.15055	0.0	0.0	0.0	0.0	0.0	0.0	0.0	0.0	0.0	0.0	0.0	0.0
k__Viruses|p__Viruses_noname|c__Viruses_noname|o__Caudovirales|f__Siphoviridae|g__Tunalikevirus	0.0	0.0	0.0	0.0	0.0	0.0	0.0	0.0	0.0	0.0	0.0	0.0	0.0	0.0	0.0	0.0	0.0	0.0	0.0	0.0	0.0	0.0	0.0	0.0	0.0	0.0	0.0	0.0	0.0	0.0	0.0	0.0	0.0	0.0	0.0	0.0	0.0	0.0	0.0	20.69502	0.0	0.0	0.0	0.0	0.0	0.0	0.0	0.0	0.0
k__Viruses|p__Viruses_noname|c__Viruses_noname|o__Caudovirales|f__Siphoviridae|g__Tunalikevirus|s__Klebsiella_phage_KP36	0.0	0.0	0.0	0.0	0.0	0.0	0.0	0.0	0.0	0.0	0.0	0.0	0.0	0.0	0.0	0.0	0.0	0.0	0.0	0.0	0.0	0.0	0.0	0.0	0.0	0.0	0.0	0.0	0.0	0.0	0.0	0.0	0.0	0.0	0.0	0.0	0.0	0.0	0.0	20.69502	0.0	0.0	0.0	0.0	0.0	0.0	0.0	0.0	0.0
k__Viruses|p__Viruses_noname|c__Viruses_noname|o__Caudovirales|f__Siphoviridae|g__Tunalikevirus|s__Klebsiella_phage_KP36|t__PRJNA183428	0.0	0.0	0.0	0.0	0.0	0.0	0.0	0.0	0.0	0.0	0.0	0.0	0.0	0.0	0.0	0.0	0.0	0.0	0.0	0.0	0.0	0.0	0.0	0.0	0.0	0.0	0.0	0.0	0.0	0.0	0.0	0.0	0.0	0.0	0.0	0.0	0.0	0.0	0.0	20.69502	0.0	0.0	0.0	0.0	0.0	0.0	0.0	0.0	0.0
k__Viruses|p__Viruses_noname|c__Viruses_noname|o__Viruses_noname	0.0	0.0	0.0	0.0	0.0	0.0	0.0	0.0	0.0	0.0	0.0	0.0	0.0	0.0	0.0	0.0	0.0	0.0	0.0	0.0	0.0	0.0	0.0	0.0	0.0	0.0	0.0	0.0	0.0	0.0	0.0	0.0	0.0	0.0	0.0	0.0	0.0	0.0	0.0	0.0	0.0	0.0	0.0	0.0	0.0	0.0	0.0	0.0	0.0
k__Viruses|p__Viruses_noname|c__Viruses_noname|o__Viruses_noname|f__Geminiviridae	0.0	0.0	0.0	0.0	0.0	0.0	0.0	0.0	0.0	0.0	0.0	0.0	0.0	0.0	0.0	0.0	0.0	0.0	0.0	0.0	0.0	0.0	0.0	0.0	0.0	0.0	0.0	0.0	0.0	0.0	0.0	0.0	0.0	0.0	0.0	0.0	0.0	0.0	0.0	0.0	0.0	0.0	0.0	0.0	0.0	0.0	0.0	0.0	0.0
k__Viruses|p__Viruses_noname|c__Viruses_noname|o__Viruses_noname|f__Geminiviridae|g__Begomovirus	0.0	0.0	0.0	0.0	0.0	0.0	0.0	0.0	0.0	0.0	0.0	0.0	0.0	0.0	0.0	0.0	0.0	0.0	0.0	0.0	0.0	0.0	0.0	0.0	0.0	0.0	0.0	0.0	0.0	0.0	0.0	0.0	0.0	0.0	0.0	0.0	0.0	0.0	0.0	0.0	0.0	0.0	0.0	0.0	0.0	0.0	0.0	0.0	0.0
k__Viruses|p__Viruses_noname|c__Viruses_noname|o__Viruses_noname|f__Geminiviridae|g__Begomovirus|s__Squash_leaf_curl_virus	0.0	0.0	0.0	0.0	0.0	0.0	0.0	0.0	0.0	0.0	0.0	0.0	0.0	0.0	0.0	0.0	0.0	0.0	0.0	0.0	0.0	0.0	0.0	0.0	0.0	0.0	0.0	0.0	0.0	0.0	0.0	0.0	0.0	0.0	0.0	0.0	0.0	0.0	0.0	0.0	0.0	0.0	0.0	0.0	0.0	0.0	0.0	0.0	0.0
k__Viruses|p__Viruses_noname|c__Viruses_noname|o__Viruses_noname|f__Geminiviridae|g__Begomovirus|s__Squash_leaf_curl_virus|t__PRJNA14038	0.0	0.0	0.0	0.0	0.0	0.0	0.0	0.0	0.0	0.0	0.0	0.0	0.0	0.0	0.0	0.0	0.0	0.0	0.0	0.0	0.0	0.0	0.0	0.0	0.0	0.0	0.0	0.0	0.0	0.0	0.0	0.0	0.0	0.0	0.0	0.0	0.0	0.0	0.0	0.0	0.0	0.0	0.0	0.0	0.0	0.0	0.0	0.0	0.0
[truncated: 82 more columns]
