# Supplementary material for: Limited effects of long-term daily cranberry consumption on the gut microbiome in a placebo-controlled study of women with recurrent urinary tract infections
Source: BMC Microbiol. 2021 Feb 18;21:53. doi: 10.1186/s12866-021-02106-4 (PMC7890861; doi:10.1186/s12866-021-02106-4)
Supplement: Supplementary file 3 — Additional file 3. Flavonifractor sp. 54 gene annotations, including those that were defined as OTU41-characteristic genes. Definitions for columns are found in the first tab. [file 12866_2021_2106_MOESM3_ESM.xlsx]

## Sheet: Definitions
	This Excel workbook contains annotations for genes found in Flavonifractor sp. 54 reference genome and assess if a given gene appears to likely be present in OTU41 strain.
	Please see various definitions here in this sheet and the actual data in the other sheets within this workbook.
	Column	Description
	Gene	Gene/locus ID in Flavonifractor sp 54 reference genome
	Orthogroup	Whether the gene is unique or shared across 9 reference genomes by Synerclust orthogroup clustering
	OTU41 abundant samples (fraction)	Fraction of OTU41 abundant samples (n=19) containing 75% minimum coverage of gene by WMS
	OTU41 negative samples (fraction)	Fraction of OTU41 negative samples (n=44) containing 75% minimum coverage of gene by WMS
	Enrichment p value	Fisher's exact test reported FDR adjusted p-value testing enrichment of gene coverage in OTU41 abundant samples
	Scaffold	Reference genome scaffold gene is on
	Start	Start of gene in reference genome
	End	End of gene in reference genome
	Strand	Forward (+) or reverse (-) direction of gene in reference genome
	Operon	Predicted operon gene is part of (numbered)
	Annotation	Annotation of gene by Vesper, RAST, or DFAST genome annotator
	COG	Clusters of Orthologous Groups (COGs) gene is likely a part of
	COG Description	Description of the COG/ROG gene is part of
	COG Functional Category	A-Z functional categories for gene (see http://ecoliwiki.net/colipedia/index.php/Clusters_of_Orthologous_Groups_(COGs)#Content for definitions)
	COG Supercategory	One of four COG supercategories that contain multiple related functional categories
	GO Terms	Gene Ontology (GO) terms or E.C. Terms (from GO) gene belongs to
	GO Descriptions	Description of GO terms
	EC	Enzyme Commission number from KEGG group(s)
	KEGG Groups	KEGG Group(s) gene belongs to
	KEGG Description	Description of KEGG group(s)
	Pfam Families	Pfam families Pfams within gene belong to
	Pfams	Pfam groups detected in gene
	Pfam descriptions	Description of Pfam groups
	Sheet	Description
	Definitions	This sheet that describes various terms in this workbook
	All Annotations	All gene annotations in Flavonifractor sp. 54 reference genome, color-coded described below
	Unique 100% abund 0% neg	Genes that are unique by orthogroup clustering, found in 100% of OTU41 abundant samples and 0% of OTU41 negative samples
	Color	Description
	White	Not enriched in OTU41 samples
	Pale green	Enriched in OTU41, with adjusted p-value < .05
	Light green	Highly enriched in OTU41 abundant samples (≥ all but one OTU41 abundant samples and ≤ 1 OTU41 negative samples)
	Green	Above plus unique by orthogroup clustering to sp 54 genome
	Dark green	Above plus found in all OTU41 abundant and zero OTU41 negative samples
	Orange	OTU41-specific core gene transporter
	Blue	OTU41-specific core metabolic gene
	Black bar	Border between scaffolds

## Sheet: Flavonifractor sp 54 genes
Gene	Orthogroup	OTU41 abundant samples (fraction)	OTU41 negative samples (fraction)	Enrichment p value	Scaffold	Start	End	Strand	Operon	Annotation	COG	COG Description	COG Functional Category	COG Supercategory	GO Terms	GO Descriptions	EC	KEGG Groups	KEGG Description	Pfam Families	Pfams	Pfam descriptions
FS27_000001	Unique	0.842105	0	7.79015e-12	FMGH00004	65	508	-		AsnC family transcriptional regulator	COG1959	Predicted transcriptional regulator	K	Information Storage and Processing						Rrf2	PF02082.15	Transcriptional regulator
FS27_000002	Shared	0.368421	0	0.000174899	FMGH00005	75	398	-		hypothetical protein	ROG3697				0043565	XRE family transcriptional regulator				HTH_3,HTH_19	PF01381.17,PF12844.2	Helix-turn-helix,Helix-turn-helix domain
FS27_000003	Shared	0.684211	0.0681818	2.02853e-06	FMGH00005	592	1080	+		hypothetical protein
FS27_000004	Shared	0.894737	0.590909	0.0261326	FMGH00005	1320	2435	+	3	hypothetical protein
FS27_000005	Shared	0.842105	0.159091	8.28649e-07	FMGH00005	2450	3832	+	3	hypothetical protein
FS27_000006	Shared	0.894737	0.204545	7.08852e-07	FMGH00005	3843	4685	+	3	hypothetical protein	COG4296	Uncharacterized protein conserved in bacteria	S	Poorly Characterized						DUF2262	PF10020.4	Uncharacterized protein conserved in bacteria (DUF2262)
FS27_000007	Shared	0.947368	0.613636	0.00969004	FMGH00005	4717	4995	+	3	hypothetical protein
FS27_000008	Unique	0.947368	0.75	0.102339	FMGH00005	5017	7032	+	3	hypothetical protein	COG4859	Uncharacterized protein conserved in bacteria	S	Poorly Characterized						SUFU,DUF2185	PF05076.8,PF09951.4	Suppressor of fused protein (SUFU),Protein of unknown function (DUF2185)
FS27_000009	Unique	0.789474	0.613636	0.224839	FMGH00005	7033	7266	+	3	hypothetical protein	ROG0124				0016021	cytochrome D ubiquinol oxidase subunit II				Imm10	PF15562.1	Immunity protein 10
FS27_000010	Shared	0.736842	0.25	0.000769105	FMGH00005	7280	7492	+	3	hypothetical protein
FS27_000011	Shared	0.894737	0.340909	8.77563e-05	FMGH00005	7489	7899	+	3	hypothetical protein
FS27_000012	Shared	0.842105	0.295455	0.000137617	FMGH00005	7875	8462	+	3	hypothetical protein
FS27_000013	Shared	0.578947	0.181818	0.00458762	FMGH00005	8479	9558	+	3	ankyrin repeat protein	COG0666	FOG: Ankyrin repeat	R	Poorly Characterized						Ank_2,Ank_4,Ank,Ank,Ank	PF12796.2,PF13637.1,PF00023.25,PF00023.25,PF00023.25	Ankyrin repeats (3 copies),Ankyrin repeats (many copies),Ankyrin repeat,Ankyrin repeat,Ankyrin repeat
FS27_000014	Unique	0.736842	0.772727	1	FMGH00005	9563	10183	+	3	hypothetical protein
FS27_000015	Shared	0.578947	0.25	0.0237795	FMGH00005	10196	10786	+	3	FIG01197003: hypothetical protein
FS27_000016	Shared	0.578947	0.318182	0.0806567	FMGH00005	10801	11640	+	3	hypothetical protein	COG4296	Uncharacterized protein conserved in bacteria	S	Poorly Characterized						DUF2262	PF10020.4	Uncharacterized protein conserved in bacteria (DUF2262)
FS27_000017	Unique	0.947368	0.5	0.000843372	FMGH00005	11651	12013	+	3	hypothetical protein
FS27_000018	Shared	0.631579	0.136364	0.000285295	FMGH00005	12026	12529	+	3	FIG00519180: hypothetical protein										DUF2004	PF09406.5	Protein of unknown function (DUF2004)
FS27_000019	Shared	0.789474	0.75	0.733804	FMGH00005	12519	13067	+	3	hypothetical protein
FS27_000020	Shared	0.736842	0.363636	0.0119929	FMGH00005	13404	13790	+	4	hypothetical protein
FS27_000021	Shared	0.947368	0.613636	0.00969004	FMGH00005	13817	14371	+	4	hypothetical protein										SUKH-3	PF14433.1	SUKH-3 immunity protein
FS27_000022	Shared	0.947368	0.386364	4.17477e-05	FMGH00005	14395	15243	+	4	FIG00669880: hypothetical protein	COG3878	Uncharacterized protein conserved in bacteria	S	Poorly Characterized						DUF1963	PF09234.5	Domain of unknown function (DUF1963)
FS27_000023	Shared	0.894737	0.545455	0.0114732	FMGH00005	15398	16252	+	5	hypothetical protein										DKNYY,DKNYY	PF13644.1,PF13644.1	DKNYY family,DKNYY family
FS27_000024	Unique	0.947368	0.522727	0.00143163	FMGH00005	16269	16814	+	5	FIG00513646: hypothetical protein
FS27_000025	Shared	0.684211	0.363636	0.032763	FMGH00005	16831	17157	+	5	FIG00516435: hypothetical protein
FS27_000026	Shared	0.842105	0.181818	2.28022e-06	FMGH00005	17163	17510	+	5	hypothetical protein	ROG7095
FS27_000027	Shared	0.578947	0.431818	0.330196	FMGH00005	17547	18278	+	5	FIG00529662: hypothetical protein	ROG4967									DUF4241	PF14025.1	Protein of unknown function (DUF4241)
FS27_000028	Shared	0.789474	0.5	0.0491322	FMGH00005	18306	19787	+	5	FIG00848616: hypothetical protein	ROG6744
FS27_000029	Unique	0.684211	0.159091	0.000161183	FMGH00005	19876	20292	+	6	hypothetical protein	ROG2935
FS27_000030	Shared	0.736842	0.272727	0.00145234	FMGH00005	20324	20923	+	6	Zn finger protein HypA/HybF (possibly regulating	COG0375	Zn finger protein HypA/HybF (possibly regulating	R	Poorly Characterized
FS27_000031	Shared	0.947368	0.431818	0.000150395	FMGH00005	20934	21803	+	6	Uncharacterized protein COG3236	COG3236	Uncharacterized protein conserved in bacteria	S	Poorly Characterized						DUF1768	PF08719.6	Domain of unknown function (DUF1768)
FS27_000032	Shared	0.631579	0.0227273	4.3616e-07	FMGH00005	21791	22249	+	6	hypothetical protein	ROG0040									C_GCAxxG_C_C	PF09719.5	Putative redox-active protein (C_GCAxxG_C_C)
FS27_000033	Shared	0.947368	0.590909	0.00614412	FMGH00005	22273	22983	+	6	hypothetical protein										Imm31	PF15595.1	Immunity protein 31
FS27_000034	Shared	0.578947	0	2.50737e-07	FMGH00005	23005	23955	+	6	hypothetical protein
FS27_000035	Shared	0.947368	0.727273	0.0718726	FMGH00005	23959	30183	+	6	FIG01226603: hypothetical protein	ROG4729									Imm41,SUFU,DUF4253,DUF4261,DUF2185,SMI1_KNR4	PF15583.1,PF05076.8,PF14062.1,PF14080.1,PF09951.4,PF09346.5	Immunity protein 41,Suppressor of fused protein (SUFU),Domain of unknown function (DUF4253),Domain of unknown function (DUF4261),Protein of unknown function (DUF2185),SMI1 / KNR4 family (SUKH-1)
FS27_000036	Shared	0.578947	0	2.50737e-07	FMGH00005	30228	31001	+	6	hypothetical protein
FS27_000037	Shared	0.842105	0.204545	5.86428e-06	FMGH00005	31075	31938	+	7	Colicin E2 tolerance protein CbrC-like protein	COG3196	Uncharacterized protein conserved in bacteria	S	Poorly Characterized						UPF0167	PF03691.9	Uncharacterised protein family (UPF0167)
FS27_000038	Shared	0.210526	0.0227273	0.0436246	FMGH00005	31972	32406	+	7	hypothetical protein
FS27_000039	Unique	0.631579	0.0909091	3.84392e-05	FMGH00005	32451	32936	+	7	Ca2+-binding protein (EF-Hand superfamily)	COG5126	Ca2+-binding protein (EF-Hand superfamily)	TZDR	Cellular Processing and Signaling, Poorly Characterized						DUF2262	PF10020.4	Uncharacterized protein conserved in bacteria (DUF2262)
FS27_000040	Shared	0.842105	0.0681818	4.80282e-09	FMGH00005	33011	33526	+	8	conserved hypothetical protein
FS27_000041	Shared	0.947368	0.590909	0.00614412	FMGH00005	33546	33905	+	8	hypothetical protein
FS27_000042	Unique	0.947368	0.863636	0.471698	FMGH00005	33920	34561	+	8	hypothetical protein	ROG5731									DUF3885	PF13021.1	Domain of unknown function (DUF3885)
FS27_000043	Shared	0.894737	0.590909	0.0261326	FMGH00005	34589	35368	+	8	hypothetical protein
FS27_000044	Shared	0.947368	0.772727	0.142406	FMGH00005	35395	36270	+	8	hypothetical protein	ROG0127
FS27_000045	Shared	0.947368	0.886364	0.603609	FMGH00005	36267	37145	+	8	FIG01197298: hypothetical protein	ROG4333									DUF4261	PF14080.1	Domain of unknown function (DUF4261)
FS27_000046	Shared	0.894737	0.909091	1	FMGH00005	37146	37286	+	8	hypothetical protein					0016021	Uncharacterised
FS27_000047	Unique	0.736842	0.227273	0.000386969	FMGH00005	37315	37611	+	8	hypothetical protein
FS27_000048	Unique	0.315789	0	0.000755633	FMGH00005	37990	38133	+	9	Programmed cell death toxin YdcE
FS27_000049	Unique	0.789474	0	8.18643e-11	FMGH00006	802	2085	-		ABC transporter permease	COG1593	TRAP-type C4-dicarboxylate transport system, large permease	G	Metabolism	0016021	TRAP transporter large permease				DctM	PF06808.7	DctM-like transporters
FS27_000050	Unique	0.789474	0.0227273	1.06367e-09	FMGH00006	2082	2591	-	9	TRAP-type C4-dicarboxylate transport system, small permease	COG3090	TRAP-type C4-dicarboxylate transport system, small permease	G	Metabolism	0016021	TRAP transporter small permease				DctQ	PF04290.7	Tripartite ATP-independent periplasmic transporters, DctQ component
FS27_000051	Unique	0.736842	0	7.21858e-10	FMGH00006	2734	3786	-	9	ABC transporter substrate-binding protein	COG1638	TRAP-type C4-dicarboxylate transport system, periplasmic component	G	Metabolism	0030288,0006810	family TRAP transporter solute-binding subunit				SBP_bac_7	PF03480.8	Bacterial extracellular solute-binding protein, family 7
FS27_000052	Unique	0.789474	0	8.18643e-11	FMGH00006	3828	5366	-	9	xylulokinase	COG1070	Sugar (pentulose and hexulose) kinases	G	Metabolism	0016301,0016773,0005975,0016310	sugar kinase	2.7.1.17	00040	Xylulokinase.	FGGY_N,FGGY_C	PF00370.16,PF02782.11	FGGY family of carbohydrate kinases, N-terminal domain,FGGY family of carbohydrate kinases, C-terminal domain
FS27_000053	Unique	0.789474	0	8.18643e-11	FMGH00006	5401	6270	-	9	fructose-bisphosphate aldolase	COG1830	DhnA-type fructose-1,6-bisphosphate aldolase and related enzymes	G	Metabolism	0016740,0016829	fructose-bisphosphate aldolase	4.1.2.13	00010,00030,00031,00051,00710	Fructose-bisphosphate aldolase.	DeoC	PF01791.4	DeoC/LacD family aldolase
FS27_000054	Unique	0.736842	0	7.21858e-10	FMGH00006	6347	7384	-	9	chlorophyll synthesis pathway protein BchC	COG1063	Threonine dehydrogenase and related Zn-dependent dehydrogenases	ER	Metabolism, Poorly Characterized	0008270,0016491,0055114	threonine dehydrogenase				ADH_N,ADH_zinc_N	PF08240.7,PF00107.21	Alcohol dehydrogenase GroES-like domain,Zinc-binding dehydrogenase
FS27_000055	Unique	0.789474	0.0227273	1.06367e-09	FMGH00006	7712	8566	-	10	RpiR family transcriptional regulator	COG1737	Transcriptional regulators	K	Information Storage and Processing	0003677,0003700,0030246,0005975,0006355	family transcriptional regulator				SIS,HTH_6,SIS_2	PF01380.17,PF01418.12,PF13580.1	SIS domain,Helix-turn-helix domain, rpiR family,SIS domain
FS27_000056	Shared	1	0	1.67965e-15	FMGH00007	125	934	+		ATPase associated with various cellular activities, AAA_5	COG0464	ATPases of the AAA+ class	O	Cellular Processing and Signaling	0005524,0016887,EC:3.6.1.3	family ATPase				AAA,AAA_5,Sigma54_activat,AAA_2,Mg_chelatase	PF00004.24,PF07728.9,PF00158.21,PF07724.9,PF01078.16	ATPase family associated with various cellular activities (AAA),AAA domain (dynein-related subfamily),Sigma-54 interaction domain,AAA domain (Cdc48 subfamily),Magnesium chelatase, subunit ChlI
FS27_000057	Shared	0.947368	0	3.58127e-14	FMGH00007	939	2141	+	10	hypothetical protein	COG3825	Uncharacterized protein conserved in bacteria	S	Poorly Characterized						VWA_CoxE	PF05762.9	VWA domain containing CoxE-like protein
FS27_000058	Shared	0.789474	0	8.18643e-11	FMGH00008	33	389	-		stage V sporulation protein AE	ROG0020				0016021	stage V sporulation AE				SpoVA	PF03862.8	SpoVA protein
FS27_000059	Unique	0.947368	0	3.58127e-14	FMGH00008	433	1458	-	10	stage V sporulation protein AD	ROG0072				0003824,0008152	Stage V sporulation AD				SpoVAD	PF07451.6	Stage V sporulation protein AD (SpoVAD)
FS27_000060	Unique	0.894737	0	5.74555e-13	FMGH00008	1608	2408	+		NAD-dependent protein deacetylase of SIR2 family	COG0846	NAD-dependent protein deacetylases, SIR2 family	K	Information Storage and Processing	0005737,0008270,0034979,0070403,0006476	NAD-dependent deacylase	3.5.1.-	00300,00540,00600,00760,00930	In linear amides.	SIR2,SIR2	PF02146.12,PF02146.12	Sir2 family,Sir2 family
FS27_000061	Shared	0.947368	0	3.58127e-14	FMGH00008	2463	3122	+	12	FIG000605: protein co-occurring with transport systems (COG1739)	COG1739	Uncharacterized conserved protein	S	Poorly Characterized						UPF0029,DUF1949	PF01205.14,PF09186.6	Uncharacterized protein family UPF0029,Domain of unknown function (DUF1949)
FS27_000062	Unique	0.842105	0	7.79015e-12	FMGH00008	3115	3555	+	12	hypothetical protein
FS27_000063	Unique	0.894737	0	5.74555e-13	FMGH00008	3557	4321	+	12	Membrane protein	ROG1688				0016020	conjugal transfer				TraX	PF05857.6	TraX protein
FS27_000064	Shared	0.947368	0	3.58127e-14	FMGH00008	4457	5605	-	13	aldo/keto reductase	COG1453	Predicted oxidoreductases of the aldo/keto reductase	R	Poorly Characterized						Aldo_ket_red,Fer4_17,Fer4_8,Fer4_9	PF00248.16,PF13534.1,PF13183.1,PF13187.1	Aldo/keto reductase family,4Fe-4S dicluster domain,4Fe-4S dicluster domain,4Fe-4S dicluster domain
FS27_000065	Shared	0.894737	0	5.74555e-13	FMGH00008	5621	6037	-	13	hypothetical protein	ROG1059									DUF3842	PF12953.2	Domain of unknown function (DUF3842)
FS27_000066	Unique	1	0	1.67965e-15	FMGH00008	6235	7452	-		LL-diaminopimelate aminotransferase	COG0436	Aspartate/tyrosine/aromatic aminotransferase	E	Metabolism	0010285,0030170,0033362,EC:2.6.1.83	LL-diaminopimelate aminotransferase	2.6.1.83		LL-diaminopimelate aminotransferase.	Aminotran_1_2	PF00155.16	Aminotransferase class I and II
FS27_000067	Unique	0.263158	0	0.00301924	FMGH00008	7571	7969	-		hypothetical protein
FS27_000068	Shared	1	0	1.67965e-15	FMGH00008	8276	9388	+	16	Possible serine/threonine specific protein phosphatase (EC 3.1.3.16)	COG2129	Predicted phosphoesterases, related to the Icc	R	Poorly Characterized	0016787	serine threonine phosphatase				Metallophos,Metallophos_2	PF00149.23,PF12850.2	Calcineurin-like phosphoesterase,Calcineurin-like phosphoesterase superfamily domain
FS27_000069	Shared	0.842105	0	7.79015e-12	FMGH00008	9401	10315	+	16	hypothetical protein	COG4866	Uncharacterized conserved protein	S	Poorly Characterized						DUF2156,Acetyltransf_6	PF09924.4,PF13480.1	Uncharacterized conserved protein (DUF2156),Acetyltransferase (GNAT) domain
FS27_000070	Unique	0	0	1	FMGH00008	11090	12598	-	17	hypothetical protein
FS27_000071	Unique	0.105263	0	0.140358	FMGH00008	12626	13663	-	17	hypothetical protein	ROG2837									NA37	PF04245.8	37-kD nucleoid-associated bacterial protein
FS27_000072	Unique	0	0.386364	1	FMGH00008	13867	14835	+	18	Chromosome (plasmid) partitioning protein ParB	COG1475	Predicted transcriptional regulators	K	Information Storage and Processing	0003677	Probable chromosome-partitioning parB				ParBc	PF02195.13	ParB-like nuclease domain
FS27_000073	Unique	0.105263	0.568182	1	FMGH00008	14837	15922	+	18	DNA-cytosine methyltransferase	COG0270	Site-specific DNA methylase	L	Information Storage and Processing	0008168,0032259	DNA cytosine methyltransferase				DNA_methylase	PF00145.12	C-5 cytosine-specific DNA methylase
FS27_000074	Shared	0.0526316	0.454545	1	FMGH00008	15909	17150	+	18	Site-specific recombinase	COG1961	Site-specific recombinases, DNA invertase Pin homologs	L	Information Storage and Processing	0000150,0003677,0006310	DUF4368 domain-containing				DUF4368,ArdA,Recombinase,Zn_ribbon_recom	PF14287.1,PF07275.6,PF07508.8,PF13408.1	Domain of unknown function (DUF4368),Antirestriction protein (ArdA),Recombinase,Recombinase zinc beta ribbon domain
FS27_000075	Shared	0.105263	0.5	1	FMGH00008	17165	17515	+	18	Predicted site-specific integrase-resolvase	COG2452	Predicted site-specific integrase-resolvase	L	Information Storage and Processing	0000150,0003677,0006310	recombinase				Resolvase	PF00239.16	Resolvase, N terminal domain
FS27_000076	Shared	0.631579	0.272727	0.0145077	FMGH00008	17568	17644	-		tRNA-Pro
FS27_000077	Unique	0.736842	0	7.21858e-10	FMGH00008	17761	18771	+	20	Uncharacterized metalloprotease HI 0409	COG0739	Membrane proteins related to metalloendopeptidases	M	Cellular Processing and Signaling						Peptidase_M23	PF01551.17	Peptidase family M23
FS27_000078	Shared	0.421053	0	3.81923e-05	FMGH00008	18768	19376	+	20	Zinc metalloprotease MJ0392	COG1994	Zn-dependent proteases	R	Poorly Characterized						Peptidase_M50	PF02163.17	Peptidase family M50
FS27_000079	Shared	1	0	1.67965e-15	FMGH00008	19411	21255	+	20	FIG092679: Fe-S oxidoreductase	COG1032	Fe-S oxidoreductase	C	Metabolism	0003824,0051536	TIGR03960 family B12-binding radical SAM				Radical_SAM	PF04055.16	Radical SAM superfamily
FS27_000080	Shared	0.842105	0	7.79015e-12	FMGH00008	21248	21913	+	20	radical SAM-linked protein	COG5011	Uncharacterized protein conserved in bacteria	S	Poorly Characterized						DUF2344	PF10105.4	Uncharacterized protein conserved in bacteria (DUF2344)
FS27_000081	Unique	0.684211	0	5.6336e-09	FMGH00008	21888	22205	+	20	hypothetical protein
FS27_000082	Unique	0.736842	0	7.21858e-10	FMGH00008	22430	25057	+		calcium-translocating P-type ATPase, PMCA-type	COG0474	Cation transport ATPase	P	Metabolism	0016021,0005524,0016787,0046872	cation-translocating P-type ATPase				E1-E2_ATPase,Cation_ATPase_C,Hydrolase,Cation_ATPase_N,HAD,Hydrolase_like2	PF00122.15,PF00689.16,PF00702.21,PF00690.21,PF12710.2,PF13246.1	E1-E2 ATPase,Cation transporting ATPase, C-terminus,haloacid dehalogenase-like hydrolase,Cation transporter/ATPase, N-terminus,haloacid dehalogenase-like hydrolase,Putative hydrolase of sodium-potassium ATPase alpha subunit
FS27_000083	Shared	0.894737	0	5.74555e-13	FMGH00008	25640	26368	+		Probable transcriptional regulatory protein YebC	COG0217	Uncharacterized conserved protein	S	Poorly Characterized	0005737,0003677,0006351,0006355	family DNA-binding transcriptional regulator				Transcrip_reg	PF01709.15	Transcriptional regulator
FS27_000084	Unique	0.736842	0	7.21858e-10	FMGH00008	26598	27467	-		hypothetical protein
FS27_000085	Unique	0.947368	0	3.58127e-14	FMGH00008	27679	29475	+		Putative cyclic beta-12-glucan modification protein	COG1368	Phosphoglycerol transferase and related proteins, alkaline	M	Cellular Processing and Signaling	0016021,0008484,0008152	LTA synthase family				Sulfatase	PF00884.18	Sulfatase
FS27_000086	Shared	0.947368	0	3.58127e-14	FMGH00008	29538	29801	-	25	Copper-sensing transcriptional repressor CsoR	COG1937	Uncharacterized protein conserved in bacteria	S	Poorly Characterized	0003677,0046872,0006355	metal-sensing transcriptional repressor				Trns_repr_metal	PF02583.12	Metal-sensitive transcriptional repressor
FS27_000087	Shared	0.947368	0	3.58127e-14	FMGH00008	29798	32374	-	25	copper-translocating P-type ATPase	COG2217	Cation transport ATPase	P	Metabolism	0005886,0016021,0000166,0005507,0019829,0030001,0098655	heavy metal translocating P-type ATPase	3.6.3.4		Copper-exporting ATPase.	E1-E2_ATPase,Hydrolase,HMA,HMA,HAD	PF00122.15,PF00702.21,PF00403.21,PF00403.21,PF12710.2	E1-E2 ATPase,haloacid dehalogenase-like hydrolase,Heavy-metal-associated domain,Heavy-metal-associated domain,haloacid dehalogenase-like hydrolase
FS27_000088	Shared	0.578947	0	2.50737e-07	FMGH00008	32587	33051	-		hypothetical protein
FS27_000089	Shared	1	0	1.67965e-15	FMGH00008	33213	35198	+		Topoisomerase IV subunit B (EC 5.99.1.-)	COG0187	Type IIA topoisomerase (DNA gyrase/topo II,	L	Information Storage and Processing	0003677,0003918,0005524,0006265,EC:5.99.1.3	DNA topoisomerase	5.99.1.3		DNA topoisomerase (ATP-hydrolyzing).	DNA_gyraseB,DNA_gyraseB_C,Toprim,HATPase_c	PF00204.20,PF00986.16,PF01751.17,PF02518.21	DNA gyrase B,DNA gyrase B subunit, carboxyl terminus,Toprim domain,Histidine kinase-, DNA gyrase B-, and HSP90-like ATPase
FS27_000090	Unique	0.421053	0	3.81923e-05	FMGH00008	35262	35804	+	28	hypothetical protein
FS27_000091	Shared	0.947368	0	3.58127e-14	FMGH00008	35847	38090	+	28	Topoisomerase IV subunit A (EC 5.99.1.-)	COG0188	Type IIA topoisomerase (DNA gyrase/topo II,	L	Information Storage and Processing	0005694,0003677,0003918,0005524,0006265,EC:5.99.1.3	topoisomerase IV	5.99.1.3		DNA topoisomerase (ATP-hydrolyzing).	DNA_topoisoIV	PF00521.15	DNA gyrase/topoisomerase IV, subunit A
FS27_000092	Shared	1	0	1.67965e-15	FMGH00008	38191	39069	+	29	membrane protein	COG1284	Uncharacterized conserved protein	S	Poorly Characterized	0016021	family				DUF161,DUF161,DUF2179	PF02588.10,PF02588.10,PF10035.4	Uncharacterized BCR, YitT family COG1284,Uncharacterized BCR, YitT family COG1284,Uncharacterized protein conserved in bacteria (DUF2179)
FS27_000093	Shared	0.894737	0	5.74555e-13	FMGH00008	39111	39701	+	29	hypothetical protein	ROG0043									DUF162	PF02589.10	Uncharacterised ACR, YkgG family COG1556
FS27_000094	Unique	0.789474	0	8.18643e-11	FMGH00008	39721	40788	+	29	hypothetical protein
FS27_000095	Shared	0.684211	0.0681818	2.02853e-06	FMGH00008	40884	40959	+		tRNA-Gly
FS27_000096	Shared	0.631579	0.0227273	4.3616e-07	FMGH00008	41428	42471	-		hypothetical protein	ROG2691									DUF4317	PF14199.1	Domain of unknown function (DUF4317)
FS27_000097	Shared	1	0.0227273	2.8408e-14	FMGH00009	170	3715	-		pyruvate:ferredoxin (flavodoxin) oxidoreductase	COG0674	Pyruvate:ferredoxin oxidoreductase and related 2-oxoacid:ferredoxin oxidoreductases,	C	Metabolism	0005506,0016903,0030976,0051539,0022900	pyruvate:ferredoxin (flavodoxin) oxidoreductase	1.2.7.-		With an iron-sulfur protein as acceptor.	POR_N,POR,EKR,Fer4,Fer4,Fer4_7,Fer4_9,Fer4_10	PF01855.14,PF01558.13,PF10371.4,PF00037.22,PF00037.22,PF12838.2,PF13187.1,PF13237.1	Pyruvate flavodoxin/ferredoxin oxidoreductase, thiamine diP-bdg,Pyruvate ferredoxin/flavodoxin oxidoreductase,Domain of unknown function,4Fe-4S binding domain,4Fe-4S binding domain,4Fe-4S dicluster domain,4Fe-4S dicluster domain,4Fe-4S dicluster domain
FS27_000098	Shared	0.789474	0	8.18643e-11	FMGH00009	4157	5665	+		Mg chelatase-like protein	COG0606	Predicted ATPase with chaperone activity	O	Cellular Processing and Signaling	0003677,0005524,0006260	ATP-binding				Mg_chelatase,ChlI,Mg_chelatase_2,MCM,AAA_5	PF01078.16,PF13541.1,PF13335.1,PF00493.18,PF07728.9	Magnesium chelatase, subunit ChlI,Subunit ChlI of Mg-chelatase,Magnesium chelatase, subunit ChlI,MCM2/3/5 family,AAA domain (dynein-related subfamily)
FS27_000099	Unique	0.789474	0	8.18643e-11	FMGH00009	5720	5965	-		transcriptional regulator	ROG3370				0043565	XRE family transcriptional regulator				HTH_19,HTH_31,HTH_3	PF12844.2,PF13560.1,PF01381.17	Helix-turn-helix domain,Helix-turn-helix domain,Helix-turn-helix
FS27_000100	Unique	0.736842	0	7.21858e-10	FMGH00009	6075	6320	+		hypothetical protein
FS27_000101	Shared	1	0	1.67965e-15	FMGH00009	6425	7597	+		tRNA sulfurtransferase ThiI	COG0301	Thiamine biosynthesis ATP pyrophosphatase	H	Metabolism	0005737,0000049,0004810,0005524,0016783,0009228,0009229,0034227,EC:2.7.7.25	tRNA 4-thiouridine(8) synthase				ThiI,THUMP	PF02568.9,PF02926.12	Thiamine biosynthesis protein (ThiI),THUMP domain
FS27_000102	Unique	0.894737	0	5.74555e-13	FMGH00009	7725	8984	+		ADP-ribose pyrophosphatase of COG1058 family (EC 3.6.1.13) / Nicotinamide-nucleotide amidase (EC 3.5.1.42)	COG1058	Predicted nucleotide-utilizing enzyme related to molybdopterin-biosynthesis	R	Poorly Characterized						CinA,MoCF_biosynth	PF02464.12,PF00994.19	Competence-damaged protein,Probable molybdopterin binding domain
FS27_000103	Shared	0.947368	0	3.58127e-14	FMGH00009	9204	9659	+	37	Bacterial ribosome SSU maturation protein RimP	COG0779	Uncharacterized protein conserved in bacteria	S	Poorly Characterized	0005737,0042274	ribosome maturation factor				DUF150	PF02576.12	Uncharacterised BCR, YhbC family COG0779
FS27_000104	Shared	0.947368	0	3.58127e-14	FMGH00009	9698	10906	+	37	transcription termination factor NusA	COG0195	Transcription elongation factor	K	Information Storage and Processing	0005737,0003700,0003723,0006353,0031564	transcription termination antitermination				NusA_N,KH_5	PF08529.6,PF13184.1	NusA N-terminal domain,NusA-like KH domain
FS27_000105	Shared	0.842105	0.0227273	1.07145e-10	FMGH00009	10952	11230	+	37	COG2740: Predicted nucleic-acid-binding protein implicated in transcription termination	COG2740	Predicted nucleic-acid-binding protein implicated in transcription	K	Information Storage and Processing						DUF448	PF04296.8	Protein of unknown function (DUF448)
FS27_000106	Shared	0.526316	0	1.45359e-06	FMGH00009	11220	11864	+	37	Probable ribosomal protein YlxQ	COG1358	Ribosomal protein HS6-type (S12/L30/L7a)	J	Information Storage and Processing						Ribosomal_L7Ae	PF01248.21	Ribosomal protein L7Ae/L30e/S12e/Gadd45 family
FS27_000107	Shared	0.947368	0	3.58127e-14	FMGH00009	11886	14288	+	37	translation initiation factor IF-2	COG0532	Translation initiation factor 2 (IF-2; GTPase)	J	Information Storage and Processing	0005737,0003743,0003924,0005525,0006413	translation initiation factor IF-2				GTP_EFTU,IF-2,IF2_N,IF2_N,GTP_EFTU_D2,GTP_EFTU_D2,Miro,MMR_HSR1,SRPRB,Ras	PF00009.22,PF11987.3,PF04760.10,PF04760.10,PF03144.20,PF03144.20,PF08477.8,PF01926.18,PF09439.5,PF00071.17	Elongation factor Tu GTP binding domain,Translation-initiation factor 2,Translation initiation factor IF-2, N-terminal region,Translation initiation factor IF-2, N-terminal region,Elongation factor Tu domain 2,Elongation factor Tu domain 2,Miro-like protein,50S ribosome-binding GTPase,Signal recognition particle receptor beta subunit,Ras family
FS27_000108	Shared	0.736842	0.0227273	9.07135e-09	FMGH00009	14689	15087	+	38	hypothetical protein
FS27_000109	Shared	0.894737	0	5.74555e-13	FMGH00009	15124	15516	+	38	ribosome-binding factor A	COG0858	Ribosome-binding factor A	J	Information Storage and Processing	0005737,0006364	ribosome-binding factor A				RBFA	PF02033.13	Ribosome-binding factor A
FS27_000110	Shared	0.842105	0	7.79015e-12	FMGH00009	15513	16472	+	38	3'-to-5' oligoribonuclease A, Bacillus type	COG0618	Exopolyphosphatase-related proteins	R	Poorly Characterized	0003676	phosphoesterase domain-containing				DHH,DHHA1	PF01368.15,PF02272.14	DHH family,DHHA1 domain
FS27_000111	Shared	0.842105	0	7.79015e-12	FMGH00009	16484	17356	+	38	tRNA pseudouridine(55) synthase	COG0130	Pseudouridine synthase	J	Information Storage and Processing	0003723,0009982,0031119,EC:5.4.99.12	tRNA pseudouridine(55) synthase	5.4.99.-,5.4.99.25		Transferring other groups.,tRNA pseudouridine(55) synthase.	TruB_N,TruB-C_2	PF01509.13,PF09157.6	TruB family pseudouridylate synthase (N terminal domain),Pseudouridine synthase II TruB, C-terminal
FS27_000112	Shared	1	0	1.67965e-15	FMGH00009	17394	18320	+	38	riboflavin biosynthesis protein RibF	COG0196	FAD synthase	H	Metabolism	0003919,0005524,0008531,0006747,0009231,0009398,0016310,EC:2.7.1.26,EC:2.7.7.2	riboflavin biosynthesis	2.7.1.26,2.7.7.2	00740	Riboflavin kinase.,FAD synthetase.	Flavokinase,FAD_syn	PF01687.12,PF06574.7	Riboflavin kinase,FAD synthetase
FS27_000113	Shared	0.947368	0	3.58127e-14	FMGH00009	18320	19681	+	38	Uncharacterized MFS-type transporter	ROG4499				0016021	DUF1576 domain-containing				DUF1576,DUF1576	PF07613.6,PF07613.6	Protein of unknown function (DUF1576),Protein of unknown function (DUF1576)
FS27_000114	Unique	1	0	1.67965e-15	FMGH00009	20090	20647	+		hypothetical protein	ROG2046
FS27_000115	Shared	0.894737	0	5.74555e-13	FMGH00009	20914	22722	+	40	Cell division protein FtsW	COG1716	FOG: FHA domain	T	Cellular Processing and Signaling	0016021,0051301	FHA domain-containing				FTSW_RODA_SPOVE,FHA	PF01098.14,PF00498.21	Cell cycle protein,FHA domain
FS27_000116	Shared	0.578947	0	2.50737e-07	FMGH00009	22709	24079	+	40	Cell division protein FtsI [Peptidoglycan synthetase] (EC 2.4.1.129)	COG0768	Cell division protein FtsI/penicillin-binding protein 2	M	Cellular Processing and Signaling	0008658,0008955,0051301,EC:2.4.1.129	penicillin-binding	2.4.1.129	00550	Peptidoglycan glycosyltransferase.	Transpeptidase	PF00905.17	Penicillin binding protein transpeptidase domain
FS27_000117	Unique	0.368421	0	0.000174899	FMGH00009	24246	24782	+		hypothetical protein	ROG6489
FS27_000118	Shared	0.736842	0.0227273	9.07135e-09	FMGH00009	25037	25112	-	42	tRNA-Gly
FS27_000119	Unique	0.842105	0	7.79015e-12	FMGH00009	25151	25852	-	42	beta-phosphoglucomutase	COG0637	Predicted phosphatase/phosphohexomutase	R	Poorly Characterized						HAD_2,Hydrolase,HAD	PF13419.1,PF00702.21,PF12710.2	Haloacid dehalogenase-like hydrolase,haloacid dehalogenase-like hydrolase,haloacid dehalogenase-like hydrolase
FS27_000120	Unique	0.842105	0	7.79015e-12	FMGH00009	25849	26490	-	42	thiamine-phosphate pyrophosphorylase	COG0352	Thiamine monophosphate synthase	H	Metabolism	0016740,0046872,0019438,0044272,0072528	thiamine phosphate synthase	2.5.1.3	00730	Thiamine-phosphate diphosphorylase.	TMP-TENI,Dus,His_biosynth	PF02581.12,PF01207.12,PF00977.16	Thiamine monophosphate synthase/TENI,Dihydrouridine synthase (Dus),Histidine biosynthesis protein
FS27_000121	Unique	1	0	1.67965e-15	FMGH00009	26706	28031	-		branched-chain amino acid transport system II carrier protein	COG1114	Branched-chain amino acid permeases	E	Metabolism	0005886,0016021,0015658,0015803	branched-chain amino acid transport system II carrier				Branch_AA_trans	PF05525.8	Branched-chain amino acid transport protein
FS27_000122	Shared	0.947368	0	3.58127e-14	FMGH00009	28209	28547	-		histidine triad nucleotide-binding protein	COG0537	Diadenosine tetraphosphate (Ap4A) hydrolase and other	FGR	Metabolism, Poorly Characterized	0003824	histidine triad nucleotide-binding				HIT,DcpS_C	PF01230.18,PF11969.3	HIT domain,Scavenger mRNA decapping enzyme C-term binding
FS27_000123	Shared	0.947368	0.0227273	5.74555e-13	FMGH00009	28624	29481	-		hypothetical protein	COG0705	Uncharacterized membrane protein (homolog of Drosophila	R	Poorly Characterized	0016021,0004252,0006508,EC:3.4.21	Uncharacterised
FS27_000124	Shared	1	0	1.67965e-15	FMGH00009	29670	30911	+	46	adenosylhomocysteinase	COG0499	S-adenosylhomocysteine hydrolase	H	Metabolism	0004013,0006730,EC:3.3.1.1	Adenosylhomocysteinase	3.3.1.1	00271,00450	Adenosylhomocysteinase.	AdoHcyase_NAD,AdoHcyase,2-Hacid_dh_C,IlvN	PF00670.16,PF05221.12,PF02826.14,PF07991.7	S-adenosyl-L-homocysteine hydrolase, NAD binding domain,S-adenosyl-L-homocysteine hydrolase,D-isomer specific 2-hydroxyacid dehydrogenase, NAD binding domain,Acetohydroxy acid isomeroreductase, catalytic domain
FS27_000125	Shared	0.947368	0.0227273	5.74555e-13	FMGH00009	31226	32407	+	46	S-adenosylmethionine synthase	COG0192	S-adenosylmethionine synthetase	H	Metabolism	0005737,0000287,0004478,0005524,0006556,0006730,EC:2.5.1.6	methionine adenosyltransferase	2.5.1.6	00271,00450	Methionine adenosyltransferase.	S-AdoMet_synt_C,S-AdoMet_synt_M,S-AdoMet_synt_N	PF02773.11,PF02772.11,PF00438.15	S-adenosylmethionine synthetase, C-terminal domain,S-adenosylmethionine synthetase, central domain,S-adenosylmethionine synthetase, N-terminal domain
FS27_000126	Shared	1	0	1.67965e-15	FMGH00009	32612	33265	+		deoxyribose-phosphate aldolase	COG0274	Deoxyribose-phosphate aldolase	F	Metabolism	0005737,0004139,0009264,0016052,0046386,EC:4.1.2.4	deoxyribose-phosphate aldolase	4.1.2.4	00030	Deoxyribose-phosphate aldolase.	DeoC	PF01791.4	DeoC/LacD family aldolase
FS27_000127	Unique	1	0	1.67965e-15	FMGH00009	33316	34473	-		Predicted permease	COG0628	Predicted permease	R	Poorly Characterized	0016021	AI-2E family transporter				UPF0118	PF01594.11	Domain of unknown function DUF20
FS27_000128	Unique	0.736842	0	7.21858e-10	FMGH00009	34912	35274	+		hypothetical protein
FS27_000129	Unique	0.947368	0	3.58127e-14	FMGH00009	35316	36170	-		Uncharacterized protein YqiK	COG0584	Glycerophosphoryl diester phosphodiesterase	C	Metabolism	0016021,0008889,0006629,EC:3.1.4.46	glycerophosphodiester phosphodiesterase				GDPD	PF03009.12	Glycerophosphoryl diester phosphodiesterase family
FS27_000130	Shared	1	0	1.67965e-15	FMGH00009	36302	37222	-	51	ornithine carbamoyltransferase	COG0078	Ornithine carbamoyltransferase	E	Metabolism	0005737,0004585,0016597,0006591,EC:2.1.3.3	Ornithine carbamoyltransferase	2.1.3.3	00220,00330	Ornithine carbamoyltransferase.	OTCace_N,OTCace	PF02729.16,PF00185.19	Aspartate/ornithine carbamoyltransferase, carbamoyl-P binding domain,Aspartate/ornithine carbamoyltransferase, Asp/Orn binding domain
FS27_000131	Shared	0.894737	0	5.74555e-13	FMGH00009	37252	38100	-	51	acetylglutamate kinase	COG0548	Acetylglutamate kinase	E	Metabolism	0005737,0003991,0005524,0006526,0016310,EC:2.7.2.8	Acetylglutamate kinase	2.7.2.8	00220	Acetylglutamate kinase.	AA_kinase	PF00696.23	Amino acid kinase family
FS27_000132	Shared	0.894737	0	5.74555e-13	FMGH00009	38119	39081	-	51	N-acetyl-gamma-glutamyl-phosphate reductase	COG0002	Acetylglutamate semialdehyde dehydrogenase	E	Metabolism	0005737,0003942,0051287,0006526,0055114,EC:1.2.1.38	N-acetyl-gamma-glutamyl-phosphate reductase	1.2.1.38	00220	N-acetyl-gamma-glutamyl-phosphate reductase.	Semialdhyde_dh	PF01118.19	Semialdehyde dehydrogenase, NAD binding domain
FS27_000133	Shared	1	0.0227273	2.8408e-14	FMGH00009	39462	40844	-	51	argininosuccinate lyase	COG0165	Argininosuccinate lyase	E	Metabolism	0005737,0004056,0042450,EC:4.3.2.1	argininosuccinate lyase	4.3.2.1	00220,00252,00330	Argininosuccinate lyase.	Lyase_1,ASL_C2	PF00206.15,PF14698.1	Lyase,Argininosuccinate lyase C-terminal
FS27_000134	Shared	1	0.0227273	2.8408e-14	FMGH00009	41223	42437	-	51	argininosuccinate synthase	COG0137	Argininosuccinate synthase	E	Metabolism	0005737,0004055,0005524,0006526,EC:6.3.4.5	Argininosuccinate synthase	6.3.4.5	00220,00252,00330	Argininosuccinate synthase.	Arginosuc_synth	PF00764.14	Arginosuccinate synthase
FS27_000135	Unique	0.842105	0.0227273	1.07145e-10	FMGH00009	43083	44285	+		sodium/glutamate symporter	COG0786	Na+/glutamate symporter	E	Metabolism	0016021,0015501,0089711	sodium:glutamate symporter				Glt_symporter	PF03616.9	Sodium/glutamate symporter
FS27_000136	Unique	0.789474	0.0227273	1.06367e-09	FMGH00009	44623	44961	+		hypothetical protein
FS27_000137	Shared	0.947368	0	3.58127e-14	FMGH00009	45190	45798	-	54	hypothetical protein	ROG0155				0016021	-like family				SpoIIIAH	PF12685.2	SpoIIIAH-like protein
FS27_000138	Shared	0.842105	0	7.79015e-12	FMGH00009	45891	46403	-	54	hypothetical protein	ROG0088				0016020	stage III sporulation AG
FS27_000139	Shared	0.789474	0	8.18643e-11	FMGH00009	46400	46897	-	54	hypothetical protein	ROG0662
FS27_000140	Shared	0.578947	0	2.50737e-07	FMGH00009	46894	47964	-	54	stage III sporulation protein AE	ROG0085				0016021	stage III sporulation AE				Spore_III_AE	PF09546.5	Stage III sporulation protein AE (spore_III_AE)
FS27_000141	Shared	0.684211	0	5.6336e-09	FMGH00009	47961	48359	-	54	stage III sporulation protein AD	ROG0096				0016020	stage III sporulation AD				SpoIIIAC,SpoIIIAC	PF06686.6,PF06686.6	Stage III sporulation protein AC/AD protein family,Stage III sporulation protein AC/AD protein family
FS27_000142	Shared	1	0	1.67965e-15	FMGH00009	48359	48553	-	54	stage III sporulation protein AC	ROG0171				0016021	stage III sporulation AC				SpoIIIAC	PF06686.6	Stage III sporulation protein AC/AD protein family
FS27_000143	Shared	0.631579	0	3.95636e-08	FMGH00009	48585	49094	-	54	stage III sporulation protein AB	ROG0106									Spore_III_AB	PF09548.5	Stage III sporulation protein AB (spore_III_AB)
FS27_000144	Shared	0.315789	0	0.000755633	FMGH00009	49091	50011	-	54	stage III sporulation protein AA	COG3854	Uncharacterized protein conserved in bacteria	S	Poorly Characterized
FS27_000145	Shared	0.894737	0	5.74555e-13	FMGH00009	50183	50536	+		hypothetical protein										DUF3796	PF12676.2	Protein of unknown function (DUF3796)
FS27_000146	Unique	0.684211	0.204545	0.000769105	FMGH00009	51801	52610	-		Tyrosine recombinase Tlet 1492	COG0582	Integrase	L	Information Storage and Processing	0003677,0006310,0015074	recombinase				Phage_integrase	PF00589.17	Phage integrase family
FS27_000147	Unique	0.842105	0.0227273	1.07145e-10	FMGH00010	486	890	+	56	Periplasmic nitrate reductase system, NapE component	COG4459	Periplasmic nitrate reductase system, NapE component	C	Metabolism
FS27_000148	Unique	0.842105	0	7.79015e-12	FMGH00010	927	1352	+	56	hypothetical protein
FS27_000149	Unique	0.631579	0	3.95636e-08	FMGH00010	1365	2177	+	56	hypothetical protein
FS27_000150	Shared	0.894737	0	5.74555e-13	FMGH00010	3317	4330	-		aspartate-ammonia ligase	COG2502	Asparagine synthetase A	E	Metabolism	0005737,0004071,0004812,0005524,0006418,0070981,EC:6.3.1.1	aspartate--ammonia ligase	6.3.1.1	00252,00460,00910	Aspartate--ammonia ligase.	AsnA	PF03590.10	Aspartate-ammonia ligase
FS27_000151	Shared	0.894737	0	5.74555e-13	FMGH00010	4706	5464	+	58	exodeoxyribonuclease III	COG0708	Exonuclease III	L	Information Storage and Processing	0005622,0003677,0004519,0006281,0090305	exodeoxyribonuclease III	3.1.11.2		Exodeoxyribonuclease III.	Exo_endo_phos,Exo_endo_phos_2	PF03372.18,PF14529.1	Endonuclease/Exonuclease/phosphatase family,Endonuclease-reverse transcriptase
FS27_000152	Unique	0.894737	0	5.74555e-13	FMGH00010	5596	7224	+	58	gamma-glutamyltransferase	COG0405	Gamma-glutamyltransferase	E	Metabolism	0016740,0006749	gamma-glutamyltransferase family	2.3.2.2	00430,00450,00460,00480,00590	Gamma-glutamyltransferase.	G_glu_transpept	PF01019.16	Gamma-glutamyltranspeptidase
FS27_000153	Shared	0.947368	0	3.58127e-14	FMGH00010	7351	8220	+	59	5,10-methylenetetrahydrofolate reductase	COG0685	5,10-methylenetetrahydrofolate reductase	E	Metabolism	0005829,0004489,0009086,0035999,0055114,EC:1.5.1.20	methylenetetrahydrofolate reductase [NAD(P)H]	1.5.1.20	00670,00680	Methylenetetrahydrofolate reductase (NAD(P)H).	MTHFR	PF02219.12	Methylenetetrahydrofolate reductase
FS27_000154	Shared	1	0	1.67965e-15	FMGH00010	8267	8953	+	59	Methionine synthase activation domain (EC 2.1.1.13)	ROG0657				0005622,0008705,0009086,EC:2.1.1.13	methionine synthase				Met_synt_B12	PF02965.12	Vitamin B12 dependent methionine synthase, activation domain
FS27_000155	Shared	0.947368	0	3.58127e-14	FMGH00010	8940	11324	+	59	5-methyltetrahydrofolate--homocysteine methyltransferase (EC 2.1.1.13)	COG1410	Methionine synthase I, cobalamin-binding domain	E	Metabolism	0008168,0031419,0046872,0032259,0042558	homocysteine methyltransferase	2.1.1.13	00271,00670	Methionine synthase.	S-methyl_trans,Pterin_bind,B12-binding,B12-binding_2	PF02574.11,PF00809.17,PF02310.14,PF02607.12	Homocysteine S-methyltransferase,Pterin binding enzyme,B12 binding domain,B12 binding domain
FS27_000156	Shared	0.736842	0	7.21858e-10	FMGH00010	11379	11957	-	60	dipicolinic acid synthetase, B subunit	COG1036	Archaeal flavoproteins	C	Metabolism	0003824	dipicolinate synthase subunit B				Flavoprotein	PF02441.14	Flavoprotein
FS27_000157	Shared	0.736842	0	7.21858e-10	FMGH00010	11978	12853	-	60	dipicolinic acid synthetase, A subunit	ROG0469				0016829,0051287,0055114	dipicolinate synthase subunit				2-Hacid_dh_C,NAD_binding_7,F420_oxidored	PF02826.14,PF13241.1,PF03807.12	D-isomer specific 2-hydroxyacid dehydrogenase, NAD binding domain,Putative NAD(P)-binding,NADP oxidoreductase coenzyme F420-dependent
FS27_000158	Unique	0.894737	0	5.74555e-13	FMGH00010	13099	15177	+		Glutamine amidotransferase, class I	COG2071	Predicted glutamine amidotransferases	R	Poorly Characterized	0016787,0006541	glutamine amidotransferase				Peptidase_C26,Peptidase_C26,GATase,GATase,SLH	PF07722.8,PF07722.8,PF00117.23,PF00117.23,PF00395.15	Peptidase C26,Peptidase C26,Glutamine amidotransferase class-I,Glutamine amidotransferase class-I,S-layer homology domain
FS27_000159	Shared	0.894737	0	5.74555e-13	FMGH00010	15279	15596	-	62	thioredoxin	COG0526	Thiol-disulfide isomerase and thioredoxins	OC	Cellular Processing and Signaling, Metabolism	0005623,0015035,0006662,0045454,0055114	thioredoxin				Thioredoxin,Thioredoxin_2	PF00085.15,PF13098.1	Thioredoxin,Thioredoxin-like domain
FS27_000160	Shared	0.736842	0	7.21858e-10	FMGH00010	15635	16516	-	62	thioredoxin reductase	COG0492	Thioredoxin reductase	O	Cellular Processing and Signaling	0016491,0055114	Thioredoxin reductase	1.8.1.9	00240	Thioredoxin-disulfide reductase.	Pyr_redox_2,FAD_binding_2	PF07992.9,PF00890.19	Pyridine nucleotide-disulphide oxidoreductase,FAD binding domain
FS27_000161	Shared	0.789474	0	8.18643e-11	FMGH00010	16607	17560	-		serine/threonine dehydratase	COG1171	Threonine dehydratase	E	Metabolism			4.3.1.19	00260,00290	Threonine ammonia-lyase.	PALP	PF00291.20	Pyridoxal-phosphate dependent enzyme
FS27_000162	Shared	0.631579	0.136364	0.000285295	FMGH00010	17764	17840	+		tRNA-Pro
FS27_000163	Unique	0.210526	0	0.0114732	FMGH00010	18879	19172	+		hypothetical protein
FS27_000164	Unique	0.631579	0	3.95636e-08	FMGH00010	19503	20237	+		Phosphoglycolate phosphatase (EC 3.1.3.18)	COG0546	Predicted phosphatases	R	Poorly Characterized	0016787,0008152	HAD family hydrolase	3.1.3.18	00630	Phosphoglycolate phosphatase.	HAD_2,Hydrolase,Hydrolase_like,HAD	PF13419.1,PF00702.21,PF13242.1,PF12710.2	Haloacid dehalogenase-like hydrolase,haloacid dehalogenase-like hydrolase,HAD-hyrolase-like,haloacid dehalogenase-like hydrolase
FS27_000165	Shared	0.894737	0	5.74555e-13	FMGH00010	20494	20721	-		preprotein translocase, SecG subunit	COG1314	Preprotein translocase subunit SecG	U	Cellular Processing and Signaling	0016021,0015450,0009306,0071806	pre translocase subunit				SecG	PF03840.9	Preprotein translocase SecG subunit
FS27_000166	Shared	0.894737	0	5.74555e-13	FMGH00010	20870	21247	-	68	reactive intermediate/imine deaminase	COG0251	Putative translation initiation inhibitor, yjgF family	J	Information Storage and Processing						Ribonuc_L-PSP	PF01042.16	Endoribonuclease L-PSP
FS27_000167	Shared	1	0	1.67965e-15	FMGH00010	21326	22207	-	68	Putative ribonuclease-like protein YfkH	COG1295	Predicted membrane protein	S	Poorly Characterized	0005886,0016021	virulence factor family				Virul_fac_BrkB	PF03631.10	Virulence factor BrkB
FS27_000168	Shared	0.947368	0.0681818	2.61307e-11	FMGH00010	22331	22594	-		ribosomal protein S20	COG0268	Ribosomal protein S20	J	Information Storage and Processing	0005840,0003735,0019843,0006412	30S ribosomal S20				Ribosomal_S20p	PF01649.13	Ribosomal protein S20
FS27_000169	Shared	0.631579	0	3.95636e-08	FMGH00010	22829	23719	+		GPR endopeptidase	ROG0083				0004222,0006508,0009847,EC:3.4.24	GPR endopeptidase	3.4.24.78		GPR endopeptidase.	Peptidase_A25	PF03418.9	Germination protease
FS27_000170	Shared	0.631579	0	3.95636e-08	FMGH00010	23728	24855	-		hypothetical protein
FS27_000171	Shared	0.947368	0	3.58127e-14	FMGH00010	25308	25970	-	72	phosphohydrolase	ROG5768									HD	PF01966.17	HD domain
FS27_000172	Unique	0.894737	0.0227273	8.37352e-12	FMGH00010	25971	26306	-	72	methylated-DNA--protein-cysteine methyltransferase	COG3695	Predicted methylated DNA-protein cysteine methyltransferase	L	Information Storage and Processing	0016740	MGMT family				DNA_binding_1	PF01035.15	6-O-methylguanine DNA methyltransferase, DNA binding domain
FS27_000173	Shared	0.894737	0.0227273	8.37352e-12	FMGH00010	26290	27204	-	72	homoserine O-succinyltransferase	COG1897	Homoserine trans-succinylase	E	Metabolism	0005737,0008899,0019281,EC:2.3.1.46	homoserine O-succinyltransferase	2.3.1.46	00271,00920	Homoserine O-succinyltransferase.	HTS	PF04204.11	Homoserine O-succinyltransferase
FS27_000174	Unique	0.736842	0	7.21858e-10	FMGH00011	148	1095	-		hypothetical protein	ROG7840									DUF939	PF06081.6	Bacterial protein of unknown function (DUF939)
FS27_000175	Shared	0.736842	0.204545	0.000183069	FMGH00011	1167	1261	-		5s_rRNA
FS27_000176	Unique	1	0.136364	8.16614e-11	FMGH00012	315	1943	+		chaperonin	COG0459	Chaperonin GroEL (HSP60 family)	O	Cellular Processing and Signaling	0005737,0005524,0051082,0042026	chaperonin				Cpn60_TCP1	PF00118.19	TCP-1/cpn60 chaperonin family
FS27_000177	Unique	0.736842	0	7.21858e-10	FMGH00012	2675	3175	-		hypothetical protein
FS27_000178	Unique	0.736842	0	7.21858e-10	FMGH00012	3487	5166	+		hypothetical protein	ROG6988									SLH,SLH	PF00395.15,PF00395.15	S-layer homology domain,S-layer homology domain
FS27_000179	Shared	0.894737	0.0227273	8.37352e-12	FMGH00012	5294	6142	-	76	hypothetical protein	ROG1618
FS27_000180	Shared	1	0	1.67965e-15	FMGH00012	6162	7415	-	76	cation transporter	COG0471	Di- and tricarboxylate transporters	P	Metabolism	0016021,0015105,0015700,0055085	SLC13 DASS family transporter				CitMHS,CitMHS,Na_sulph_symp	PF03600.11,PF03600.11,PF00939.14	Citrate transporter,Citrate transporter,Sodium:sulfate symporter transmembrane region
FS27_000181	Unique	1	0	1.67965e-15	FMGH00012	7702	7929	-	77	hypothetical protein
FS27_000182	Unique	1	0	1.67965e-15	FMGH00012	7949	9301	-	77	C4-dicarboxylate ABC transporter substrate-binding protein					0016021	TRAP transporter large permease subunit				DctM	PF06808.7	DctM-like transporters
FS27_000183	Shared	0.789474	0	8.18643e-11	FMGH00012	9379	10080	-	78	methyltransferase	COG0684	Demethylmenaquinone methyltransferase	H	Metabolism	0008168,0032259	family				Methyltransf_6	PF03737.10	Demethylmenaquinone methyltransferase
FS27_000184	Shared	1	0	1.67965e-15	FMGH00012	10121	11092	-	78	phosphoglycerate dehydrogenase	COG0111	Phosphoglycerate dehydrogenase and related dehydrogenases	HE	Metabolism	0033711,0051287,0055114,EC:1.1.1.290	hydroxyacid dehydrogenase	1.1.1.95	00260	Phosphoglycerate dehydrogenase.	2-Hacid_dh_C,2-Hacid_dh	PF02826.14,PF00389.25	D-isomer specific 2-hydroxyacid dehydrogenase, NAD binding domain,D-isomer specific 2-hydroxyacid dehydrogenase, catalytic domain
FS27_000185	Unique	0.947368	0	3.58127e-14	FMGH00012	11243	12217	+	79	Probable RuBisCO transcriptional regulator	COG0583	Transcriptional regulator	K	Information Storage and Processing	0003677,0003700,0006351,0006355	family transcriptional regulator				LysR_substrate,HTH_1	PF03466.15,PF00126.22	LysR substrate binding domain,Bacterial regulatory helix-turn-helix protein, lysR family
FS27_000186	Shared	1	0	1.67965e-15	FMGH00012	12270	12650	+	79	hypothetical protein
FS27_000187	Shared	1	0	1.67965e-15	FMGH00012	12736	14973	-		RecD/TraA family helicase	COG0507	ATP-dependent exoDNAse (exonuclease V), alpha subunit	L	Information Storage and Processing	0009338,0003677,0005524,0008854,0043141,0006302,0006310,0032508,EC:3.1.11.5	ATP-dependent -like DNA helicase	3.1.11.5		Exodeoxyribonuclease V.	AAA_30,HHH_4,UvrD_C_2,AAA_19	PF13604.1,PF14490.1,PF13538.1,PF13245.1	AAA domain,Helix-hairpin-helix containing domain,UvrD-like helicase C-terminal domain,Part of AAA domain
FS27_000188	Unique	0.842105	0	7.79015e-12	FMGH00012	15607	15963	-	81	hypothetical protein
FS27_000189	Shared	0.947368	0	3.58127e-14	FMGH00012	16020	16517	-	81	Predicted membrane protein	COG2426	Predicted membrane protein	S	Poorly Characterized	0016021	small multidrug export				Sm_multidrug_ex	PF06695.6	Putative small multi-drug export protein
FS27_000190	Shared	0.894737	0	5.74555e-13	FMGH00012	16529	17080	-	81	N-acetyltransferase	ROG5739				0016740	GNAT family N-acetyltransferase				Acetyltransf_7	PF13508.1	Acetyltransferase (GNAT) domain
FS27_000191	Shared	0.789474	0.0227273	1.06367e-09	FMGH00012	17147	17359	-		Predicted transcriptional regulators	COG1396	Predicted transcriptional regulators	K	Information Storage and Processing	0043565	XRE family transcriptional regulator				HTH_19,HTH_3,HTH_31	PF12844.2,PF01381.17,PF13560.1	Helix-turn-helix domain,Helix-turn-helix,Helix-turn-helix domain
FS27_000192	Unique	0.631579	0	3.95636e-08	FMGH00012	17439	17663	+		hypothetical protein
FS27_000193	Unique	0.368421	0.0227273	0.00111075	FMGH00012	17961	18065	-		hypothetical protein
FS27_000194	Shared	1	0	1.67965e-15	FMGH00012	18405	21119	-	85	excinuclease ABC subunit A	COG0178	Excinuclease ATPase subunit	L	Information Storage and Processing	0005737,0009380,0003677,0005524,0008270,0009381,0016887,0006289,0009432,0090305,EC:3.6.1.3	excinuclease ABC subunit A				ABC_tran	PF00005.22	ABC transporter
FS27_000195	Unique	0.736842	0	7.21858e-10	FMGH00012	21157	21624	-	85	hypothetical protein					0005737,0003908,0006307,0032259,EC:2.1.1.63	of uncharacterised function (DUF3788)				Cys_rich_CPCC	PF14206.1	Cysteine-rich CPCC
FS27_000196	Unique	0.684211	0	5.6336e-09	FMGH00012	21658	22167	-	85	N-acetyltransferase	COG3153	Predicted acetyltransferase	R	Poorly Characterized			2.3.1.-	00310,00340,00350,00360,00540,00564,00565,00604,00624,00632,00642,00650,00903,00960,01053,01056	Transferring groups other than amino-acyl groups.	Acetyltransf_9,Acetyltransf_10	PF13527.1,PF13673.1	Acetyltransferase (GNAT) domain,Acetyltransferase (GNAT) domain
FS27_000197	Shared	1	0	1.67965e-15	FMGH00012	22164	22490	-	85	competence protein TfoX	COG3070	Regulator of competence-specific genes	K	Information Storage and Processing						TfoX_N	PF04993.8	TfoX N-terminal domain
FS27_000198	Unique	0.789474	0	8.18643e-11	FMGH00012	22502	23266	-	85	hypothetical protein
FS27_000199	Shared	0.947368	0	3.58127e-14	FMGH00012	23285	23770	-	85	Cys-tRNA(Pro) deacylase	COG2606	Uncharacterized conserved protein	S	Poorly Characterized	0002161,0016829,0006412,0006450	Cys-tRNA(Pro) deacylase				tRNA_edit	PF04073.10	Aminoacyl-tRNA editing domain
FS27_000200	Shared	0.789474	0	8.18643e-11	FMGH00012	23775	23921	-	85	hypothetical protein	ROG8380				0003677,0004803,0006313	Transposase and inactivated derivatives
FS27_000201	Shared	1	0	1.67965e-15	FMGH00012	24535	26508	-	86	excinuclease ABC subunit B	COG0556	Helicase subunit of the DNA excision	L	Information Storage and Processing	0005737,0003677,0004386,0005524,0009381,0006289,0009432,0090305	excinuclease ABC subunit				UvrB,Helicase_C,ResIII,UVR	PF12344.3,PF00271.26,PF04851.10,PF02151.14	Ultra-violet resistance protein B,Helicase conserved C-terminal domain,Type III restriction enzyme, res subunit,UvrB/uvrC motif
FS27_000202	Shared	0.947368	0.0227273	5.74555e-13	FMGH00012	26676	27380	-	86	UPF0758 protein	COG2003	DNA repair proteins	L	Information Storage and Processing						RadC	PF04002.10	RadC-like JAB domain
FS27_000203	Shared	0.947368	0	3.58127e-14	FMGH00012	27463	28137	-	86	orotate phosphoribosyltransferase	COG0461	Orotate phosphoribosyltransferase	F	Metabolism	0000287,0004588,0044205,EC:2.4.2.10	orotate phosphoribosyltransferase	2.4.2.10	00240	Orotate phosphoribosyltransferase.	Pribosyltran	PF00156.22	Phosphoribosyl transferase domain
FS27_000204	Shared	0.684211	0	5.6336e-09	FMGH00012	28365	28453	+		tRNA-Ser
FS27_000205	Shared	0.894737	0	5.74555e-13	FMGH00013	146	3820	+		chromosome segregation protein SMC	COG1196	Chromosome segregation ATPases	D	Cellular Processing and Signaling	0005694,0005737,0003677,0005524,0006260,0007062,0030261	chromosome segregation SMC				SMC_N,SMC_hinge,AAA_23	PF02463.14,PF06470.8,PF13476.1	RecF/RecN/SMC N terminal domain,SMC proteins Flexible Hinge Domain,AAA domain
FS27_000206	Shared	0.684211	0	5.6336e-09	FMGH00013	4280	4591	+	88	Uncharacterized protein HI 0554	ROG8380									Y1_Tnp	PF01797.11	Transposase IS200 like
FS27_000207	Shared	0.947368	0	3.58127e-14	FMGH00013	4588	4896	+	88	hypothetical protein	ROG2178
FS27_000208	Unique	0.684211	0	5.6336e-09	FMGH00013	4898	5206	+	88	hypothetical protein	ROG2178
FS27_000209	Shared	0.894737	0	5.74555e-13	FMGH00013	5222	6091	+	88	signal recognition particle-docking protein FtsY	COG0552	Signal recognition particle GTPase	U	Cellular Processing and Signaling	0005737,0031226,0003924,0005525,0006614	signal recognition particle-docking				SRP54,SRP54_N	PF00448.17,PF02881.14	SRP54-type protein, GTPase domain,SRP54-type protein, helical bundle domain
FS27_000210	Shared	1	0	1.67965e-15	FMGH00013	6311	7027	+	89	ribonuclease PH	COG0689	RNase PH	J	Information Storage and Processing	0000049,0004549,0009022,0008033,0090501,EC:2.7.7.56	ribonuclease PH	2.7.7.56		tRNA nucleotidyltransferase.	RNase_PH,RNase_PH_C	PF01138.16,PF03725.10	3' exoribonuclease family, domain 1,3' exoribonuclease family, domain 2
FS27_000211	Shared	0.789474	0	8.18643e-11	FMGH00013	7044	7634	+	89	RdgB/HAM1 family non-canonical purine NTP pyrophosphatase	COG0127	Xanthosine triphosphate pyrophosphatase	F	Metabolism	0000166,0017111,0046872,0047429,0006163,0009143,EC:3.6.1.19,EC:3.6.1.15	XTP dITP diphosphatase	3.6.1.15,3.6.1.19	00230,00730	Nucleoside-triphosphatase.,Nucleoside-triphosphate diphosphatase.	Ham1p_like	PF01725.11	Ham1 family
FS27_000212	Unique	0.684211	0	5.6336e-09	FMGH00013	7666	7875	+	89	hypothetical protein	ROG6597
FS27_000213	Shared	0.736842	0	7.21858e-10	FMGH00013	7897	8178	+	89	Probable RNA-binding protein YqeI	COG1534	Predicted RNA-binding protein containing KH domain,	J	Information Storage and Processing	0003723	RNA-binding				CRS1_YhbY	PF01985.16	CRS1 / YhbY (CRM) domain
FS27_000214	Unique	0.526316	0	1.45359e-06	FMGH00013	8434	8724	+		Flagellar biosynthesis/type III secretory pathway lipoprotein	COG1766	Flagellar biosynthesis/type III secretory pathway lipoprotein	NU	Cellular Processing and Signaling
FS27_000215	Shared	1	0	1.67965e-15	FMGH00013	8914	10125	+	91	nicotinate (nicotinamide) nucleotide adenylyltransferase	COG1713	Predicted HD superfamily hydrolase involved in	H	Metabolism	0004515,0005524,0009435,EC:2.7.7.18	nicotinate (nicotinamide) nucleotide adenylyltransferase	2.7.7.18	00760	Nicotinate-nucleotide adenylyltransferase.	CTP_transf_2,HD	PF01467.21,PF01966.17	Cytidylyltransferase,HD domain
FS27_000216	Shared	0.736842	0	7.21858e-10	FMGH00013	10132	11742	+	91	Cell envelope-associated transcriptional attenuator LytR-CpsA-Psr, subfamily M (as in PMID19099556)	COG1316	Transcriptional regulator	K	Information Storage and Processing	0016021	transcriptional regulator yvhJ				LytR_cpsA_psr	PF03816.9	Cell envelope-related transcriptional attenuator domain
FS27_000217	Shared	0.947368	0	3.58127e-14	FMGH00013	11833	12192	+		iojap-like ribosome-associated protein	COG0799	Uncharacterized homolog of plant Iojap protein	S	Poorly Characterized	0005737,0017148,0042256,0090071	ribosome silencing factor				Oligomerisation	PF02410.10	Oligomerisation domain
FS27_000218	Unique	0.842105	0	7.79015e-12	FMGH00013	12513	13022	+		hypothetical protein										YcxB	PF14317.1	YcxB-like protein
FS27_000219	Unique	1	0	1.67965e-15	FMGH00013	13099	15741	+		valine-tRNA ligase	COG0525	Valyl-tRNA synthetase	J	Information Storage and Processing	0005737,0002161,0004832,0005524,0006438,0006450,EC:6.1.1.9	valine--tRNA ligase	6.1.1.9	00290,00970	Valine--tRNA ligase.	tRNA-synt_1,Anticodon_1,tRNA-synt_1g,tRNA-synt_1g,Val_tRNA-synt_C,tRNA-synt_1_2	PF00133.17,PF08264.8,PF09334.6,PF09334.6,PF10458.4,PF13603.1	tRNA synthetases class I (I, L, M and V),Anticodon-binding domain of tRNA,tRNA synthetases class I (M),tRNA synthetases class I (M),Valyl tRNA synthetase tRNA binding arm,Leucyl-tRNA synthetase, Domain 2
FS27_000220	Shared	0.947368	0.0227273	5.74555e-13	FMGH00013	15907	15994	+	95,1732	tRNA-Ser
FS27_000221	Shared	0.947368	0.0227273	5.74555e-13	FMGH00013	16037	16128	+	95,1732	tRNA-Ser
FS27_000222	Shared	1	0.0909091	4.76975e-12	FMGH00013	16283	16489	+		ribosomal protein L31	COG0254	Ribosomal protein L31	J	Information Storage and Processing	0005840,0003735,0019843,0046872,0006412	50S ribosomal L31				Ribosomal_L31	PF01197.13	Ribosomal protein L31
FS27_000223	Shared	0.894737	0	5.74555e-13	FMGH00013	16610	17110	+		flavin reductase					0010181,0016491,0055114	flavin reductase				Flavin_Reduct	PF01613.13	Flavin reductase like domain
FS27_000224	Shared	0.947368	0	3.58127e-14	FMGH00013	17176	18465	+	98	GTP-binding protein HflX	COG2262	GTPases	R	Poorly Characterized	0005737,0000287,0003924,0005525	GTPase				MMR_HSR1,GTP-bdg_N,FeoB_N	PF01926.18,PF13167.1,PF02421.13	50S ribosome-binding GTPase,GTP-binding GTPase N-terminal,Ferrous iron transport protein B
FS27_000225	Shared	0.842105	0	7.79015e-12	FMGH00013	18512	19099	+	98	Ribosomal-protein-S5p-alanine acetyltransferase (EC 2.3.1.128)	COG1670	Acetyltransferases, including N-acetylases of ribosomal proteins	J	Information Storage and Processing	0008080	N-acetyltransferase				Acetyltransf_3,Acetyltransf_1,Acetyltransf_4,Acetyltransf_8	PF13302.1,PF00583.19,PF13420.1,PF13523.1	Acetyltransferase (GNAT) domain,Acetyltransferase (GNAT) family,Acetyltransferase (GNAT) domain,Acetyltransferase (GNAT) domain
FS27_000226	Unique	0.894737	0	5.74555e-13	FMGH00013	19154	19717	-		hypothetical protein	ROG2588
FS27_000227	Unique	1	0	1.67965e-15	FMGH00013	19949	20569	-		hypothetical protein
FS27_000228	Shared	0.947368	0	3.58127e-14	FMGH00013	20843	21025	-		hypothetical protein	ROG8265				0016021	Uncharacterised protein
FS27_000229	Shared	0.894737	0	5.74555e-13	FMGH00013	21263	22546	+		Dihydroorotase (EC 3.5.2.3)	COG0044	Dihydroorotase and related cyclic amidohydrolases	F	Metabolism	0004151,0008270,0044205,EC:3.5.2.3	dihydroorotase	3.5.2.3	00240	Dihydroorotase.	Amidohydro_4,Amidohydro_1,Amidohydro_1,Amidohydro_5,DHOase,TatD_DNase	PF13147.1,PF01979.15,PF01979.15,PF13594.1,PF12890.2,PF01026.16	Amidohydrolase,Amidohydrolase family,Amidohydrolase family,Amidohydrolase,Dihydro-orotase-like,TatD related DNase
FS27_000230	Shared	1	0	1.67965e-15	FMGH00013	22628	23554	+	103	orotidine 5-phosphate decarboxylase					0004590,0006207,0044205,EC:4.1.1.23	orotidine-5 -phosphate decarboxylase	4.1.1.23	00240	Orotidine-5'-phosphate decarboxylase.	OMPdecase	PF00215.19	Orotidine 5'-phosphate decarboxylase / HUMPS family
FS27_000231	Unique	0.894737	0	5.74555e-13	FMGH00013	23599	23991	+	103	Zn finger protein HypA/HybF (possibly regulating	COG0375	Zn finger protein HypA/HybF (possibly regulating	R	Poorly Characterized
FS27_000232	Shared	0.842105	0	7.79015e-12	FMGH00013	24051	24647	+	103	hypothetical protein	ROG0648
FS27_000233	Shared	0.947368	0	3.58127e-14	FMGH00013	24773	25489	+	104	Dihydroorotate dehydrogenase (NAD(+)), electron transfer subunit (EC 1.3.1.14)	COG0543	2-polyprenylphenol hydroxylase and related flavodoxin oxidoreductases	HC	Metabolism	0009055,0046872,0050660,0051537,0044205,0055114	dihydroorotate dehydrogenase electron transfer subunit				DHODB_Fe-S_bind,NAD_binding_1	PF10418.4,PF00175.16	Iron-sulfur cluster binding domain of dihydroorotate dehydrogenase B,Oxidoreductase NAD-binding domain
FS27_000234	Shared	0.736842	0	7.21858e-10	FMGH00013	25482	26402	+	104	Dihydroorotate dehydrogenase (NAD(+)), catalytic subunit (EC 1.3.1.14)	COG0167	Dihydroorotate dehydrogenase	F	Metabolism	0005737,0004152,0006207,0044205,0055114,EC:1.3.5.2	dihydroorotate dehydrogenase	1.3.98.1		Dihydroorotate oxidase (fumarate).	DHO_dh,NMO	PF01180.16,PF03060.10	Dihydroorotate dehydrogenase,Nitronate monooxygenase
FS27_000235	Shared	0.789474	0	8.18643e-11	FMGH00013	26444	26761	+	104	hypothetical protein	ROG2788				0016021	DUF1622 domain-containing				DUF1622	PF07784.6	Protein of unknown function (DUF1622)
FS27_000236	Shared	0.789474	0	8.18643e-11	FMGH00013	26785	27936	+	104	Phosphoglycerate mutase family	COG0406	Fructose-2,6-bisphosphatase	G	Metabolism			5.4.2.1	00010	Phosphoglycerate mutase.	His_Phos_1,Acetyltransf_10,Acetyltransf_1	PF00300.17,PF13673.1,PF00583.19	Histidine phosphatase superfamily (branch 1),Acetyltransferase (GNAT) domain,Acetyltransferase (GNAT) family
FS27_000237	Shared	0.894737	0.0227273	8.37352e-12	FMGH00013	28158	29528	+		UDP-N-acetylmuramate-alanine ligase	COG0773	UDP-N-acetylmuramate-alanine ligase	M	Cellular Processing and Signaling	0005737,0005524,0008763,0007049,0008360,0009252,0051301,0071555,EC:6.3.2.8	UDP-N-acetylmuramate--L-alanine ligase	6.3.2.8	00471,00550	UDP-N-acetylmuramate--L-alanine ligase.	Mur_ligase_M,Mur_ligase_C,Mur_ligase	PF08245.7,PF02875.16,PF01225.20	Mur ligase middle domain,Mur ligase family, glutamate ligase domain,Mur ligase family, catalytic domain
FS27_000238	Shared	0.842105	0	7.79015e-12	FMGH00013	29618	30607	-		dehydrogenase	COG1052	Lactate dehydrogenase and related dehydrogenases	CHR	Metabolism, Poorly Characterized	0008152	hydroxyacid dehydrogenase	1.1.1.26	00630	Glyoxylate reductase.	2-Hacid_dh_C,2-Hacid_dh	PF02826.14,PF00389.25	D-isomer specific 2-hydroxyacid dehydrogenase, NAD binding domain,D-isomer specific 2-hydroxyacid dehydrogenase, catalytic domain
FS27_000239	Shared	0.947368	0.0227273	5.74555e-13	FMGH00013	30866	31291	+	107	heat-shock protein	COG0071	Molecular chaperone (small heat shock protein)	O	Cellular Processing and Signaling						HSP20	PF00011.16	Hsp20/alpha crystallin family
FS27_000240	Shared	1	0	1.67965e-15	FMGH00013	31488	34118	+	107	ATP-dependent chaperone ClpB	COG0542	ATPases with chaperone activity, ATP-binding subunit	O	Cellular Processing and Signaling	0005737,0005524,0009408,0016485	ATP-dependent chaperone				AAA_2,AAA,AAA,Clp_N,Clp_N,ClpB_D2-small,AAA_5,Sigma54_activat	PF07724.9,PF00004.24,PF00004.24,PF02861.15,PF02861.15,PF10431.4,PF07728.9,PF00158.21	AAA domain (Cdc48 subfamily),ATPase family associated with various cellular activities (AAA),ATPase family associated with various cellular activities (AAA),Clp amino terminal domain,Clp amino terminal domain,C-terminal, D2-small domain, of ClpB protein,AAA domain (dynein-related subfamily),Sigma-54 interaction domain
FS27_000241	Unique	0.684211	0.0227273	6.71315e-08	FMGH00013	34234	34755	-		hypothetical protein					0016021	hypothetical protein
FS27_000242	Unique	0.894737	0	5.74555e-13	FMGH00013	34971	36263	+		Foldase protein PrsA	COG0760	Parvulin-like peptidyl-prolyl isomerase	O	Cellular Processing and Signaling	0016853	Foldase prsA precursor				Rotamase,Rotamase_3,Rotamase_2	PF00639.16,PF13616.1,PF13145.1	PPIC-type PPIASE domain,PPIC-type PPIASE domain,PPIC-type PPIASE domain
FS27_000243	Shared	0.947368	0	3.58127e-14	FMGH00014	179	1375	-		acetate kinase	COG0282	Acetate kinase	C	Metabolism	0005737,0000287,0005524,0008776,0006082,0006085,0016310,EC:2.7.2.1	Acetate kinase	2.7.2.1	00430,00620,00640	Acetate kinase.	Acetate_kinase	PF00871.12	Acetokinase family
FS27_000244	Shared	0.631579	0	3.95636e-08	FMGH00014	1647	2855	+	110	FIG007079: UPF0348 protein family	COG1323	Predicted nucleotidyltransferase	R	Poorly Characterized						HIGH_NTase1	PF05636.6	HIGH Nucleotidyl Transferase
FS27_000245	Shared	0.947368	0	3.58127e-14	FMGH00014	2868	3971	+	110	hypothetical protein	ROG1677				0016020	DUF3810 domain-containing				DUF3810	PF12725.2	Protein of unknown function (DUF3810)
FS27_000246	Shared	1	0	1.67965e-15	FMGH00014	4029	5555	-	111	cardiolipin synthase	COG1502	Phosphatidylserine/phosphatidylglycerophosphate/cardiolipin synthases and related enzymes	I	Metabolism	0005886,0016021,0008808,0032049	cardiolipin synthase	2.7.8.-	00440,00520,00564,00600	Transferases for other substituted phosphate groups.	PLDc_2,PLDc_2,PLDc,PLDc,PLDc_N	PF13091.1,PF13091.1,PF00614.17,PF00614.17,PF13396.1	PLD-like domain,PLD-like domain,Phospholipase D Active site motif,Phospholipase D Active site motif,Phospholipase_D-nuclease N-terminal
FS27_000247	Unique	1	0	1.67965e-15	FMGH00014	5599	6057	-	111	phosphoesterase	COG0622	Predicted phosphoesterase	R	Poorly Characterized	0016787,0046872	family phosphodiesterase				Metallophos_2,Metallophos	PF12850.2,PF00149.23	Calcineurin-like phosphoesterase superfamily domain,Calcineurin-like phosphoesterase
FS27_000248	Shared	0.947368	0.0454545	4.43348e-12	FMGH00014	6122	6397	+	112	hypothetical protein
FS27_000249	Shared	0.421053	0	3.81923e-05	FMGH00014	6433	6855	+	112	hypothetical protein
FS27_000250	Unique	0.526316	0	1.45359e-06	FMGH00014	6848	7207	+	112	hypothetical protein	ROG2841
FS27_000251	Shared	0.947368	0	3.58127e-14	FMGH00014	7244	8005	-	113	hypothetical protein
FS27_000252	Shared	1	0	1.67965e-15	FMGH00014	8036	9187	-	113	UDP-N-acetylglucosamine 2-epimerase	COG0381	UDP-N-acetylglucosamine 2-epimerase	M	Cellular Processing and Signaling	0008761,EC:5.1.3.14	UDP-N-acetylglucosamine 2-epimerase (non-hydrolyzing)	5.1.3.14	00530	UDP-N-acetylglucosamine 2-epimerase.	Epimerase_2	PF02350.14	UDP-N-acetylglucosamine 2-epimerase
FS27_000253	Shared	1	0	1.67965e-15	FMGH00014	9184	10359	-	113	undecaprenyl-phosphate alpha-N-acetylglucosaminyl 1-phosphate transferase	COG0472	UDP-N-acetylmuramyl pentapeptide phosphotransferase/UDP-N-acetylglucosamine-1-phosphate transferase	M	Cellular Processing and Signaling	0016021,0008963,EC:2.7.8.13	undecaprenyl decaprenyl-phosphate alpha-N-acetylglucosaminyl 1-phosphate transferase	2.7.8.-	00440,00520,00564,00600	Transferases for other substituted phosphate groups.	Glycos_transf_4	PF00953.16	Glycosyl transferase family 4
FS27_000254	Shared	1	0	1.67965e-15	FMGH00014	10395	11399	-	113	tryptophan-tRNA ligase	COG0180	Tryptophanyl-tRNA synthetase	J	Information Storage and Processing	0005737,0004830,0005524,0006436,EC:6.1.1.2	Tryptophan--tRNA ligase	6.1.1.2	00380,00970	Tryptophan--tRNA ligase.	tRNA-synt_1b	PF00579.20	tRNA synthetases class I (W and Y)
FS27_000255	Shared	0.894737	0.0454545	7.5349e-11	FMGH00014	11707	11958	+		UPF0297 protein YrzL	COG4472	Uncharacterized protein conserved in bacteria	S	Poorly Characterized	0046872	family regulatory phospho				DUF965	PF06135.7	Bacterial protein of unknown function (DUF965)
FS27_000256	Shared	0.894737	0	5.74555e-13	FMGH00014	12022	12465	+		Uncharacterized protein YbbK	COG1683	Uncharacterized conserved protein	S	Poorly Characterized						DUF523	PF04463.7	Protein of unknown function (DUF523)
FS27_000257	Unique	0.736842	0	7.21858e-10	FMGH00014	12556	13224	-		hypothetical protein	ROG0285
FS27_000258	Shared	1	0	1.67965e-15	FMGH00014	13382	13687	+	117	His repressor	COG4496	Uncharacterized protein conserved in bacteria	S	Poorly Characterized	0005622,0003700,0043565,0006355	His repressor				Trp_repressor	PF01371.14	Trp repressor protein
FS27_000259	Shared	0.947368	0	3.58127e-14	FMGH00014	13674	14444	+	117	Methyltransferase (EC 2.1.1.-)	COG0500	SAM-dependent methyltransferases	QR	Metabolism, Poorly Characterized	0008168,0032259	class I SAM-dependent methyltransferase	2.1.1.-	00130,00150,00340,00350,00380,00440,00450,00626,00906,03090	Methyltransferases.	Methyltransf_18,Methyltransf_23,Methyltransf_11,Methyltransf_25,Methyltransf_31,Methyltransf_12,Methyltransf_26,Ubie_methyltran	PF12847.2,PF13489.1,PF08241.7,PF13649.1,PF13847.1,PF08242.7,PF13659.1,PF01209.13	Methyltransferase domain,Methyltransferase domain,Methyltransferase domain,Methyltransferase domain,Methyltransferase domain,Methyltransferase domain,Methyltransferase domain,ubiE/COQ5 methyltransferase family
FS27_000260	Shared	0.894737	0	5.74555e-13	FMGH00014	14485	15363	+	117	33 kDa chaperonin HslO	COG1281	Disulfide bond chaperones of the HSP33	O	Cellular Processing and Signaling	0005737,0051082,0006457	Hsp33 family molecular chaperone				HSP33	PF01430.14	Hsp33 protein
FS27_000261	Unique	1	0	1.67965e-15	FMGH00014	15423	16433	-		6-phosphofructokinase	COG0205	6-phosphofructokinase	G	Metabolism	0005737,0003872,0005524,0046872,0006002,0046835,0061615,EC:2.7.1.11	6-phosphofructokinase	2.7.1.11	00010,00030,00051,00052,04910	6-phosphofructokinase.	PFK	PF00365.15	Phosphofructokinase
FS27_000262	Shared	0.947368	0.113636	5.5569e-10	FMGH00014	16726	16801	+	119	tRNA-Val
FS27_000263	Shared	1	0.136364	8.16614e-11	FMGH00014	16816	16892	+	119,1732	tRNA-Asp
FS27_000264	Shared	0.947368	0.0227273	5.74555e-13	FMGH00014	16951	17026	+	119,1732	tRNA-Phe
FS27_000265	Shared	1	0	1.67965e-15	FMGH00014	17062	17137	+	119,1732	tRNA-Gly
FS27_000266	Shared	0.789474	0.0454545	7.93827e-09	FMGH00014	17164	17238	+	119,1732	tRNA-Cys
FS27_000267	Shared	0	0	1	FMGH00014	17867	18772	+	120	Phage replication protein	ROG2997									HTH_36	PF13730.1	Helix-turn-helix domain
FS27_000268	Shared	0	0	1	FMGH00014	18792	19010	+	120	hypothetical protein
FS27_000269	Shared	0	0	1	FMGH00014	19093	19569	+	121	transposase	ROG4934									DUF3801	PF12687.2	Protein of unknown function (DUF3801)
FS27_000270	Shared	0	0	1	FMGH00014	19566	21353	+	121	TrsK-like protein	COG3505	Type IV secretory pathway, VirD4 components	U	Cellular Processing and Signaling	0016020,0009291	type IV secretory system conjugative DNA transfer family				T4SS-DNA_transf,TraG-D_C,TrwB_AAD_bind,TrwB_AAD_bind,AAA_10	PF02534.9,PF12696.2,PF10412.4,PF10412.4,PF12846.2	Type IV secretory system Conjugative DNA transfer,TraM recognition site of TraD and TraG,Type IV secretion-system coupling protein DNA-binding domain,Type IV secretion-system coupling protein DNA-binding domain,AAA-like domain
FS27_000271	Shared	0	0	1	FMGH00014	21346	21513	+	121	hypothetical protein	ROG2255
FS27_000272	Shared	0	0	1	FMGH00014	21712	21927	+	122	conjugative transfer protein					0016021	conjugal transfer				Maff2	PF12750.2	Maff2 family
FS27_000273	Shared	0	0	1	FMGH00014	21944	22813	+	122	Tn5252, Orf23	ROG4513				0016021	Uncharacterised
FS27_000274	Shared	0	0	1	FMGH00014	22835	23239	+	122	transposase	ROG5797				0016021	family				PrgI	PF12666.2	PrgI family protein
FS27_000275	Shared	0	0	1	FMGH00014	24906	26879	+		Retron-type RNA-directed DNA polymerase (EC 2.7.7.49)	COG3344	Retron-type reverse transcriptase	L	Information Storage and Processing	0003964,0004519,0006278,0090305,EC:2.7.7.49	group II intron reverse transcriptase maturase				RVT_1	PF00078.22	Reverse transcriptase (RNA-dependent DNA polymerase)
FS27_000276	Shared	0	0	1	FMGH00014	27045	28427	+	124	TrsE-like protein	ROG4033									AAA_10	PF12846.2	AAA-like domain
FS27_000277	Shared	0	0	1	FMGH00014	28438	30513	+	124	NLP/P60 family protein					0016021	CHAP domain-containing
FS27_000278	Shared	0	0	1	FMGH00014	30545	30802	+	124	transposase	COG1340	Uncharacterized archaeal coiled-coil protein	S	Poorly Characterized						DUF4315	PF14193.1	Domain of unknown function (DUF4315)
FS27_000279	Shared	0	0	1	FMGH00014	30792	31520	+	124	Bacteriocin-like protein	ROG5933				0016021	DUF4366 domain-containing				DUF4366	PF14283.1	Domain of unknown function (DUF4366)
FS27_000280	Shared	0	0	1	FMGH00014	31517	31705	+	124	transposase
FS27_000281	Shared	0	0	1	FMGH00014	31722	33812	+	124	DNA topoisomerase III (EC 5.99.1.2)	COG0550	Topoisomerase IA	L	Information Storage and Processing	0003677,0003917,0006265,EC:5.99.1.2	DNA topoisomerase III	5.99.1.2		DNA topoisomerase.	Topoisom_bac,Toprim	PF01131.15,PF01751.17	DNA topoisomerase,Toprim domain
FS27_000282	Shared	0	0	1	FMGH00014	33967	37800	+	125	DNA primase	ROG0603									YodL,ArdA,DUF4316,DUF955	PF14191.1,PF07275.6,PF14195.1,PF06114.8	YodL-like,Antirestriction protein (ArdA),Domain of unknown function (DUF4316),Domain of unknown function (DUF955)
FS27_000283	Shared	0	0	1	FMGH00014	37804	38748	+	125	FIG00525930: hypothetical protein	ROG0603
FS27_000284	Shared	0	0	1	FMGH00014	38751	38957	+	125	transposase										DUF4319	PF14203.1	Domain of unknown function (DUF4319)
FS27_000285	Shared	0	0	1	FMGH00014	38954	39316	+	125	DNA polymerase I (EC 2.7.7.7)	ROG5957									Cys_rich_VLP	PF14194.1	Cysteine-rich VLP
FS27_000286	Shared	0	0	1	FMGH00014	39496	39753	-	126	hypothetical protein
FS27_000287	Shared	0	0	1	FMGH00014	39756	41102	-	126	endonuclease	ROG1442									Relaxase	PF03432.9	Relaxase/Mobilisation nuclease domain
FS27_000288	Shared	0.0526316	0.113636	1	FMGH00014	41063	41392	-	126	mobilization protein	ROG7417									MobC	PF05713.6	Bacterial mobilisation protein (MobC)
FS27_000289	Shared	0	0	1	FMGH00014	41636	42001	-		transcriptional regulator	COG1476	Predicted transcriptional regulators	K	Information Storage and Processing	0043565	XRE family transcriptional regulator				HTH_3,HTH_19,HTH_31,HTH_25	PF01381.17,PF12844.2,PF13560.1,PF13413.1	Helix-turn-helix,Helix-turn-helix domain,Helix-turn-helix domain,Helix-turn-helix domain
FS27_000290	Shared	0	0	1	FMGH00014	42447	43229	+	128	ABC transporter-like sensor ATP-binding protein	COG1136	ABC-type antimicrobial peptide transport system, ATPase	V	Cellular Processing and Signaling	0005524,0016887,EC:3.6.1.3	ABC transporter ATP-binding				ABC_tran,AAA_21	PF00005.22,PF13304.1	ABC transporter,AAA domain
FS27_000291	Shared	0	0	1	FMGH00014	43219	45369	+	128	ABC transporter-like sensor and permease protein					0005886,0016021	ABC transporter permease				FtsX,FtsX	PF02687.16,PF02687.16	FtsX-like permease family,FtsX-like permease family
FS27_000292	Shared	0	0	1	FMGH00014	45407	46090	+	128	Two-component transcriptional response regulator, LuxR family	COG0745	Response regulators consisting of a CheY-like	TK	Cellular Processing and Signaling, Information Storage and Processing	0005622,0003677,0000160,0006351,0006355	Phosphate regulon transcriptional regulatory phoB				Response_reg,Trans_reg_C	PF00072.19,PF00486.23	Response regulator receiver domain,Transcriptional regulatory protein, C terminal
FS27_000293	Shared	0	0	1	FMGH00014	46087	47115	+	128	Two-component system sensor histidine kinase	COG3290	Signal transduction histidine kinase regulating citrate/malate	T	Cellular Processing and Signaling	0005622,0016021,0000155,0005524,0000160,0023014	sensor histidine kinase				HATPase_c	PF02518.21	Histidine kinase-, DNA gyrase B-, and HSP90-like ATPase
FS27_000294	Shared	0	0	1	FMGH00014	47138	47635	+	128	ABC-type molybdate transport system, permease component	COG4149	ABC-type molybdate transport system, permease component	P	Metabolism	0016021	Uncharacterised
FS27_000295	Shared	0	0	1	FMGH00014	48128	48568	+	129	RNA polymerase sigma factor	ROG6704				0003677,0003700,0016987,0006352,0006355	sigma-70 family RNA polymerase sigma factor				Sigma70_r4_2,Sigma70_r4	PF08281.7,PF04545.11	Sigma-70, region 4,Sigma-70, region 4
FS27_000296	Shared	0	0	1	FMGH00014	48552	48803	+	129	transcriptional regulator					0003677	helix-turn-helix domain-containing				HTH_16	PF12645.2	Helix-turn-helix domain
FS27_000297	Shared	0	0	1	FMGH00014	49213	49416	+		putative transposon excisionase; Tn916 ORF1-like	ROG0229				0006310,0015074	excisionase				Tn916-Xis	PF09035.5	Excisionase from transposon Tn916
FS27_000298	Shared	0	0	1	FMGH00014	49497	50690	+		putative transposon integrase; Tn916 ORF3-like	COG0582	Integrase	L	Information Storage and Processing	0003677,0006310,0015074	site-specific integrase				Phage_integrase,Integrase_DNA	PF00589.17,PF02920.10	Phage integrase family,DNA binding domain of tn916 integrase
FS27_000299	Unique	0.894737	0.0454545	7.5349e-11	FMGH00014	51415	52215	+		Response regulator containing a CheY-like receiver	COG2197	Response regulator containing a CheY-like receiver	TK	Cellular Processing and Signaling, Information Storage and Processing	0003677,0006351,0006355	family transcriptional regulator				GerE,Sigma70_r4_2	PF00196.14,PF08281.7	Bacterial regulatory proteins, luxR family,Sigma-70, region 4
FS27_000300	Unique	0.684211	0.0227273	6.71315e-08	FMGH00014	52416	53090	+	133	hypothetical protein	ROG5217				0016021	Mpv17 PMP22 family
FS27_000301	Unique	0.947368	0.0227273	5.74555e-13	FMGH00014	53087	54268	+	133	Aspartate aminotransferase (EC 2.6.1.1)	COG0436	Aspartate/tyrosine/aromatic aminotransferase	E	Metabolism	0008483,0030170,0009058	pyridoxal phosphate-dependent aminotransferase				Aminotran_1_2,DegT_DnrJ_EryC1,Beta_elim_lyase,Cys_Met_Meta_PP,Aminotran_5	PF00155.16,PF01041.12,PF01212.16,PF01053.15,PF00266.14	Aminotransferase class I and II,DegT/DnrJ/EryC1/StrS aminotransferase family,Beta-eliminating lyase,Cys/Met metabolism PLP-dependent enzyme,Aminotransferase class-V
FS27_000302	Unique	0.789474	0.0454545	7.93827e-09	FMGH00014	54265	55446	+	133	N-carbamoyl-L-amino acid hydrolase (EC 3.5.1.87)	COG0624	Acetylornithine deacetylase/Succinyl-diaminopimelate desuccinylase and related deacylases	E	Metabolism	0016810,0008152	Zn-dependent hydrolase	3.5.1.87		N-carbamoyl-L-amino-acid hydrolase.	Peptidase_M20,M20_dimer,Peptidase_M28	PF01546.23,PF07687.9,PF04389.12	Peptidase family M20/M25/M40,Peptidase dimerisation domain,Peptidase family M28
FS27_000303	Unique	0.894737	0.0454545	7.5349e-11	FMGH00014	55443	56189	+	133	Hydantoin racemase (EC 5.1.99.5)	COG4126	Hydantoin racemase	E	Metabolism	0036348,0036361,0006807,EC:5.1.99.5	Asp Glu hydantoin racemase	5.1.99.5		Hydantoin racemase.	Asp_Glu_race	PF01177.17	Asp/Glu/Hydantoin racemase
FS27_000304	Unique	0.947368	0	3.58127e-14	FMGH00014	56201	57607	+	133	dihydropyrimidinase	COG0044	Dihydroorotase and related cyclic amidohydrolases	F	Metabolism	0005737,0016810	dihydropyrimidinase	3.5.2.2	00240,00410,00770	Dihydropyrimidinase.	Amidohydro_4,Amidohydro_5,Amidohydro_1	PF13147.1,PF13594.1,PF01979.15	Amidohydrolase,Amidohydrolase,Amidohydrolase family
FS27_000305	Unique	0.894737	0.0454545	7.5349e-11	FMGH00014	57785	59317	+	134	Na+/H+ antiporter	COG1757	Na+/H+ antiporter	C	Metabolism	0016021	sodium:proton antiporter				Na_H_antiporter,DcuC	PF03553.9,PF03606.10	Na+/H+ antiporter family,C4-dicarboxylate anaerobic carrier
FS27_000306	Unique	0.894737	0	5.74555e-13	FMGH00014	59348	60772	+	134	S-adenosylhomocysteine deaminase (EC 3.5.4.28); Methylthioadenosine deaminase	COG0402	Cytosine deaminase and related metal-dependent hydrolases	FR	Metabolism, Poorly Characterized	0016810	amidohydrolase				Amidohydro_1,Amidohydro_4,Amidohydro_3,Amidohydro_5	PF01979.15,PF13147.1,PF07969.6,PF13594.1	Amidohydrolase family,Amidohydrolase,Amidohydrolase family,Amidohydrolase
FS27_000307	Unique	0.631579	0.0227273	4.3616e-07	FMGH00014	60930	62351	+		Na+-driven multidrug efflux pump	COG0534	Na+-driven multidrug efflux pump	V	Cellular Processing and Signaling	0016021,0015238,0015297,0006855	MATE family efflux transporter				MatE,MatE	PF01554.13,PF01554.13	MatE,MatE
FS27_000308	Shared	0.947368	0	3.58127e-14	FMGH00014	62422	63384	+	136	4-hydroxy-2-oxoglutarate aldolase (EC 4.1.3.16) @ 2-dehydro-3-deoxyphosphogluconate aldolase (EC 4.1.2.14)	COG0800	2-keto-3-deoxy-6-phosphogluconate aldolase	G	Metabolism	0016832,0008152	bifunctional 4-hydroxy-2-oxoglutarate aldolase 2-dehydro-3-deoxy-phosphogluconate aldolase	4.1.2.14,4.1.3.16	00030,00040,00330	2-dehydro-3-deoxy-phosphogluconate aldolase.,4-hydroxy-2-oxoglutarate aldolase.	Aldolase	PF01081.14	KDPG and KHG aldolase
FS27_000309	Unique	1	0.159091	2.70823e-10	FMGH00014	63443	64471	+	136	2-dehydro-3-deoxygluconokinase (EC 2.7.1.45)	COG0524	Sugar kinases, ribokinase family	G	Metabolism	0016301,0016310	sugar kinase	2.7.1.45	00030,00040	2-dehydro-3-deoxygluconokinase.	PfkB	PF00294.19	pfkB family carbohydrate kinase
FS27_000310	Unique	0.421053	0	3.81923e-05	FMGH00014	64749	64922	+		hypothetical protein
FS27_000311	Unique	1	0	1.67965e-15	FMGH00014	65134	67026	-		Phosphoglycerol transferase and related proteins, alkaline	COG1368	Phosphoglycerol transferase and related proteins, alkaline	M	Cellular Processing and Signaling	0016021,0008484,0008152	LTA synthase family				Sulfatase	PF00884.18	Sulfatase
FS27_000312	Unique	0.789474	0	8.18643e-11	FMGH00014	67251	67613	-	139	dinitrogenase iron-molybdenum cofactor	COG1433	Uncharacterized conserved protein	S	Poorly Characterized						Nitro_FeMo-Co	PF02579.12	Dinitrogenase iron-molybdenum cofactor
FS27_000313	Unique	0.947368	0.0227273	5.74555e-13	FMGH00014	67956	68357	-	139	UPF0251 protein DSY3441	COG1342	Predicted DNA-binding proteins	R	Poorly Characterized	0003677,0003700,0016987,0006352,0006355	DUF134 domain-containing				DUF134,Sigma70_r4_2	PF02001.11,PF08281.7	Protein of unknown function DUF134,Sigma-70, region 4
FS27_000314	Unique	0.736842	0	7.21858e-10	FMGH00014	68426	68734	-		hypothetical protein					0016021	4Fe-4S binding
FS27_000315	Shared	0.894737	0	5.74555e-13	FMGH00015	183	1580	-		MATE family efflux transporter	COG0534	Na+-driven multidrug efflux pump	V	Cellular Processing and Signaling	0016021,0015238,0015297,0006855	MATE family efflux transporter				MatE,MatE,Polysacc_synt_C	PF01554.13,PF01554.13,PF14667.1	MatE,MatE,Polysaccharide biosynthesis C-terminal domain
FS27_000316	Shared	0.842105	0	7.79015e-12	FMGH00015	1675	1935	-	141	hypothetical protein	ROG5104				0016021	transcriptional regulator				BofA	PF07441.6	SigmaK-factor processing regulatory protein BofA
FS27_000317	Shared	0.789474	0.0227273	1.06367e-09	FMGH00015	1932	2168	-	141	hypothetical protein	ROG2644									DUF2508	PF10704.4	Protein of unknown function (DUF2508)
FS27_000318	Unique	0.684211	0	5.6336e-09	FMGH00015	2334	3569	-		Endoglucanase	ROG0531				0016798,0008152	S-layer homology domain-containing				SLH,SLH,SLH	PF00395.15,PF00395.15,PF00395.15	S-layer homology domain,S-layer homology domain,S-layer homology domain
FS27_000319	Shared	0.894737	0	5.74555e-13	FMGH00015	3780	4730	+	143	biotin synthase	COG0502	Biotin synthase and related enzymes	H	Metabolism			2.8.1.6	00780	Biotin synthase.	BATS,Radical_SAM	PF06968.8,PF04055.16	Biotin and Thiamin Synthesis associated domain,Radical SAM superfamily
FS27_000320	Shared	0.894737	0	5.74555e-13	FMGH00015	4754	5329	+	143	Substrate-specific component BioY of biotin ECF transporter	COG1268	Uncharacterized conserved protein	R	Poorly Characterized	0005886,0016021,0015225,0015878	biotin transporter [				BioY	PF02632.9	BioY family
FS27_000321	Shared	0.894737	0	5.74555e-13	FMGH00015	5815	6846	+	144	ABC transporter substrate-binding protein	COG2984	ABC-type uncharacterized transport system, periplasmic component	R	Poorly Characterized						ABC_sub_bind	PF04392.7	ABC transporter substrate binding protein
FS27_000322	Shared	0.894737	0	5.74555e-13	FMGH00015	6933	7838	+	144	ABC transporter permease	COG4120	ABC-type uncharacterized transport system, permease component	R	Poorly Characterized	0005886,0016021,0005215,0006810	ABC transporter permease				BPD_transp_2	PF02653.11	Branched-chain amino acid transport system / permease component
FS27_000323	Shared	1	0	1.67965e-15	FMGH00015	7840	8640	+	144	ABC transporter, ATP-binding protein (cluster 15, trp?)	COG1101	ABC-type uncharacterized transport system, ATPase component	R	Poorly Characterized	0005524,0016887,EC:3.6.1.3	ATP-binding cassette domain-containing				ABC_tran	PF00005.22	ABC transporter
FS27_000324	Unique	0.789474	0	8.18643e-11	FMGH00015	8737	10479	-	145	ABC transporter	COG1132	ABC-type multidrug transport system, ATPase and	V	Cellular Processing and Signaling	0016021,0005524,0042626,0055085	ABC transporter ATP-binding	3.6.3.44		Xenobiotic-transporting ATPase.	ABC_membrane,ABC_tran	PF00664.18,PF00005.22	ABC transporter transmembrane region,ABC transporter
FS27_000325	Unique	0.736842	0	7.21858e-10	FMGH00015	10481	12205	-	145	multidrug ABC transporter ATP-binding protein	COG1132	ABC-type multidrug transport system, ATPase and	V	Cellular Processing and Signaling	0016021,0005524,0042626,0055085	ABC transporter ATP-binding				ABC_membrane,ABC_tran	PF00664.18,PF00005.22	ABC transporter transmembrane region,ABC transporter
FS27_000326	Unique	0.631579	0	3.95636e-08	FMGH00015	12374	13192	+		transcriptional regulator of the bltD operon	COG0789	Predicted transcriptional regulators	K	Information Storage and Processing						MerR_1,MerR	PF13411.1,PF00376.18	MerR HTH family regulatory protein,MerR family regulatory protein
FS27_000327	Unique	0.947368	0	3.58127e-14	FMGH00015	13291	14127	-	147	Transcriptional regulatory protein GlnL	COG3706	Response regulator containing a CheY-like receiver	T	Cellular Processing and Signaling	0005622,0000160	response regulator				YcbB,Response_reg	PF08664.5,PF00072.19	YcbB domain,Response regulator receiver domain
FS27_000328	Unique	0.947368	0	3.58127e-14	FMGH00015	14124	15455	-	147	sensor histidine kinase	COG3290	Signal transduction histidine kinase regulating citrate/malate	T	Cellular Processing and Signaling	0016021,0005524,0016301,0016310	sensor histidine kinase	2.7.13.3	02020,02030,02031,03090	Histidine kinase.	HATPase_c	PF02518.21	Histidine kinase-, DNA gyrase B-, and HSP90-like ATPase
FS27_000329	Unique	0.789474	0	8.18643e-11	FMGH00015	15623	15904	-		hypothetical protein					0016021	translation initiation factor 2
FS27_000330	Shared	0.947368	0	3.58127e-14	FMGH00015	16138	18015	+	149	tRNA uridine 5-carboxymethylaminomethyl modification enzyme GidA	COG0445	NAD/FAD-utilizing enzyme apparently involved in cell	D	Cellular Processing and Signaling	0005737,0016491,0050660,0002098,0055114	tRNA uridine-5-carboxymethylaminomethyl(34) synthesis enzyme				GIDA,GIDA_assoc_3,Pyr_redox_2,FAD_oxidored	PF01134.17,PF13932.1,PF07992.9,PF12831.2	Glucose inhibited division protein A,GidA associated domain 3,Pyridine nucleotide-disulphide oxidoreductase,FAD dependent oxidoreductase
FS27_000331	Shared	0.789474	0	8.18643e-11	FMGH00015	18032	18274	+	149	hypothetical protein	ROG3455
FS27_000332	Shared	0.947368	0	3.58127e-14	FMGH00015	18283	19176	+	149	Hydroxyacylglutathione hydrolase	COG0491	Zn-dependent hydrolases, including glyoxylases	R	Poorly Characterized						Lactamase_B	PF00753.22	Metallo-beta-lactamase superfamily
FS27_000333	Unique	0.315789	0	0.000755633	FMGH00015	19280	20326	-		membrane protein	COG3274	Uncharacterized protein conserved in bacteria	S	Poorly Characterized						Acyl_transf_3,DUF1624	PF01757.17,PF07786.7	Acyltransferase family,Protein of unknown function (DUF1624)
FS27_000334	Unique	0.894737	0	5.74555e-13	FMGH00015	20728	21720	+		biotin-[acetyl-CoA-carboxylase] ligase	COG0340	Biotin-(acetyl-CoA carboxylase) ligase	H	Metabolism	0003677,0004077,0005524,0006351,0006355,0009305,EC:6.3.4.15	biotin--[acetyl- -carboxylase] ligase	6.3.4.15	00780	Biotin--[acetyl-CoA-carboxylase] ligase.	BPL_LplA_LipB,HTH_11	PF03099.14,PF08279.7	Biotin/lipoate A/B protein ligase family,HTH domain
FS27_000335	Unique	0.736842	0	7.21858e-10	FMGH00015	22159	23340	+		alanine dehydrogenase	COG0686	Alanine dehydrogenase	E	Metabolism						AlaDh_PNT_N,AlaDh_PNT_C,2-Hacid_dh_C,Shikimate_DH,NAD_binding_2	PF05222.10,PF01262.16,PF02826.14,PF01488.15,PF03446.10	Alanine dehydrogenase/PNT, N-terminal domain,Alanine dehydrogenase/PNT, C-terminal domain,D-isomer specific 2-hydroxyacid dehydrogenase, NAD binding domain,Shikimate / quinate 5-dehydrogenase,NAD binding domain of 6-phosphogluconate dehydrogenase
FS27_000336	Unique	0.789474	0	8.18643e-11	FMGH00015	23414	24850	+		Na+/H+ antiporter	COG1757	Na+/H+ antiporter	C	Metabolism	0016021	transporter				Na_H_antiporter,DcuC	PF03553.9,PF03606.10	Na+/H+ antiporter family,C4-dicarboxylate anaerobic carrier
FS27_000337	Unique	0.789474	0.0227273	1.06367e-09	FMGH00015	25186	25473	+		Mobile element protein	COG3666	Transposase and inactivated derivatives	L	Information Storage and Processing	0016021,0003677,0003700,0016987,0006352,0006355	IS1182 family transposase				DDE_Tnp_1_6	PF13751.1	Transposase DDE domain
FS27_000338	Shared	0.947368	0	3.58127e-14	FMGH00015	25568	26398	+	155	thymidylate synthase	COG0207	Thymidylate synthase	F	Metabolism	0005737,0004799,0006231,0006235,0032259,EC:2.1.1.45	thymidylate synthase	2.1.1.45	00240,00670	Thymidylate synthase.	Thymidylat_synt	PF00303.14	Thymidylate synthase
FS27_000339	Shared	0.947368	0	3.58127e-14	FMGH00015	26416	26925	+	155	Dihydrofolate reductase (EC 1.5.1.3)	COG0262	Dihydrofolate reductase	H	Metabolism	0004146,0050661,0006545,0006730,0009165,0046654,0055114,EC:1.5.1.3	Dihydrofolate reductase	1.5.1.3	00670,00790	Dihydrofolate reductase.	DHFR_1	PF00186.14	Dihydrofolate reductase
FS27_000340	Unique	0.894737	0	5.74555e-13	FMGH00015	27030	27374	-		hypothetical protein	ROG7953									DUF3795	PF12675.2	Protein of unknown function (DUF3795)
FS27_000341	Shared	0.842105	0	7.79015e-12	FMGH00015	27444	28613	-		hypothetical protein	ROG0985				0016020	5-bromo-4-chloroindolyl phosphate hydrolysis				Halogen_Hydrol	PF10112.4	5-bromo-4-chloroindolyl phosphate hydrolysis protein
FS27_000342	Shared	0.947368	0	3.58127e-14	FMGH00015	29233	31074	+	158	Uncharacterized protein YoaR	COG2720	Uncharacterized vancomycin resistance protein	V	Cellular Processing and Signaling	0016020	Uncharacterized vancomycin resistance				VanW,G5	PF04294.8,PF07501.7	VanW like protein,G5 domain
FS27_000343	Shared	0.894737	0	5.74555e-13	FMGH00015	31097	31771	+	158	hypothetical protein	COG5587	Uncharacterized conserved protein	S	Poorly Characterized						DUF2461	PF09365.5	Conserved hypothetical protein (DUF2461)
FS27_000344	Shared	0.684211	0	5.6336e-09	FMGH00015	31829	32500	-	159	phosphatase	COG0637	Predicted phosphatase/phosphohexomutase	R	Poorly Characterized	0016787,0008152	HAD family phosphatase				HAD_2,Hydrolase,Hydrolase_like	PF13419.1,PF00702.21,PF13242.1	Haloacid dehalogenase-like hydrolase,haloacid dehalogenase-like hydrolase,HAD-hyrolase-like
FS27_000345	Shared	0.894737	0	5.74555e-13	FMGH00015	32497	33753	-	159	phosphoribosylamine-glycine ligase	COG0151	Phosphoribosylamine-glycine ligase	F	Metabolism	0000287,0004637,0005524,0030145,0006189,0009113,EC:6.3.4.13	Phosphoribosylamine--glycine ligase	6.3.4.13	00230	Phosphoribosylamine--glycine ligase.	GARS_A,GARS_N,GARS_C,ATP-grasp_4,CPSase_L_D2,ATP-grasp,ATP-grasp_2	PF01071.14,PF02844.10,PF02843.11,PF13535.1,PF02786.12,PF02222.17,PF08442.5	Phosphoribosylglycinamide synthetase, ATP-grasp (A) domain,Phosphoribosylglycinamide synthetase, N domain,Phosphoribosylglycinamide synthetase, C domain,ATP-grasp domain,Carbamoyl-phosphate synthase L chain, ATP binding domain,ATP-grasp domain,ATP-grasp domain
FS27_000346	Shared	1	0.0454545	1.63931e-13	FMGH00015	34032	35204	-	159	5-aminoimidazole-4-carboxamide ribonucleotide transformylase	COG0138	AICAR transformylase/IMP cyclohydrolase PurH (only IMP	F	Metabolism	0003937,0004643,0006164,EC:3.5.4.10,EC:2.1.2.3	phosphoribosylaminoimidazolecarboxamide formyltransferase	2.1.2.3,3.5.4.10	00230,00670	Phosphoribosylaminoimidazolecarboxamide formyltransferase.,IMP cyclohydrolase.	AICARFT_IMPCHas	PF01808.13	AICARFT/IMPCHase bienzyme
FS27_000347	Unique	0.789474	0	8.18643e-11	FMGH00015	35297	36397	-	160	hypothetical protein	COG4859	Uncharacterized protein conserved in bacteria	S	Poorly Characterized						DUF2185,DUF1266	PF09951.4,PF06889.6	Protein of unknown function (DUF2185),Protein of unknown function (DUF1266)
FS27_000348	Shared	0.947368	0	3.58127e-14	FMGH00015	36429	37136	-	160	IMP cyclohydrolase	COG3363	Archaeal IMP cyclohydrolase	F	Metabolism	0003937,0006188,EC:3.5.4.10	inosine monophosphate cyclohydrolase				IMP_cyclohyd	PF07826.6	IMP cyclohydrolase-like protein
FS27_000349	Unique	0.894737	0	5.74555e-13	FMGH00015	37123	37362	-	160	hypothetical protein
FS27_000350	Unique	0.736842	0.0227273	9.07135e-09	FMGH00015	37346	37585	-	160	hypothetical protein
FS27_000351	Shared	0.842105	0	7.79015e-12	FMGH00015	37757	38395	-	161	phosphoribosylglycinamide formyltransferase	COG0299	Folate-dependent phosphoribosylglycinamide formyltransferase PurN	F	Metabolism	0004644,0006189,EC:2.1.2.2	phosphoribosylglycinamide formyltransferase	2.1.2.2	00230,00670	Phosphoribosylglycinamide formyltransferase.	Formyl_trans_N	PF00551.14	Formyl transferase
FS27_000352	Shared	1	0.0227273	2.8408e-14	FMGH00015	38512	39555	-	161	phosphoribosylformylglycinamidine cyclo-ligase	COG0150	Phosphoribosylaminoimidazole (AIR) synthetase	F	Metabolism	0005737,0004641,0005524,0006189,EC:6.3.3.1	Phosphoribosylformylglycinamidine cyclo-ligase	6.3.3.1	00230	Phosphoribosylformylglycinamidine cyclo-ligase.	AIRS_C,AIRS	PF02769.17,PF00586.19	AIR synthase related protein, C-terminal domain,AIR synthase related protein, N-terminal domain
FS27_000353	Shared	0.947368	0.0227273	5.74555e-13	FMGH00015	39703	41127	-	161	amidophosphoribosyltransferase	COG0034	Glutamine phosphoribosylpyrophosphate amidotransferase	F	Metabolism	0004044,0046872,0051536,0006189,0009113,0009116,EC:2.4.2.14	amidophosphoribosyltransferase	2.4.2.14	00230,00251	Amidophosphoribosyltransferase.	Pribosyltran,GATase_7	PF00156.22,PF13537.1	Phosphoribosyl transferase domain,Glutamine amidotransferase domain
FS27_000354	Shared	0.947368	0.0681818	2.61307e-11	FMGH00015	41272	41964	-	161	phosphoribosylaminoimidazolesuccinocarboxamide synthase	COG0152	Phosphoribosylaminoimidazolesuccinocarboxamide (SAICAR) synthase	F	Metabolism	0004639,0005524,0006189,EC:6.3.2.6	phosphoribosylaminoimidazolesuccinocarboxamide synthase	6.3.2.6	00230	Phosphoribosylaminoimidazolesuccinocarboxamide synthase.	SAICAR_synt	PF01259.13	SAICAR synthetase
FS27_000355	Shared	0.894737	0	5.74555e-13	FMGH00015	42035	42532	-	161	phosphoribosylaminoimidazole carboxylase, catalytic subunit	COG0041	Phosphoribosylcarboxyaminoimidazole (NCAIR) mutase	F	Metabolism	0034023,0006189,EC:5.4.99.18	5-(carboxyamino)imidazole ribonucleotide mutase	4.1.1.21,5.4.99.18	00230	Phosphoribosylaminoimidazole carboxylase.,5-(carboxyamino)imidazole ribonucleotide mutase.	AIRC	PF00731.15	AIR carboxylase
FS27_000356	Shared	0.947368	0.0227273	5.74555e-13	FMGH00015	42829	43908	-		hypothetical protein	ROG0532									Glyco_trans_1_4	PF13692.1	Glycosyl transferases group 1
FS27_000357	Shared	0.842105	0	7.79015e-12	FMGH00015	44081	44629	+		phosphatase PAP2 family protein	COG0671	Membrane-associated phospholipid phosphatase	I	Metabolism	0016021	phosphatase PAP2 family				PAP2,PAP2_3	PF01569.16,PF14378.1	PAP2 superfamily,PAP2 superfamily
FS27_000358	Shared	0.473684	0	7.75592e-06	FMGH00015	44708	44992	-	164	hypothetical protein
FS27_000359	Unique	0.421053	0	3.81923e-05	FMGH00015	45033	45476	-	164	hypothetical protein
FS27_000360	Shared	0.894737	0	5.74555e-13	FMGH00015	45503	46999	-	164	glycerol kinase	COG0554	Glycerol kinase	C	Metabolism	0004370,0005524,0006072,0016310,0019563,EC:2.7.1.30	Glycerol kinase	2.7.1.30	00561,03320	Glycerol kinase.	FGGY_N,FGGY_C	PF00370.16,PF02782.11	FGGY family of carbohydrate kinases, N-terminal domain,FGGY family of carbohydrate kinases, C-terminal domain
FS27_000361	Shared	0.947368	0	3.58127e-14	FMGH00015	47069	48256	-	164	NADH-dependent butanol dehydrogenase A	COG1979	Uncharacterized oxidoreductases, Fe-dependent alcohol dehydrogenase family	C	Metabolism	0016491,0046872,0055114	iron-containing alcohol dehydrogenase	1.1.1.2,1.1.1.-	00010,00561,00930	Alcohol dehydrogenase (NADP(+)).,With NAD(+) or NADP(+) as acceptor.	Fe-ADH,Fe-ADH_2,Fe-ADH_2	PF00465.14,PF13685.1,PF13685.1	Iron-containing alcohol dehydrogenase,Iron-containing alcohol dehydrogenase,Iron-containing alcohol dehydrogenase
FS27_000362	Unique	0.421053	0	3.81923e-05	FMGH00015	48414	49262	+		hypothetical protein	ROG5813									Collagen,Collagen,Collagen	PF01391.13,PF01391.13,PF01391.13	Collagen triple helix repeat (20 copies),Collagen triple helix repeat (20 copies),Collagen triple helix repeat (20 copies)
FS27_000363	Unique	0.684211	0	5.6336e-09	FMGH00015	49368	50480	+		FOG: TPR repeat	COG0457	FOG: TPR repeat	R	Poorly Characterized						TPR_2	PF07719.12	Tetratricopeptide repeat
FS27_000364	Unique	0.789474	0.0227273	1.06367e-09	FMGH00015	50940	51320	-		hypothetical protein					0016020	DUF4230 domain-containing
FS27_000365	Unique	1	0.113636	1.98509e-11	FMGH00015	51511	52284	-		hypothetical protein	ROG7760				0003677,0015074	IS481 family transposase				rve,rve_3	PF00665.21,PF13683.1	Integrase core domain,Integrase core domain
FS27_000366	Shared	1	0.0454545	1.63931e-13	FMGH00015	52717	53442	+	169	30S ribosomal protein S2	COG0052	Ribosomal protein S2	J	Information Storage and Processing	0015935,0003735,0006412	30S ribosomal S2				Ribosomal_S2	PF00318.15	Ribosomal protein S2
FS27_000367	Shared	0.947368	0	3.58127e-14	FMGH00015	53560	54480	+	169	translation elongation factor Ts	COG0264	Translation elongation factor Ts	J	Information Storage and Processing	0005737,0003746,0006414	elongation factor Ts				EF_TS,UBA	PF00889.14,PF00627.26	Elongation factor TS,UBA/TS-N domain
FS27_000368	Shared	0.789474	0	8.18643e-11	FMGH00015	54755	55837	-	170	hypothetical protein	ROG4798									AAA_17	PF13207.1	AAA domain
FS27_000369	Shared	0.736842	0	7.21858e-10	FMGH00015	55841	56386	-	170	membrane protein	ROG1084				0016020	ECF transporter S component				DUF3816,ECF-ribofla_trS	PF12822.2,PF07155.7	Protein of unknown function (DUF3816),ECF-type riboflavin transporter, S component
FS27_000370	Shared	0.894737	0	5.74555e-13	FMGH00015	56553	59000	-		putative phosphoketolase	COG3957	Phosphoketolase	G	Metabolism	0016832,0005975	phosphoketolase family	4.1.2.22,4.1.2.9	00030	Fructose-6-phosphate phosphoketolase.,Phosphoketolase.	XFP_N,XFP_C,XFP	PF09364.5,PF09363.5,PF03894.10	XFP N-terminal domain,XFP C-terminal domain,D-xylulose 5-phosphate/D-fructose 6-phosphate phosphoketolase
FS27_000371	Shared	1	0.0227273	2.8408e-14	FMGH00015	59261	60946	-		2-isopropylmalate synthase	COG0119	Isopropylmalate/homocitrate/citramalate synthases	E	Metabolism	0003852,0009098,EC:2.3.3.13	2-isopropylmalate synthase	2.3.3.13	00290,00620	2-isopropylmalate synthase.	HMGL-like,LeuA_dimer	PF00682.14,PF08502.5	HMGL-like,LeuA allosteric (dimerisation) domain
FS27_000372	Shared	1	0	1.67965e-15	FMGH00015	61344	62177	-		mechanosensitive ion channel protein MscS	COG0668	Small-conductance mechanosensitive channel	M	Cellular Processing and Signaling	0016021,0055085	mechanosensitive ion channel family				MS_channel	PF00924.13	Mechanosensitive ion channel
FS27_000373	Unique	0.894737	0	5.74555e-13	FMGH00015	62291	62662	-		DtxR family transcriptional regulator	COG1321	Mn-dependent transcriptional regulator	K	Information Storage and Processing	0003677,0003700,0046914,0046983,0006355	metal-dependent transcriptional regulator				Fe_dep_repress,Fe_dep_repr_C,HTH_27	PF01325.14,PF02742.10,PF13463.1	Iron dependent repressor, N-terminal DNA binding domain,Iron dependent repressor, metal binding and dimerisation domain,Winged helix DNA-binding domain
FS27_000374	Shared	1	0.0227273	2.8408e-14	FMGH00015	62739	63641	-		membrane protein	COG0697	Permeases of the drug/metabolite transporter (DMT)	GER	Metabolism, Poorly Characterized	0016021	DMT family transporter				EamA,EamA	PF00892.15,PF00892.15	EamA-like transporter family,EamA-like transporter family
FS27_000375	Unique	0.894737	0	5.74555e-13	FMGH00015	63801	64421	+	176	DNA-3-methyladenine glycosylase II (EC 3.2.2.21)	COG2094	3-methyladenine DNA glycosylase	L	Information Storage and Processing	0003677,0003905,0006284,EC:3.2.2.21	DNA-3-methyladenine glycosylase	3.2.2.-,3.2.2.21		Hydrolyzing N-glycosyl compounds.,DNA-3-methyladenine glycosylase II.	Pur_DNA_glyco	PF02245.11	Methylpurine-DNA glycosylase (MPG)
FS27_000376	Shared	0.736842	0	7.21858e-10	FMGH00015	64408	65070	+	176	beta-phosphoglucomutase	COG0637	Predicted phosphatase/phosphohexomutase	R	Poorly Characterized						HAD_2,Hydrolase,HAD	PF13419.1,PF00702.21,PF12710.2	Haloacid dehalogenase-like hydrolase,haloacid dehalogenase-like hydrolase,haloacid dehalogenase-like hydrolase
FS27_000377	Shared	0.842105	0	7.79015e-12	FMGH00015	65155	65658	-		hypothetical protein					0016020	DUF4830 domain-containing
FS27_000378	Shared	0.894737	0	5.74555e-13	FMGH00015	65863	66579	+		Ribosomal small subunit pseudouridine synthase A (EC 5.4.99.19)	COG1187	16S rRNA uridine-516 pseudouridylate synthase and	J	Information Storage and Processing	0003723,0009982,0001522,EC:5.4.99.12	rRNA pseudouridine synthase	5.4.99.-,5.4.99.19		Transferring other groups.,16S rRNA pseudouridine(516) synthase.	PseudoU_synth_2,S4	PF00849.17,PF01479.20	RNA pseudouridylate synthase,S4 domain
FS27_000379	Shared	1	0	1.67965e-15	FMGH00015	66840	67895	+		Sugar diacid utilization regulator SdaR	COG2508	Regulator of polyketide synthase expression	TQ	Cellular Processing and Signaling, Metabolism	0003677	family transcriptional regulator				HTH_30	PF13556.1	PucR C-terminal helix-turn-helix domain
FS27_000380	Shared	0.842105	0	7.79015e-12	FMGH00015	68152	68841	+	180	cell division ATP-binding protein FtsE	COG2884	Predicted ATPase involved in cell division	D	Cellular Processing and Signaling	0005524,0016887,0051301,EC:3.6.1.3	cell division ATP-binding				ABC_tran	PF00005.22	ABC transporter
FS27_000381	Shared	0.947368	0	3.58127e-14	FMGH00015	68825	69715	+	180	Cell-division-associated, ABC-transporter-like signaling protein FtsX	COG2177	Cell division protein	D	Cellular Processing and Signaling	0005886,0016021,0007049,0051301	ABC transporter permease				FtsX	PF02687.16	FtsX-like permease family
FS27_000382	Unique	0.894737	0	5.74555e-13	FMGH00015	69734	69832	+	180	hypothetical protein	COG4068	Uncharacterized protein containing a Zn-ribbon	S	Poorly Characterized
FS27_000383	Shared	0.894737	0	5.74555e-13	FMGH00015	69843	71078	+	180	Membrane proteins related to metalloendopeptidases	COG0739	Membrane proteins related to metalloendopeptidases	M	Cellular Processing and Signaling						Peptidase_M23	PF01551.17	Peptidase family M23
FS27_000384	Unique	0.473684	0	7.75592e-06	FMGH00015	71192	71872	+		hypothetical protein
FS27_000385	Shared	0.947368	0.0227273	5.74555e-13	FMGH00015	72002	72475	+	182	Transcription elongation factor GreA	COG0782	Transcription elongation factor	K	Information Storage and Processing	0003677,0003746,0070063,0006351,0006414,0032784	transcription elongation factor				GreA_GreB,GreA_GreB_N	PF01272.14,PF03449.10	Transcription elongation factor, GreA/GreB, C-term,Transcription elongation factor, N-terminal
FS27_000386	Shared	1	0.0454545	1.63931e-13	FMGH00015	72534	74489	+	182	lysine-tRNA ligase	COG1190	Lysyl-tRNA synthetase (class II)	J	Information Storage and Processing	0005737,0000049,0000287,0004824,0005524,0006430,EC:6.1.1.6	Lysine--tRNA ligase	6.1.1.6	00300,00970,05030	Lysine--tRNA ligase.	tRNA-synt_2,tRNA_bind,tRNA_anti-codon	PF00152.15,PF01588.15,PF01336.20	tRNA synthetases class II (D, K and N),Putative tRNA binding domain,OB-fold nucleic acid binding domain
FS27_000387	Unique	0.947368	0.954545	1	FMGH00015	75234	76625	+	183	hypothetical protein	ROG3312									DUF4379,DUF4379,DUF4379,DUF4379,DUF4379	PF14311.1,PF14311.1,PF14311.1,PF14311.1,PF14311.1	Domain of unknown function (DUF4379),Domain of unknown function (DUF4379),Domain of unknown function (DUF4379),Domain of unknown function (DUF4379),Domain of unknown function (DUF4379)
FS27_000388	Unique	0.947368	0.931818	0.915417	FMGH00015	76622	76801	+	183	hypothetical protein
FS27_000389	Shared	1	0.909091	0.352358	FMGH00015	77336	78160	+	184	Chromosome (plasmid) partitioning protein ParA	COG1192	ATPases involved in chromosome partitioning	D	Cellular Processing and Signaling	0005524,0016491,0055114	family				CbiA,AAA_31,MipZ,ArsA_ATPase,Fer4_NifH,YhjQ,VirC1	PF01656.18,PF13614.1,PF09140.6,PF02374.10,PF00142.13,PF06564.7,PF07015.6	CobQ/CobB/MinD/ParA nucleotide binding domain,AAA domain,ATPase MipZ,Anion-transporting ATPase,4Fe-4S iron sulfur cluster binding proteins, NifH/frxC family,YhjQ protein,VirC1 protein
FS27_000390	Unique	0.842105	0.886364	1	FMGH00015	78117	79067	+	184	Chromosome (plasmid) partitioning protein ParB	COG1475	Predicted transcriptional regulators	K	Information Storage and Processing	0003677	Spo0J family partition				ParBc	PF02195.13	ParB-like nuclease domain
FS27_000391	Shared	0.842105	0.909091	1	FMGH00015	79353	83603	+	185	Predicted outer membrane protein	COG4932	Predicted outer membrane protein	M	Cellular Processing and Signaling	0016021,0030246	-dependent receptor				Cna_B,Cna_B,Cna_B,Cna_B,Cna_B,CarboxypepD_reg	PF05738.8,PF05738.8,PF05738.8,PF05738.8,PF05738.8,PF13620.1	Cna protein B-type domain,Cna protein B-type domain,Cna protein B-type domain,Cna protein B-type domain,Cna protein B-type domain,Carboxypeptidase regulatory-like domain
FS27_000392	Shared	0.789474	0.840909	1	FMGH00015	83603	83692	+	185	hypothetical protein	ROG0975
FS27_000393	Unique	0.789474	0.909091	1	FMGH00015	83765	84061	+	186	hypothetical protein
FS27_000394	Unique	0.736842	0.840909	1	FMGH00015	84074	84349	+	186	FIG01031813: hypothetical protein
FS27_000395	Shared	0.842105	0.909091	1	FMGH00015	85204	85557	+		hypothetical protein	ROG5843									TnpV	PF14198.1	Transposon-encoded protein TnpV
FS27_000396	Unique	0.842105	0.840909	0.916811	FMGH00015	85647	91694	+	188	Defense against restriction protein B	COG4646	DNA methylase	KL	Information Storage and Processing	0003677,0004386,0005524,0008170,0006306	helicase				Methyltransf_26,SNF2_N	PF13659.1,PF00176.18	Methyltransferase domain,SNF2 family N-terminal domain
FS27_000397	Shared	0.842105	0.886364	1	FMGH00015	91715	92677	+	188	TnpY	ROG8234				0003677,0003896,0008270,0006269	DUF3991 domain-containing				Toprim_2,DUF3991	PF13155.1,PF13154.1	Toprim-like,Protein of unknown function (DUF3991)
FS27_000398	Unique	0.842105	0.863636	1	FMGH00015	92674	93093	+	188	hypothetical protein										DUF3846	PF12957.2	Domain of unknown function (DUF3846)
FS27_000399	Unique	0.894737	0.886364	0.913103	FMGH00015	93350	93691	+	189	MocB-like protein	ROG8149									MobC	PF05713.6	Bacterial mobilisation protein (MobC)
FS27_000400	Unique	0.894737	0.886364	0.913103	FMGH00015	93682	95067	+	189	Relaxase	ROG1442									Relaxase	PF03432.9	Relaxase/Mobilisation nuclease domain
FS27_000401	Unique	0.894737	0.909091	1	FMGH00015	95051	95845	+	189	FIG01117807: hypothetical protein	ROG4934									DUF3801	PF12687.2	Protein of unknown function (DUF3801)
FS27_000402	Unique	0.894737	0.840909	0.663139	FMGH00015	95852	96736	+	189	LtrC-like protein
FS27_000403	Unique	0.947368	0.886364	0.603609	FMGH00015	96749	96952	+	189	hypothetical protein
FS27_000404	Shared	0.842105	0.909091	1	FMGH00015	96939	98747	+	189	conjugal transfer protein TraG	COG3505	Type IV secretory pathway, VirD4 components	U	Cellular Processing and Signaling	0016021,0009291	type IV secretory system conjugative DNA transfer family				T4SS-DNA_transf,TraG-D_C,TrwB_AAD_bind,TrwB_AAD_bind,AAA_10	PF02534.9,PF12696.2,PF10412.4,PF10412.4,PF12846.2	Type IV secretory system Conjugative DNA transfer,TraM recognition site of TraD and TraG,Type IV secretion-system coupling protein DNA-binding domain,Type IV secretion-system coupling protein DNA-binding domain,AAA-like domain
FS27_000405	Shared	0.947368	0.863636	0.471698	FMGH00015	98767	99129	+	189	FIG00520490: hypothetical protein	ROG6919				0016021,0016740	glutamyl-tRNA amidotransferase
FS27_000406	Shared	0.947368	0.909091	0.754416	FMGH00015	99203	100039	+	190	FIG01117483: hypothetical protein	ROG4513				0016021	Uncharacterised
FS27_000407	Unique	0.894737	0.863636	0.785414	FMGH00015	100054	100191	+	190	hypothetical protein
FS27_000408	Shared	0.842105	0.818182	0.809757	FMGH00015	100175	100543	+	190	FIG00517673: hypothetical protein	ROG5797				0016021	family				PrgI	PF12666.2	PrgI family protein
FS27_000409	Unique	0.157895	0.159091	0.901932	FMGH00015	100646	101296	+		hypothetical protein
FS27_000410	Unique	0.894737	0.909091	1	FMGH00015	101371	103701	+	192	hydrolase	ROG1026									AAA_10,DUF87	PF12846.2,PF01935.12	AAA-like domain,Domain of unknown function DUF87
FS27_000411	Shared	0.842105	0.840909	0.916811	FMGH00015	103715	104116	+	192	FIG01117768: hypothetical protein
FS27_000412	Shared	0.947368	0.909091	0.754416	FMGH00015	104123	104890	+	192	SrtB family sortase	COG4509	Uncharacterized protein conserved in bacteria	S	Poorly Characterized	0016021	family sortase	3.4.22.70		Sortase A.	Sortase	PF04203.8	Sortase family
FS27_000413	Unique	0.947368	0.886364	0.603609	FMGH00015	104930	106633	+	192	Invasion associated protein p60	ROG1437				0016021	CHAP domain-containing				Lysozyme_like,CHAP	PF13702.1,PF05257.11	Lysozyme-like,CHAP domain
FS27_000414	Unique	0.842105	0.886364	1	FMGH00015	106698	107150	-		hypothetical protein
FS27_000415	Unique	0.947368	0.886364	0.603609	FMGH00015	107376	107711	+		Predicted transcriptional regulators	COG1396	Predicted transcriptional regulators	K	Information Storage and Processing	0043565	XRE family transcriptional regulator				HTH_3,HTH_19,HTH_31	PF01381.17,PF12844.2,PF13560.1	Helix-turn-helix,Helix-turn-helix domain,Helix-turn-helix domain
FS27_000416	Unique	0.842105	0.886364	1	FMGH00015	107867	108082	+		hypothetical protein
FS27_000417	Unique	0.684211	0.636364	0.696069	FMGH00015	108269	108475	+	196	Predicted transcriptional regulator	COG3655	Predicted transcriptional regulator	K	Information Storage and Processing	0043565	XRE family transcriptional regulator				HTH_26	PF13443.1	Cro/C1-type HTH DNA-binding domain
FS27_000418	Unique	0.105263	0.0227273	0.331181	FMGH00015	108517	111381	+	196	ATP-dependent DNA helicase UvrD/PcrA (EC 3.6.4.12)	COG0210	Superfamily I DNA and RNA helicases	L	Information Storage and Processing	0003677,0004003,0004527,0005524,0006281,0032508,0090305	ATP-dependent helicase	3.6.4.12		DNA helicase.	UvrD-helicase,PDDEXK_1,UvrD_C,UvrD_C,AAA_19,Cas_Cas4	PF00580.16,PF12705.2,PF13361.1,PF13361.1,PF13245.1,PF01930.12	UvrD/REP helicase N-terminal domain,PD-(D/E)XK nuclease superfamily,UvrD-like helicase C-terminal domain,UvrD-like helicase C-terminal domain,Part of AAA domain,Domain of unknown function DUF83
FS27_000419	Unique	0.0526316	0.113636	1	FMGH00015	111397	112152	+	196	hypothetical protein
FS27_000420	Unique	0.0526316	0	0.457463	FMGH00015	112130	114016	+	196	Type III restriction-modification system methylation subunit (EC 2.1.1.72)	COG2189	Adenine specific DNA methylase Mod	L	Information Storage and Processing	0003677,0008170,0006306	site-specific DNA-methyltransferase				N6_N4_Mtase	PF01555.13	DNA methylase
FS27_000421	Unique	0.0526316	0.0227273	0.747579	FMGH00015	114020	116647	+	196	hypothetical protein	ROG0478				0016021,0003677,0004519,0005524,0090305	type III restriction endonuclease				ResIII	PF04851.10	Type III restriction enzyme, res subunit
FS27_000422	Unique	0.947368	0.931818	0.915417	FMGH00015	116849	117661	+	197	hypothetical protein	ROG1269									WYL	PF13280.1	WYL domain
FS27_000423	Unique	0.210526	0.25	1	FMGH00015	117693	118793	+	197	Uncharacterized protein YhcG	COG4804	Uncharacterized conserved protein	S	Poorly Characterized						DUF1016	PF06250.6	Protein of unknown function (DUF1016)
FS27_000424	Unique	1	0.931818	0.502459	FMGH00015	119021	119620	+	198	repressor LexA	COG1974	SOS-response transcriptional repressors (RecA-mediated autopeptidases)	KT	Cellular Processing and Signaling, Information Storage and Processing	0003677,0004252,0006260,0006281,0006351,0006508,0009432,0045892,EC:3.4.21	repressor				Peptidase_S24	PF00717.18	Peptidase S24-like
FS27_000425	Unique	1	1	1	FMGH00015	119635	119754	+	198	hypothetical protein
FS27_000426	Unique	0.947368	0.931818	0.915417	FMGH00015	119751	120476	+	198	hypothetical protein	ROG1003									DUF955	PF06114.8	Domain of unknown function (DUF955)
FS27_000427	Unique	0.736842	0.931818	1	FMGH00015	121033	121620	+		hypothetical protein
FS27_000428	Unique	0.842105	0.909091	1	FMGH00015	121726	122292	+	200	Programmed cell death toxin YdcE	COG2337	Growth inhibitor	T	Cellular Processing and Signaling	0003677	type II toxin-antitoxin system family toxin				PemK	PF02452.12	PemK-like protein
FS27_000429	Unique	0.684211	0.840909	1	FMGH00015	122279	122485	+	200	Excisionase from transposon Tn916	ROG0229				0003677	helix-turn-helix domain-containing				Tn916-Xis,HTH_17	PF09035.5,PF12728.2	Excisionase from transposon Tn916,Helix-turn-helix domain
FS27_000430	Unique	0.631579	0.727273	1	FMGH00015	122585	122812	+	200	excisionase	ROG0229				0003677	helix-turn-helix domain-containing				Tn916-Xis,HTH_17	PF09035.5,PF12728.2	Excisionase from transposon Tn916,Helix-turn-helix domain
FS27_000431	Unique	0.789474	0.795455	0.926047	FMGH00015	122778	123059	+	200	Excisionase from transposon Tn916	ROG0229									Tn916-Xis,HTH_17	PF09035.5,PF12728.2	Excisionase from transposon Tn916,Helix-turn-helix domain
FS27_000432	Unique	0.842105	0.863636	1	FMGH00015	123069	124298	+	200	Integrase	COG0582	Integrase	L	Information Storage and Processing	0003677,0006310,0015074	site-specific integrase				Phage_integrase,Phage_int_SAM_3,Phage_int_SAM_4	PF00589.17,PF14659.1,PF13495.1	Phage integrase family,Phage integrase, N-terminal SAM-like domain,Phage integrase, N-terminal SAM-like domain
FS27_000433	Shared	0.263158	0.272727	0.909801	FMGH00015	124627	125103	+		methionine-tRNA ligase, beta subunit	COG0073	EMAP domain	R	Poorly Characterized	0005737,0000049,0000287,0004824,0005524,0006430,EC:6.1.1.6	Lysine--tRNA ligase	6.1.1.6	00300,00970,05030	Lysine--tRNA ligase.	tRNA_bind	PF01588.15	Putative tRNA binding domain
FS27_000434	Shared	0	0	1	FMGH00015	125232	126464	-	202	transposase from transposon Tn1545	COG0582	Integrase	L	Information Storage and Processing	0003677,0006310,0015074	site-specific integrase				Phage_integrase	PF00589.17	Phage integrase family
FS27_000435	Shared	0	0	1	FMGH00015	126517	126717	-	202	hypothetical protein
FS27_000436	Unique	0.210526	0.318182	1	FMGH00015	127233	128471	+		Mobile element protein	COG3547	Transposase and inactivated derivatives	L	Information Storage and Processing	0003677,0004803,0006313	IS110 family transposase				DEDD_Tnp_IS110,Transposase_20	PF01548.12,PF02371.11	Transposase,Transposase IS116/IS110/IS902 family
FS27_000437	Shared	0	0	1	FMGH00015	129251	130318	+	204	Protein gp47, recombination-related [Bacteriophage A118]	COG5377	Phage-related protein, predicted endonuclease	L	Information Storage and Processing	0003677,0004518,0090305	endonuclease				YqaJ	PF09588.5	YqaJ-like viral recombinase domain
FS27_000438	Shared	0.210526	0.318182	1	FMGH00015	130333	132606	+	204	RecD/TraA family helicase	COG0507	ATP-dependent exoDNAse (exonuclease V), alpha subunit	L	Information Storage and Processing	0003677,0005524,0043141,0032508	ATP-dependent -like DNA helicase	3.1.11.5		Exodeoxyribonuclease V.	AAA_30,HHH_4,UvrD_C_2,AAA_19	PF13604.1,PF14490.1,PF13538.1,PF13245.1	AAA domain,Helix-hairpin-helix containing domain,UvrD-like helicase C-terminal domain,Part of AAA domain
FS27_000439	Shared	0.263158	0.545455	1	FMGH00015	132676	133833	+	205	hypothetical protein
FS27_000440	Shared	0.0526316	0	0.457463	FMGH00015	133876	135669	+	205	DNA primase (EC 2.7.7.-)	ROG6899				0003677,0003896,0008270,0006269	DNA primase				YodL	PF14191.1	YodL-like
FS27_000441	Shared	0.526316	0.704545	1	FMGH00015	135685	135933	+	205	hypothetical protein
FS27_000442	Shared	0.526316	0.545455	0.926047	FMGH00015	136006	136926	+	206	Ribonucleases G and E	COG1530	Ribonucleases G and E	J	Information Storage and Processing						PcfK	PF14058.1	PcfK-like protein
FS27_000443	Shared	0.157895	0.159091	0.901932	FMGH00015	136952	137494	+	206	hypothetical protein
FS27_000444	Shared	0.0526316	0.0454545	0.929328	FMGH00015	137496	139682	+	206	Uncharacterized protein Lin1253/Lin1744										PcfJ	PF14284.1	PcfJ-like protein
FS27_000445	Shared	0.0526316	0.0454545	0.929328	FMGH00015	139749	140006	+	207	hypothetical protein
FS27_000446	Shared	0	0	1	FMGH00015	140003	140326	+	207	hypothetical protein
FS27_000447	Shared	0.0526316	0.181818	1	FMGH00015	140326	142350	+	207	DNA ligase, NAD-dependent	COG0272	NAD-dependent DNA ligase (contains BRCT domain	L	Information Storage and Processing	0003911,0046872,0006260,0006266,0006281,EC:6.5.1.2	NAD-dependent DNA ligase	6.5.1.2		DNA ligase (NAD(+)).	DNA_ligase_aden,DNA_ligase_OB,BRCT,PTCB-BRCT	PF01653.13,PF03120.11,PF00533.21,PF12738.2	NAD-dependent DNA ligase adenylation domain,NAD-dependent DNA ligase OB-fold domain,BRCA1 C Terminus (BRCT) domain,twin BRCT domain
FS27_000448	Shared	0.0526316	0.159091	1	FMGH00015	142461	144578	+	208	Long-chain-fatty-acid--CoA ligase (EC 6.2.1.3)
FS27_000449	Shared	0.315789	0.409091	1	FMGH00015	144575	147049	+	208	hypothetical protein
FS27_000450	Shared	0.526316	0.477273	0.686572	FMGH00015	147042	147671	+	208	hypothetical protein
FS27_000451	Shared	0.947368	0.977273	1	FMGH00015	147796	147984	+	209	transposase	ROG3365				0003677	DNA-binding
FS27_000452	Shared	0.947368	0.931818	0.915417	FMGH00015	147977	148669	+	209	Two-component transcriptional response regulator, LuxR family	COG0745	Response regulators consisting of a CheY-like	TK	Cellular Processing and Signaling, Information Storage and Processing	0005622,0003677,0000160,0006351,0006355	DNA-binding response regulator				Response_reg,Trans_reg_C	PF00072.19,PF00486.23	Response regulator receiver domain,Transcriptional regulatory protein, C terminal
FS27_000453	Shared	0.894737	0.931818	1	FMGH00015	148675	149592	+	209	Two-component system sensor histidine kinase	COG0642	Signal transduction histidine kinase	T	Cellular Processing and Signaling	0005622,0016021,0000155,0005524,0000160,0023014	Sensor histidine kinase				HATPase_c,HisKA	PF02518.21,PF00512.20	Histidine kinase-, DNA gyrase B-, and HSP90-like ATPase,His Kinase A (phospho-acceptor) domain
FS27_000454	Shared	0.894737	0.931818	1	FMGH00015	149705	150631	+	209	Efflux ABC transporter, ATP-binding protein	COG1131	ABC-type multidrug transport system, ATPase component	V	Cellular Processing and Signaling	0005524,0016887,EC:3.6.1.3	ABC transporter ATP-binding				ABC_tran,AAA_21	PF00005.22,PF13304.1	ABC transporter,AAA domain
FS27_000455	Unique	0.684211	0.681818	0.872967	FMGH00015	150624	151433	+	209	FIG00516595: hypothetical protein	ROG2436				0016021,0006810	ABC transporter permease				ABC2_membrane_4,ABC2_membrane_2	PF12730.2,PF12679.2	ABC-2 family transporter protein,ABC-2 family transporter protein
FS27_000456	Unique	0.684211	0.5	0.223344	FMGH00015	151439	152212	+	209	putative lantibiotic ABC transporter, permease protein	ROG2410				0016021,0006810	ABC transporter permease				ABC2_membrane_4	PF12730.2	ABC-2 family transporter protein
FS27_000457	Shared	0.578947	0.5	0.569994	FMGH00015	152980	153678	+	210	ABC transporter-coupled two-component system, LuxR family response regulator	COG0745	Response regulators consisting of a CheY-like	TK	Cellular Processing and Signaling, Information Storage and Processing	0005622,0003677,0000160,0006351,0006355	DNA-binding response regulator				Response_reg,Trans_reg_C	PF00072.19,PF00486.23	Response regulator receiver domain,Transcriptional regulatory protein, C terminal
FS27_000458	Shared	0.526316	0.545455	0.926047	FMGH00015	153675	154706	+	210	ABC transporter-coupled two-component system, signal transduction histidine kinase	COG0642	Signal transduction histidine kinase	T	Cellular Processing and Signaling	0005622,0016021,0000155,0005524,0000160,0023014	sensor histidine kinase				HATPase_c,HisKA	PF02518.21,PF00512.20	Histidine kinase-, DNA gyrase B-, and HSP90-like ATPase,His Kinase A (phospho-acceptor) domain
FS27_000459	Shared	0.526316	0.522727	0.85307	FMGH00015	154835	155095	+		NADH:ubiquinone oxidoreductase subunit 4 (chain M)	COG1008	NADH:ubiquinone oxidoreductase subunit 4 (chain M)	C	Metabolism	0016021	Uncharacterised
FS27_000460	Unique	0.473684	0.431818	0.709958	FMGH00015	155197	155517	+		hypothetical protein	ROG4806				0005886,0016021	ABC transporter permease
FS27_000461	Shared	0.526316	0.818182	1	FMGH00015	155704	157152	+		Chromosome (plasmid) partitioning protein ParB	COG1475	Predicted transcriptional regulators	K	Information Storage and Processing	0003677	Spo0J family partition				ParBc	PF02195.13	ParB-like nuclease domain
FS27_000462	Shared	0.578947	0.840909	1	FMGH00015	157436	157777	+	214	hypothetical protein	ROG0849
FS27_000463	Shared	0.736842	0.886364	1	FMGH00015	157777	158490	+	214	Antirestriction protein	COG4734	Antirestriction protein	R	Poorly Characterized						ArdA	PF07275.6	Antirestriction protein (ArdA)
FS27_000464	Shared	0.105263	0.454545	1	FMGH00015	158615	159013	+	215	hypothetical protein	ROG4934									DUF3801	PF12687.2	Protein of unknown function (DUF3801)
FS27_000465	Shared	0.473684	0.704545	1	FMGH00015	159000	160835	+	215	TrsK-like protein	COG3505	Type IV secretory pathway, VirD4 components	U	Cellular Processing and Signaling	0016021,0009291	type IV secretory system conjugative DNA transfer family				T4SS-DNA_transf,TraG-D_C,TrwB_AAD_bind,TrwB_AAD_bind,AAA_10	PF02534.9,PF12696.2,PF10412.4,PF10412.4,PF12846.2	Type IV secretory system Conjugative DNA transfer,TraM recognition site of TraD and TraG,Type IV secretion-system coupling protein DNA-binding domain,Type IV secretion-system coupling protein DNA-binding domain,AAA-like domain
FS27_000466	Shared	0.473684	0.681818	1	FMGH00015	160931	161143	+	216	conjugative transfer protein					0016021	conjugal transfer				Maff2	PF12750.2	Maff2 family
FS27_000467	Shared	0.578947	0.772727	1	FMGH00015	161155	162021	+	216	Tn5252, Orf23	ROG4513				0016021	Uncharacterised				TrbL	PF04610.9	TrbL/VirB6 plasmid conjugal transfer protein
FS27_000468	Shared	0.263158	0.75	1	FMGH00015	162037	162768	+	216	DNA-binding protein SpoVG	COG2088	Uncharacterized protein, involved in the regulation	M	Cellular Processing and Signaling	0007049,0030435,0051301	family				SpoVG	PF04026.7	SpoVG
FS27_000469	Shared	0.315789	0.681818	1	FMGH00015	162758	163537	+	216	Adenine-specific methyltransferase (EC 2.1.1.72)	COG0863	DNA modification methylase	L	Information Storage and Processing	0003677,0008170,0006306	site-specific DNA-methyltransferase				N6_N4_Mtase	PF01555.13	DNA methylase
FS27_000470	Shared	0.526316	0.681818	1	FMGH00015	163654	164109	+	217	MunI-like protein	COG4725	Transcriptional activator, adenine-specific DNA methyltransferase	TK	Cellular Processing and Signaling, Information Storage and Processing	0008168,0006139,0032259	DNA methyltransferase				MT-A70	PF05063.9	MT-A70
FS27_000471	Shared	0.368421	0.727273	1	FMGH00015	164113	164502	+	217	hypothetical protein	ROG5797				0016021	family				PrgI	PF12666.2	PrgI family protein
FS27_000472	Shared	0.210526	0.704545	1	FMGH00015	164459	166819	+	217	TrsE-like protein	ROG4033									AAA_10,DUF87	PF12846.2,PF01935.12	AAA-like domain,Domain of unknown function DUF87
FS27_000473	Shared	0.578947	0.75	1	FMGH00015	166800	168518	+	217	Tn916, NLP/P60 family protein	COG0791	Cell wall-associated hydrolases (invasion-associated proteins)	M	Cellular Processing and Signaling	0016021,0016787	P60 family				NLPC_P60	PF00877.14	NlpC/P60 family
FS27_000474	Shared	0.526316	0.840909	1	FMGH00015	168533	168787	+	217	ATPase involved in DNA repair	COG0419	ATPase involved in DNA repair	L	Information Storage and Processing						DUF4315	PF14193.1	Domain of unknown function (DUF4315)
FS27_000475	Shared	0.578947	0.863636	1	FMGH00015	168790	169539	+	217	cell surface protein	ROG5933				0016021	DUF4366 domain-containing				DUF4366	PF14283.1	Domain of unknown function (DUF4366)
FS27_000476	Shared	0.684211	0.909091	1	FMGH00015	169536	169712	+	217	hypothetical protein
FS27_000477	Shared	0.473684	0.795455	1	FMGH00015	169717	170070	+	217	hypothetical protein	COG4068	Uncharacterized protein containing a Zn-ribbon	S	Poorly Characterized						Cys_rich_VLP	PF14194.1	Cysteine-rich VLP
FS27_000478	Shared	0.210526	0.772727	1	FMGH00015	170250	171209	+	218	FIG00526066: hypothetical protein	ROG0603
FS27_000479	Shared	0.473684	0.886364	1	FMGH00015	171223	171807	+	218	hypothetical protein
FS27_000480	Shared	0.473684	0.909091	1	FMGH00015	171820	171984	+	218	hypothetical protein
FS27_000481	Shared	0.421053	0.75	1	FMGH00015	171981	172328	+	218	mobilization protein	ROG7417
FS27_000482	Shared	0.526316	0.931818	1	FMGH00015	172487	173833	+		Protein rlx	ROG1442									Relaxase	PF03432.9	Relaxase/Mobilisation nuclease domain
FS27_000483	Shared	0.631579	0.886364	1	FMGH00015	174037	174396	-		transcriptional regulator	ROG3861				0043565	XRE family transcriptional regulator				HTH_19	PF12844.2	Helix-turn-helix domain
FS27_000484	Shared	0.421053	0.818182	1	FMGH00015	174728	175420	+	221	Two-component transcriptional response regulator, LuxR family	COG0745	Response regulators consisting of a CheY-like	TK	Cellular Processing and Signaling, Information Storage and Processing	0005622,0003677,0000160,0006351,0006355	DNA-binding response regulator				Response_reg,Trans_reg_C	PF00072.19,PF00486.23	Response regulator receiver domain,Transcriptional regulatory protein, C terminal
FS27_000485	Shared	0.947368	0.954545	1	FMGH00015	175426	176343	+	221	Two-component system sensor histidine kinase	COG0642	Signal transduction histidine kinase	T	Cellular Processing and Signaling	0005622,0016021,0000155,0005524,0000160,0023014	Sensor histidine kinase				HATPase_c,HisKA	PF02518.21,PF00512.20	Histidine kinase-, DNA gyrase B-, and HSP90-like ATPase,His Kinase A (phospho-acceptor) domain
FS27_000486	Shared	1	0.977273	0.960797	FMGH00015	176478	177266	+	221	Bacitracin transport ATP-binding protein BcrA	COG1131	ABC-type multidrug transport system, ATPase component	V	Cellular Processing and Signaling	0005524,0016887,EC:3.6.1.3	ABC transporter ATP-binding				ABC_tran,AAA_21	PF00005.22,PF13304.1	ABC transporter,AAA domain
FS27_000487	Shared	1	0.954545	0.708706	FMGH00015	177519	178172	+	222	hypothetical protein	COG4200	Uncharacterized protein conserved in bacteria	S	Poorly Characterized	0016021,0006810	ABC transporter permease				ABC2_membrane_4,ABC2_membrane_2	PF12730.2,PF12679.2	ABC-2 family transporter protein,ABC-2 family transporter protein
FS27_000488	Shared	0.894737	0.954545	1	FMGH00015	178175	178954	+	222	Efflux ABC transporter, permease protein	ROG2410				0016021,0006810	ABC transporter permease				ABC2_membrane_4,ABC2_membrane_2,ABC2_membrane_5	PF12730.2,PF12679.2,PF13346.1	ABC-2 family transporter protein,ABC-2 family transporter protein,ABC-2 family transporter protein
FS27_000489	Shared	0.736842	0.886364	1	FMGH00015	179860	180270	+		Multi antimicrobial extrusion protein (Na(+)/drug antiporter), MATE family of MDR efflux pumps	COG1595	DNA-directed RNA polymerase specialized sigma subunit,	K	Information Storage and Processing	0003677,0003700,0003899,0016987,0006352,0006355,EC:2.7.7.6	sigma-70 family RNA polymerase sigma factor				Sigma70_r4_2	PF08281.7	Sigma-70, region 4
FS27_000490	Shared	0.684211	0.931818	1	FMGH00015	180740	181006	+		hypothetical protein
FS27_000491	Shared	0.578947	0.909091	1	FMGH00015	181125	182807	+		Site-specific recombinase	COG1961	Site-specific recombinases, DNA invertase Pin homologs	L	Information Storage and Processing	0000150,0003677,0006310	Recombinase				Recombinase,Resolvase,Zn_ribbon_recom	PF07508.8,PF00239.16,PF13408.1	Recombinase,Resolvase, N terminal domain,Recombinase zinc beta ribbon domain
FS27_000492	Unique	0.473684	0.454545	0.792875	FMGH00015	182940	184943	+		hypothetical protein	ROG6201				0005886,0016021	ABC transporter permease				FtsX,FtsX,MacB_PCD	PF02687.16,PF02687.16,PF12704.2	FtsX-like permease family,FtsX-like permease family,MacB-like periplasmic core domain
FS27_000493	Unique	0.526316	0.545455	0.926047	FMGH00015	185032	185430	+		hypothetical protein	ROG3449
FS27_000494	Shared	0.526316	0.522727	0.85307	FMGH00015	185543	186208	+	228	ABC transporter-coupled two-component system, ATP-binding protein	COG1136	ABC-type antimicrobial peptide transport system, ATPase	V	Cellular Processing and Signaling	0005524,0016887,EC:3.6.1.3	ABC transporter ATP-binding				ABC_tran	PF00005.22	ABC transporter
FS27_000495	Shared	0.631579	0.522727	0.458301	FMGH00015	186223	188607	+	228	ABC transporter permease	ROG3052				0005886,0016021	ABC transporter permease				FtsX,FtsX,MacB_PCD,MacB_PCD	PF02687.16,PF02687.16,PF12704.2,PF12704.2	FtsX-like permease family,FtsX-like permease family,MacB-like periplasmic core domain,MacB-like periplasmic core domain
FS27_000496	Shared	0.0526316	0.0909091	1	FMGH00015	188685	191069	+	228	ABC transporter-coupled two-component system, fused permease protein	ROG3052				0005886,0016021	ABC transporter permease				FtsX,FtsX,MacB_PCD	PF02687.16,PF02687.16,PF12704.2	FtsX-like permease family,FtsX-like permease family,MacB-like periplasmic core domain
FS27_000497	Shared	0.473684	0.477273	0.874262	FMGH00015	191202	191525	+	229	Transcriptional regulator, PadR family	COG1695	Predicted transcriptional regulators	K	Information Storage and Processing						PadR	PF03551.9	Transcriptional regulator PadR-like family
FS27_000498	Shared	0.315789	0.454545	1	FMGH00015	191522	192109	+	229	Uncharacterized MFS-type transporter					0016021	DUF2812 domain-containing				DUF2812	PF11193.3	Protein of unknown function (DUF2812)
FS27_000499	Shared	0.684211	0.772727	1	FMGH00015	192122	192541	+	229	transposase	ROG3271									SnoaL_2	PF12680.2	SnoaL-like domain
FS27_000500	Shared	0.578947	0.477273	0.484554	FMGH00015	192569	192742	+	229	hypothetical protein
FS27_000501	Shared	0.526316	0.522727	0.85307	FMGH00015	192818	193486	+	230	Two-component transcriptional response regulator, LuxR family	COG0745	Response regulators consisting of a CheY-like	TK	Cellular Processing and Signaling, Information Storage and Processing	0005622,0003677,0000160,0006351,0006355	DNA-binding response regulator				Response_reg,Trans_reg_C	PF00072.19,PF00486.23	Response regulator receiver domain,Transcriptional regulatory protein, C terminal
FS27_000502	Shared	0	0.0454545	1	FMGH00015	193483	194496	+	230	Sensor histidine kinase	COG2205	Osmosensitive K+ channel histidine kinase	T	Cellular Processing and Signaling	0016021,0005524,0016301,0016310	sensor histidine kinase				HATPase_c	PF02518.21	Histidine kinase-, DNA gyrase B-, and HSP90-like ATPase
FS27_000503	Shared	0.157895	0.295455	1	FMGH00015	194598	195365	+	231	ABC transporter-like sensor ATP-binding protein	COG1136	ABC-type antimicrobial peptide transport system, ATPase	V	Cellular Processing and Signaling	0005524,0016887,EC:3.6.1.3	ABC transporter ATP-binding				ABC_tran	PF00005.22	ABC transporter
FS27_000504	Shared	0	0	1	FMGH00015	195355	197319	+	231	probable ABC transporter					0005886,0016021,0006810	ABC transporter permease				FtsX	PF02687.16	FtsX-like permease family
FS27_000505	Shared	0	0.0454545	1	FMGH00015	197470	197634	+	232	hypothetical protein
FS27_000506	Unique	0.263158	0.0909091	0.136019	FMGH00015	197690	198124	+	232	Transcriptional regulatory protein SpaR	COG0745	Response regulators consisting of a CheY-like	TK	Cellular Processing and Signaling, Information Storage and Processing	0005622,0003677,0000160,0006355	DNA-binding response regulator				Trans_reg_C	PF00486.23	Transcriptional regulatory protein, C terminal
FS27_000507	Unique	0	0	1	FMGH00015	198251	198601	+		Predicted small secreted protein	COG5510	Predicted small secreted protein	S	Poorly Characterized	0016021	DUF3221 domain-containing
FS27_000508	Shared	0	0	1	FMGH00015	198857	199771	+	234	hypothetical protein	ROG4473									StbA	PF06406.6	StbA protein
FS27_000509	Shared	0	0	1	FMGH00015	199776	200186	+	234	hypothetical protein
FS27_000510	Shared	0	0	1	FMGH00015	200217	200546	-		Predicted transcriptional regulator	COG2932	Predicted transcriptional regulator	K	Information Storage and Processing	0043565	XRE family transcriptional regulator				HTH_19,HTH_3,HTH_31	PF12844.2,PF01381.17,PF13560.1	Helix-turn-helix domain,Helix-turn-helix,Helix-turn-helix domain
FS27_000511	Shared	0	0	1	FMGH00015	200835	201227	+		hypothetical protein	ROG4837									DUF1273	PF06908.6	Protein of unknown function (DUF1273)
FS27_000512	Shared	0	0	1	FMGH00015	202006	202413	+	237	DNA-directed RNA polymerase specialized sigma subunit	COG1191	DNA-directed RNA polymerase specialized sigma subunit	K	Information Storage and Processing	0003677,0003700,0016987,0006352,0006355	sigma-70 family RNA polymerase sigma factor				Sigma70_r4_2	PF08281.7	Sigma-70, region 4
FS27_000513	Shared	0	0	1	FMGH00015	202410	202592	+	237	hypothetical protein					0003677,0003700,0016987,0006352,0006355	helix-turn-helix domain-containing				HTH_16	PF12645.2	Helix-turn-helix domain
FS27_000514	Shared	0	0	1	FMGH00015	202868	203053	+		hypothetical protein
FS27_000515	Shared	0	0	1	FMGH00015	203242	203934	-	239	riboflavin biosynthesis protein RibF	COG0196	FAD synthase	H	Metabolism						Flavokinase,Trans_reg_C	PF01687.12,PF00486.23	Riboflavin kinase,Transcriptional regulatory protein, C terminal
FS27_000516	Shared	0	0	1	FMGH00015	203943	204587	-	239	riboflavin transporter	COG3601	Predicted membrane protein	S	Poorly Characterized						DUF3816,ECF-ribofla_trS	PF12822.2,PF07155.7	Protein of unknown function (DUF3816),ECF-type riboflavin transporter, S component
FS27_000517	Shared	0	0	1	FMGH00015	206303	206575	+		hypothetical protein
FS27_000518	Shared	0	0	1	FMGH00015	206656	209229	-	241	efflux ABC transporter permease	COG3127	Predicted ABC-type transport system involved in	Q	Metabolism	0005886,0016021,0005524,0042626,0055085	ABC transporter permease				FtsX,FtsX,MacB_PCD	PF02687.16,PF02687.16,PF12704.2	FtsX-like permease family,FtsX-like permease family,MacB-like periplasmic core domain
FS27_000519	Shared	0	0	1	FMGH00015	209244	209909	-	241	ABC transporter ATP-binding protein	COG1136	ABC-type antimicrobial peptide transport system, ATPase	V	Cellular Processing and Signaling	0005524,0016887,EC:3.6.1.3	ABC transporter ATP-binding				ABC_tran,AAA_21	PF00005.22,PF13304.1	ABC transporter,AAA domain
FS27_000520	Shared	0	0	1	FMGH00015	210052	211083	-	241	two-component sensor histidine kinase	COG0642	Signal transduction histidine kinase	T	Cellular Processing and Signaling	0005622,0016021,0000155,0005524,0000160,0023014	sensor histidine kinase				HATPase_c,HisKA	PF02518.21,PF00512.20	Histidine kinase-, DNA gyrase B-, and HSP90-like ATPase,His Kinase A (phospho-acceptor) domain
FS27_000521	Shared	0	0	1	FMGH00015	211080	211766	-	241	DNA-binding response regulator	COG0745	Response regulators consisting of a CheY-like	TK	Cellular Processing and Signaling, Information Storage and Processing	0005622,0003677,0000160,0006351,0006355	DNA-binding response regulator				Response_reg,Trans_reg_C	PF00072.19,PF00486.23	Response regulator receiver domain,Transcriptional regulatory protein, C terminal
FS27_000522	Shared	0	0	1	FMGH00015	212133	212555	-	241	Phosphate regulon transcriptional regulatory protein PhoB	COG0745	Response regulators consisting of a CheY-like	TK	Cellular Processing and Signaling, Information Storage and Processing	0005622,0003677,0000160,0006355	DNA-binding response regulator				Trans_reg_C	PF00486.23	Transcriptional regulatory protein, C terminal
FS27_000523	Shared	0	0	1	FMGH00015	212743	215235	-	242	ABC transporter permease	COG4591	ABC-type transport system, involved in lipoprotein	M	Cellular Processing and Signaling	0005886,0016021	ABC transporter permease				FtsX,FtsX,MacB_PCD,MacB_PCD	PF02687.16,PF02687.16,PF12704.2,PF12704.2	FtsX-like permease family,FtsX-like permease family,MacB-like periplasmic core domain,MacB-like periplasmic core domain
FS27_000524	Shared	0	0	1	FMGH00015	215232	215906	-	242	ABC transporter ATP-binding protein	COG1136	ABC-type antimicrobial peptide transport system, ATPase	V	Cellular Processing and Signaling	0005524,0016887,EC:3.6.1.3	ABC transporter ATP-binding				ABC_tran	PF00005.22	ABC transporter
FS27_000525	Shared	0	0	1	FMGH00015	215975	217057	-	243	Signal transduction histidine-protein kinase AfsQ2	COG4251	Bacteriophytochrome (light-regulated signal transduction histidine kinase)	T	Cellular Processing and Signaling	0005622,0016021,0000155,0005524,0000160,0018106,0023014	Sensor histidine kinase				HATPase_c,HisKA,HAMP	PF02518.21,PF00512.20,PF00672.20	Histidine kinase-, DNA gyrase B-, and HSP90-like ATPase,His Kinase A (phospho-acceptor) domain,HAMP domain
FS27_000526	Shared	0	0	1	FMGH00015	217063	217734	-	243	Transcriptional regulatory protein SpaR	COG0745	Response regulators consisting of a CheY-like	TK	Cellular Processing and Signaling, Information Storage and Processing	0005622,0003677,0000160,0006351,0006355	DNA-binding response regulator				Response_reg,Trans_reg_C	PF00072.19,PF00486.23	Response regulator receiver domain,Transcriptional regulatory protein, C terminal
FS27_000527	Shared	0	0	1	FMGH00015	218006	218662	-	244	hypothetical protein
FS27_000528	Shared	0	0	1	FMGH00015	218680	219396	-	244	hypothetical protein										DUF4313	PF14190.1	Domain of unknown function (DUF4313)
FS27_000529	Shared	0	0	1	FMGH00015	219525	219848	-	245	hypothetical protein
FS27_000530	Shared	0	0	1	FMGH00015	219845	220939	-	245	hypothetical protein										DUF4313	PF14190.1	Domain of unknown function (DUF4313)
FS27_000531	Shared	0	0	1	FMGH00015	220988	221587	-	245	hypothetical protein
FS27_000532	Shared	0	0	1	FMGH00015	221689	222918	-		ATPase	COG1373	Predicted ATPase (AAA+ superfamily)	R	Poorly Characterized						AAA_14,DUF4143	PF13173.1,PF13635.1	AAA domain,Domain of unknown function (DUF4143)
FS27_000533	Shared	0	0	1	FMGH00015	223038	223529	-	247	Predicted GTPases (dynamin-related)	COG0699	Predicted GTPases (dynamin-related)	R	Poorly Characterized
FS27_000534	Shared	0	0	1	FMGH00015	223526	224065	-	247	hypothetical protein	ROG5825
FS27_000535	Shared	0	0	1	FMGH00015	224096	224278	-	247	hypothetical protein
FS27_000536	Shared	0	0	1	FMGH00015	224241	224726	-	247	hypothetical protein
FS27_000537	Unique	0	0	1	FMGH00015	224719	225147	-	247	hypothetical protein
FS27_000538	Shared	0	0	1	FMGH00015	225183	225866	-	247	Predicted Fe-S-cluster oxidoreductase	COG0727	Predicted Fe-S-cluster oxidoreductase	R	Poorly Characterized						CxxCxxCC	PF03692.10	Putative zinc- or iron-chelating domain
FS27_000539	Shared	0	0	1	FMGH00015	225971	226216	-		hypothetical protein
FS27_000540	Shared	0	0	1	FMGH00015	226280	226819	-		hypothetical protein	ROG1076
FS27_000541	Shared	0	0	1	FMGH00015	226923	227756	-	250	hypothetical protein
FS27_000542	Shared	0	0	1	FMGH00015	227795	228868	-	250	hypothetical protein	ROG0708									DUF932	PF06067.6	Domain of unknown function (DUF932)
FS27_000543	Shared	0	0	1	FMGH00015	228914	229729	-	250	hypothetical protein	ROG6573				0016021	Uncharacterised
FS27_000544	Shared	0	0	1	FMGH00015	229845	230246	-		hypothetical protein					0003697	single-stranded DNA-binding				SSB	PF00436.20	Single-strand binding protein family
FS27_000545	Shared	0	0	1	FMGH00015	230540	231148	-		Mu-like prophage protein gp16	COG4382	Mu-like prophage protein gp16	S	Poorly Characterized
FS27_000546	Shared	0	0	1	FMGH00015	231316	232107	-		Predicted metal-dependent membrane protease	COG1266	Predicted metal-dependent membrane protease	R	Poorly Characterized	0016021,0008233,0006508	CPBP family intramembrane metalloprotease				Abi	PF02517.11	CAAX protease self-immunity
FS27_000547	Shared	0	0	1	FMGH00015	232266	232721	-	254	hypothetical protein					0016021	Uncharacterised
FS27_000548	Shared	0	0	1	FMGH00015	232724	233419	-	254	hypothetical protein	ROG4468
FS27_000549	Shared	0	0	1	FMGH00015	233480	234061	-	254	hypothetical protein	ROG3055				0003677,0003700,0016987,0006352,0006355	sigma-70 family RNA polymerase sigma factor				Sigma70_r2	PF04542.9	Sigma-70 region 2
FS27_000550	Shared	0	0	1	FMGH00015	234078	234230	-	254	hypothetical protein
FS27_000551	Shared	0	0	1	FMGH00015	234542	234889	-		hypothetical protein
FS27_000552	Shared	0	0	1	FMGH00015	234981	235202	-	256	Predicted permeases	COG0795	Predicted permeases	R	Poorly Characterized	0016021	Uncharacterised
FS27_000553	Shared	0	0	1	FMGH00015	235264	235410	-	256	hypothetical protein
FS27_000554	Shared	0	0	1	FMGH00015	235596	236474	-	257	hypothetical protein	ROG0800				0016021	Flp pilus assembly
FS27_000555	Shared	0	0	1	FMGH00015	236471	237403	-	257	hypothetical protein					0016021	Flp pilus assembly
FS27_000556	Shared	0	0	1	FMGH00015	237404	238780	-	257	type II secretion system protein E	COG0630	Type IV secretory pathway, VirB11 components,	NU	Cellular Processing and Signaling	0005524,0006810	family				T2SE	PF00437.15	Type II/IV secretion system protein
FS27_000557	Shared	0	0	1	FMGH00015	238773	239567	-	257	ATPase AAA	ROG0630									CbiA,AAA_31	PF01656.18,PF13614.1	CobQ/CobB/MinD/ParA nucleotide binding domain,AAA domain
FS27_000558	Shared	0	0	1	FMGH00015	239595	240434	-	257	flp pilus assembly protein CpaB	ROG3958
FS27_000559	Shared	0	0	1	FMGH00015	241062	242879	-		maturase	COG3344	Retron-type reverse transcriptase	L	Information Storage and Processing	0090304	group II intron reverse transcriptase maturase	2.7.7.49,3.1.-.-		RNA-directed DNA polymerase.,Acting on ester bonds.	RVT_1,Intron_maturas2	PF00078.22,PF01348.16	Reverse transcriptase (RNA-dependent DNA polymerase),Type II intron maturase
FS27_000560	Shared	0	0	1	FMGH00015	243419	245146	-		Glutathione synthase/Ribosomal protein S6 modification enzyme	COG0189	Glutathione synthase/Ribosomal protein S6 modification enzyme	HJ	Information Storage and Processing, Metabolism
FS27_000561	Shared	0	0	1	FMGH00015	245227	245796	-		hypothetical protein					0016021	Uncharacterised
FS27_000562	Shared	0	0	1	FMGH00015	245871	246371	-	261	hypothetical protein					0016021	Uncharacterised
FS27_000563	Shared	0	0	1	FMGH00015	246380	246976	-	261	ABC-type uncharacterized transport system, permease component	COG4120	ABC-type uncharacterized transport system, permease component	R	Poorly Characterized	0016021	DUF4320 family				DUF4320	PF14208.1	Domain of unknown function (DUF4320)
FS27_000564	Shared	0	0	1	FMGH00015	246977	248173	-	261	Predicted ATPases	COG1106	Predicted ATPases	R	Poorly Characterized	0005524	ATP-binding				AAA_21	PF13304.1	AAA domain
FS27_000565	Shared	0	0	1	FMGH00015	248469	249137	+	262	hypothetical protein	ROG0170
FS27_000566	Shared	0	0	1	FMGH00015	249118	250071	+	262	FIG00534071: hypothetical protein	ROG0183									DUF1814	PF08843.6	Nucleotidyl transferase of unknown function (DUF1814)
FS27_000567	Shared	0	0	1	FMGH00015	250150	251646	-	263	Ribosomal protein S1	COG0539	Ribosomal protein S1	J	Information Storage and Processing	0003676	S1 RNA-binding domain-containing				S1	PF00575.18	S1 RNA binding domain
FS27_000568	Shared	0	0	1	FMGH00015	251681	253615	-	263	Type IV secretory pathway, VirD4 components	COG3505	Type IV secretory pathway, VirD4 components	U	Cellular Processing and Signaling	0016021,0009291	ATPase				T4SS-DNA_transf,TraG-D_C,TrwB_AAD_bind	PF02534.9,PF12696.2,PF10412.4	Type IV secretory system Conjugative DNA transfer,TraM recognition site of TraD and TraG,Type IV secretion-system coupling protein DNA-binding domain
FS27_000569	Shared	0	0	1	FMGH00015	253633	254718	-	263	hypothetical protein
FS27_000570	Shared	0	0	1	FMGH00015	254891	255553	-	264	hypothetical protein					0000287,0006281,0006310	Uncharacterised
FS27_000571	Shared	0	0	1	FMGH00015	255554	256081	-	264	hypothetical protein
FS27_000572	Shared	0	0	1	FMGH00015	256275	259331	-	265	Protein TraC	ROG1026				0016021	family				AAA_10	PF12846.2	AAA-like domain
FS27_000573	Shared	0	0	1	FMGH00015	259365	260741	-	265	Predicted double-glycine peptidase	COG3271	Predicted double-glycine peptidase	R	Poorly Characterized	0016021	murein hydrolase domain-containing				Peptidase_C39_2	PF13529.1	Peptidase_C39 like family
FS27_000574	Shared	0	0	1	FMGH00015	260742	261737	-	265	hypothetical protein
FS27_000575	Shared	0	0	1	FMGH00015	261751	262461	-	265	hypothetical protein					0016021	Uncharacterised
FS27_000576	Shared	0	0	1	FMGH00015	262502	262903	-	265	hypothetical protein					0016021	fimbrial
FS27_000577	Shared	0	0	1	FMGH00015	263153	263704	-	266	hypothetical protein
FS27_000578	Shared	0	0	1	FMGH00015	263701	264861	-	266	Transcriptional regulator of a riboflavin/FAD biosynthetic	COG1339	Transcriptional regulator of a riboflavin/FAD biosynthetic	KH	Information Storage and Processing, Metabolism
FS27_000579	Unique	0.157895	0.181818	0.979047	FMGH00015	265547	266152	+		Transcriptional regulator, Xre family	COG1476	Predicted transcriptional regulators	K	Information Storage and Processing	0016021,0043565	XRE family transcriptional regulator				HTH_19,HTH_3,HTH_31,HTH_26	PF12844.2,PF01381.17,PF13560.1,PF13443.1	Helix-turn-helix domain,Helix-turn-helix,Helix-turn-helix domain,Cro/C1-type HTH DNA-binding domain
FS27_000580	Unique	0.157895	0.181818	0.979047	FMGH00015	266261	266926	+		Membrane-associated phospholipid phosphatase	COG0671	Membrane-associated phospholipid phosphatase	I	Metabolism	0016021	phosphatase PAP2 family				PAP2	PF01569.16	PAP2 superfamily
FS27_000581	Unique	0.210526	0.295455	1	FMGH00015	267062	268453	+	269	hypothetical protein	ROG3312				0003899,0032774,EC:2.7.7.6	DNA-directed RNA polymerase subunit P				DUF4379,DUF4379,DUF4379,DUF4379,DUF4379	PF14311.1,PF14311.1,PF14311.1,PF14311.1,PF14311.1	Domain of unknown function (DUF4379),Domain of unknown function (DUF4379),Domain of unknown function (DUF4379),Domain of unknown function (DUF4379),Domain of unknown function (DUF4379)
FS27_000582	Unique	0.263158	0.477273	1	FMGH00015	268450	268629	+	269	hypothetical protein
FS27_000583	Unique	0.210526	0.159091	0.64361	FMGH00015	268704	269576	-	270	aminoglycoside nucleotidyltransferase ANT(6)-Ia	ROG0740				0016779	aminoglycoside nucleotidyltransferase ANT(6)-Ia	2.7.7.-	00230,00240,01053,03030	Nucleotidyltransferases.	Adenyl_transf	PF04439.7	Streptomycin adenylyltransferase
FS27_000584	Unique	0.263158	0.295455	0.973496	FMGH00015	269630	270397	-	270	phosphorylase	COG2820	Uridine phosphorylase	F	Metabolism	0003824,0009116	phosphorylase				PNP_UDP_1	PF01048.15	Phosphorylase superfamily
FS27_000585	Shared	0.421053	0.522727	1	FMGH00015	271017	271841	+	271	Chromosome (plasmid) partitioning protein ParA	COG1192	ATPases involved in chromosome partitioning	D	Cellular Processing and Signaling	0005524,0016491,0055114	family				CbiA,MipZ,AAA_31,Fer4_NifH,YhjQ,ArsA_ATPase,VirC1	PF01656.18,PF09140.6,PF13614.1,PF00142.13,PF06564.7,PF02374.10,PF07015.6	CobQ/CobB/MinD/ParA nucleotide binding domain,ATPase MipZ,AAA domain,4Fe-4S iron sulfur cluster binding proteins, NifH/frxC family,YhjQ protein,Anion-transporting ATPase,VirC1 protein
FS27_000586	Unique	0.315789	0.272727	0.698245	FMGH00015	271798	272745	+	271	Chromosome (plasmid) partitioning protein ParB	COG1475	Predicted transcriptional regulators	K	Information Storage and Processing	0003677	Spo0J family partition				ParBc	PF02195.13	ParB-like nuclease domain
FS27_000587	Unique	0.315789	0.340909	0.944536	FMGH00015	272980	273684	+		hypothetical protein	ROG4123
FS27_000588	Shared	0.315789	0.363636	1	FMGH00015	273755	278005	+	273	Colossin-A	COG4932	Predicted outer membrane protein	M	Cellular Processing and Signaling	0016021,0030246	-dependent receptor				Cna_B,Cna_B,Cna_B,Cna_B,Cna_B,CarboxypepD_reg	PF05738.8,PF05738.8,PF05738.8,PF05738.8,PF05738.8,PF13620.1	Cna protein B-type domain,Cna protein B-type domain,Cna protein B-type domain,Cna protein B-type domain,Cna protein B-type domain,Carboxypeptidase regulatory-like domain
FS27_000589	Shared	0.421053	0.431818	0.901351	FMGH00015	278005	278094	+	273	ABC-type xylose transport system, permease component	COG4214	ABC-type xylose transport system, permease component	G	Metabolism
FS27_000590	Unique	0.421053	0.454545	0.960797	FMGH00015	278154	278447	+	273	hypothetical protein
FS27_000591	Unique	0.315789	0.340909	0.944536	FMGH00015	278457	279050	+	273	FIG01120026: hypothetical protein
FS27_000592	Unique	0.368421	0.477273	1	FMGH00015	279064	279297	+	273	FIG01031813: hypothetical protein
FS27_000593	Shared	0.315789	0.363636	1	FMGH00015	279275	279832	+	273	hypothetical protein
FS27_000594	Unique	0.105263	0.204545	1	FMGH00015	279838	280527	+	273	FIG01032470: hypothetical protein										DUF4314	PF14192.1	Domain of unknown function (DUF4314)
FS27_000595	Shared	0.315789	0.409091	1	FMGH00015	281369	281722	+		TnpV protein										TnpV	PF14198.1	Transposon-encoded protein TnpV
FS27_000596	Unique	0.315789	0.363636	1	FMGH00015	281812	288207	+	275	Superfamily II DNA and RNA helicase	COG4646	DNA methylase	KL	Information Storage and Processing	0003677,0004386,0005524,0008170,0006306	helicase				Methyltransf_26,SNF2_N	PF13659.1,PF00176.18	Methyltransferase domain,SNF2 family N-terminal domain
FS27_000597	Unique	0.368421	0.295455	0.574721	FMGH00015	288197	288589	+	275	hypothetical protein
FS27_000598	Shared	0.368421	0.340909	0.759849	FMGH00015	288606	289559	+	275	TnpY	ROG8234				0003677,0003896,0008270,0006269	DUF3991 domain-containing				Toprim_2,DUF3991	PF13155.1,PF13154.1	Toprim-like,Protein of unknown function (DUF3991)
FS27_000599	Unique	0.315789	0.363636	1	FMGH00015	289556	290473	+	275	hypothetical protein	ROG2544									DUF3846	PF12957.2	Domain of unknown function (DUF3846)
FS27_000600	Unique	0.421053	0.318182	0.464323	FMGH00015	290607	290750	+	276	hypothetical protein					0016021	DUF3789 domain-containing
FS27_000601	Unique	0.368421	0.295455	0.574721	FMGH00015	290731	291072	+	276	MocB-like protein	ROG8149									MobC	PF05713.6	Bacterial mobilisation protein (MobC)
FS27_000602	Unique	0.368421	0.272727	0.481436	FMGH00015	291063	292433	+	276	Relaxase	ROG1442									Relaxase	PF03432.9	Relaxase/Mobilisation nuclease domain
FS27_000603	Unique	0.421053	0.340909	0.553175	FMGH00015	292417	293211	+	276	FIG01117807: hypothetical protein	ROG4934									DUF3801	PF12687.2	Protein of unknown function (DUF3801)
FS27_000604	Unique	0.368421	0.318182	0.672717	FMGH00015	293217	294101	+	276	LtrC-like protein
FS27_000605	Unique	0.473684	0.454545	0.792875	FMGH00015	294111	294314	+	276	hypothetical protein
FS27_000606	Shared	0.368421	0.340909	0.759849	FMGH00015	294301	296097	+	276	conjugal transfer protein TraG	COG3505	Type IV secretory pathway, VirD4 components	U	Cellular Processing and Signaling	0016021,0009291	type IV secretory system conjugative DNA transfer family				T4SS-DNA_transf,TraG-D_C,TrwB_AAD_bind,AAA_10	PF02534.9,PF12696.2,PF10412.4,PF12846.2	Type IV secretory system Conjugative DNA transfer,TraM recognition site of TraD and TraG,Type IV secretion-system coupling protein DNA-binding domain,AAA-like domain
FS27_000607	Shared	0.368421	0.318182	0.672717	FMGH00015	296112	296471	+	276	FIG00520490: hypothetical protein					0016021	glutamyl-tRNA amidotransferase
FS27_000608	Shared	0.421053	0.386364	0.736143	FMGH00015	296545	297381	+	277	FIG01117483: hypothetical protein	ROG4513				0016021	Uncharacterised
FS27_000609	Unique	0.315789	0.295455	0.789128	FMGH00015	297396	297581	+	277	hypothetical protein
FS27_000610	Shared	0.368421	0.363636	0.849763	FMGH00015	297581	297946	+	277	FIG00517673: hypothetical protein	ROG5797				0016021	family				PrgI	PF12666.2	PrgI family protein
FS27_000611	Unique	0.368421	0.386364	0.924362	FMGH00015	297939	300272	+	277	conjugal transfer protein TraE	COG3451	Type IV secretory pathway, VirB4 components	U	Cellular Processing and Signaling						AAA_10,DUF87	PF12846.2,PF01935.12	AAA-like domain,Domain of unknown function DUF87
FS27_000612	Shared	0.315789	0.363636	1	FMGH00015	300310	301080	+	277	SrtB family sortase	COG4509	Uncharacterized protein conserved in bacteria	S	Poorly Characterized	0016021	family sortase	3.4.22.70		Sortase A.	Sortase	PF04203.8	Sortase family
FS27_000613	Shared	0.263158	0.295455	0.973496	FMGH00015	301121	302830	+	277	Invasion associated protein p60					0016021	CHAP domain-containing
FS27_000614	Unique	0	0	1	FMGH00015	303126	305045	-		tetracycline resistance protein TetW	COG0480	Translation elongation factors (GTPases)	J	Information Storage and Processing	0003746,0003924,0005525,0006414,0046677	tetracycline resistance ribosomal protection Tet(W)				GTP_EFTU,EFG_IV,EFG_II,EFG_C,MMR_HSR1,Miro,GTP_EFTU_D2	PF00009.22,PF03764.13,PF14492.1,PF00679.19,PF01926.18,PF08477.8,PF03144.20	Elongation factor Tu GTP binding domain,Elongation factor G, domain IV,Elongation Factor G, domain II,Elongation factor G C-terminus,50S ribosome-binding GTPase,Miro-like protein,Elongation factor Tu domain 2
FS27_000615	Unique	0.315789	0.363636	1	FMGH00015	305984	306517	-	279	ImmA/IrrE family metallo-endopeptidase	COG2856	Predicted Zn peptidase	E	Metabolism						DUF955	PF06114.8	Domain of unknown function (DUF955)
FS27_000616	Unique	0.263158	0.386364	1	FMGH00015	306618	307028	-	279	Immunity repressor protein	COG1396	Predicted transcriptional regulators	K	Information Storage and Processing	0043565	XRE family transcriptional regulator				HTH_19,HTH_3,HTH_31	PF12844.2,PF01381.17,PF13560.1	Helix-turn-helix domain,Helix-turn-helix,Helix-turn-helix domain
FS27_000617	Unique	0.315789	0.477273	1	FMGH00015	307177	308412	+	280	DNA polymerase IV (EC 2.7.7.7)	COG0389	Nucleotidyltransferase/DNA polymerase involved in DNA repair	L	Information Storage and Processing	0005737,0000287,0003684,0003887,0006261,0006281,0071897,EC:2.7.7.7	DNA polymerase IV	2.7.7.7	00230,00240,03030	DNA-directed DNA polymerase.	IMS,IMS_C	PF00817.15,PF11799.3	impB/mucB/samB family,impB/mucB/samB family C-terminal domain
FS27_000618	Unique	0.315789	0.522727	1	FMGH00015	308425	308724	+	280	hypothetical protein	ROG1536
FS27_000619	Unique	0.315789	0.363636	1	FMGH00015	308727	308978	+	280	hypothetical protein
FS27_000620	Unique	0.210526	0.340909	1	FMGH00015	308998	309729	+	280	hypothetical protein	ROG3835									DUF955	PF06114.8	Domain of unknown function (DUF955)
FS27_000621	Unique	0.210526	0.318182	1	FMGH00015	310168	310752	+		Transposase and inactivated derivatives	COG3415	Transposase and inactivated derivatives	L	Information Storage and Processing	0003677,0003700,0016987,0006352,0006355	chromatin SPT2
FS27_000622	Unique	0.210526	0.227273	0.939984	FMGH00015	310862	311425	+		Programmed cell death toxin YdcE	COG2337	Growth inhibitor	T	Cellular Processing and Signaling	0003677,0016787	mRNA interferase				PemK	PF02452.12	PemK-like protein
FS27_000623	Unique	0.0526316	0.181818	1	FMGH00015	311734	311955	+	283	excisionase	ROG6841				0003677	DNA binding domain, excisionase family				Tn916-Xis,HTH_17	PF09035.5,PF12728.2	Excisionase from transposon Tn916,Helix-turn-helix domain
FS27_000624	Unique	0.0526316	0.25	1	FMGH00015	311969	312205	+	283	hypothetical protein	ROG0229				0003677	helix-turn-helix domain-containing				Tn916-Xis,HTH_17	PF09035.5,PF12728.2	Excisionase from transposon Tn916,Helix-turn-helix domain
FS27_000625	Unique	0.0526316	0.227273	1	FMGH00015	312218	312457	+	283	hypothetical protein	ROG7017				0003677	excisionase				Tn916-Xis,HTH_17	PF09035.5,PF12728.2	Excisionase from transposon Tn916,Helix-turn-helix domain
FS27_000626	Unique	0.0526316	0.204545	1	FMGH00015	312471	313724	+	283	Integrase	COG0582	Integrase	L	Information Storage and Processing	0003677,0006310,0015074	site-specific integrase				Phage_integrase,Phage_int_SAM_4,Phage_int_SAM_3	PF00589.17,PF13495.1,PF14659.1	Phage integrase family,Phage integrase, N-terminal SAM-like domain,Phage integrase, N-terminal SAM-like domain
FS27_000627	Shared	0	0	1	FMGH00015	314419	315510	+	284	hypothetical protein
FS27_000628	Shared	0	0	1	FMGH00015	315479	316105	+	284	hypothetical protein	ROG6816
FS27_000629	Shared	0	0	1	FMGH00015	316297	316686	+		hypothetical protein	ROG2780				0016021	Uncharacterised
FS27_000630	Shared	0	0	1	FMGH00015	317110	318081	+		hypothetical protein	COG2512	Uncharacterized membrane-associated protein/domain	S	Poorly Characterized	0016021	cell wall anchor
FS27_000631	Shared	0	0	1	FMGH00015	318861	320006	+		hypothetical protein	ROG6440
FS27_000632	Shared	0	0	1	FMGH00015	320157	325373	+		Trypsin-resistant surface T6 protein	ROG5029									Cna_B,Cna_B,Cna_B,Cna_B,Cna_B,Cna_B	PF05738.8,PF05738.8,PF05738.8,PF05738.8,PF05738.8,PF05738.8	Cna protein B-type domain,Cna protein B-type domain,Cna protein B-type domain,Cna protein B-type domain,Cna protein B-type domain,Cna protein B-type domain
FS27_000633	Shared	0	0	1	FMGH00015	325438	327585	+		hypothetical protein					0016021	Uncharacterised
FS27_000634	Shared	0	0	1	FMGH00015	327655	329139	+		Cell wall-associated hydrolases (invasion-associated proteins)	COG0791	Cell wall-associated hydrolases (invasion-associated proteins)	M	Cellular Processing and Signaling	0016021	peptidoglycan endopeptidase				NLPC_P60	PF00877.14	NlpC/P60 family
FS27_000635	Shared	0	0	1	FMGH00015	329451	332057	+	291	conjugal transfer protein TraE	COG0433	Predicted ATPase	R	Poorly Characterized						AAA_10,TraG-D_C	PF12846.2,PF12696.2	AAA-like domain,TraM recognition site of TraD and TraG
FS27_000636	Shared	0	0	1	FMGH00015	332044	334296	+	291	DNA or RNA helicases of superfamily	COG1061	DNA or RNA helicases of superfamily	KL	Information Storage and Processing						HA,HA,HA,ResIII,ResIII,Helicase_C	PF03457.9,PF03457.9,PF03457.9,PF04851.10,PF04851.10,PF00271.26	Helicase associated domain,Helicase associated domain,Helicase associated domain,Type III restriction enzyme, res subunit,Type III restriction enzyme, res subunit,Helicase conserved C-terminal domain
FS27_000637	Shared	0	0	1	FMGH00015	334831	335373	+	292	hypothetical protein
FS27_000638	Shared	0	0	1	FMGH00015	335360	336049	+	292	hypothetical protein
FS27_000639	Shared	0	0	1	FMGH00015	336215	337366	+	293	hypothetical protein
FS27_000640	Shared	0	0	1	FMGH00015	337385	339376	+	293	conjugal transfer protein TraG	COG3505	Type IV secretory pathway, VirD4 components	U	Cellular Processing and Signaling	0016021,0009291	type IV secretory system conjugative DNA transfer family				T4SS-DNA_transf,TraG-D_C,TrwB_AAD_bind	PF02534.9,PF12696.2,PF10412.4	Type IV secretory system Conjugative DNA transfer,TraM recognition site of TraD and TraG,Type IV secretion-system coupling protein DNA-binding domain
FS27_000641	Shared	0	0	1	FMGH00015	339419	340990	+	293	SSU ribosomal protein S1p	COG0539	Ribosomal protein S1	J	Information Storage and Processing	0003676	S1 RNA-binding domain-containing				S1	PF00575.18	S1 RNA binding domain
FS27_000642	Shared	0	0	1	FMGH00015	341098	342414	+		Uncharacterized ATPase, AAA superfamily	COG1373	Predicted ATPase (AAA+ superfamily)	R	Poorly Characterized						AAA_14,DUF4143	PF13173.1,PF13635.1	AAA domain,Domain of unknown function (DUF4143)
FS27_000643	Shared	0	0	1	FMGH00015	342499	343053	+		hypothetical protein
FS27_000644	Shared	0	0	1	FMGH00015	343623	343958	+	296	hypothetical protein										DUF3268	PF11672.3	Protein of unknown function (DUF3268)
FS27_000645	Shared	0	0	1	FMGH00015	343960	344520	+	296	RNA polymerase sigma-F factor	COG1191	DNA-directed RNA polymerase specialized sigma subunit	K	Information Storage and Processing	0003677,0003700,0016987,0006352,0006355	sigma-70 family RNA polymerase sigma factor				Sigma70_r2,HTH_23	PF04542.9,PF13384.1	Sigma-70 region 2,Homeodomain-like domain
FS27_000646	Shared	0	0	1	FMGH00015	344902	346023	-		Protein translocase subunit SecA	COG0653	Preprotein translocase subunit SecA (ATPase, RNA	U	Cellular Processing and Signaling						SEC-C,Rho_N	PF02810.10,PF07498.7	SEC-C motif,Rho termination factor, N-terminal domain
FS27_000647	Shared	0	0	1	FMGH00015	346659	346913	+	298	Copper chaperone	COG2608	Copper chaperone	P	Metabolism	0046872,0030001	copper chaperone
FS27_000648	Shared	0	0	1	FMGH00015	346919	347821	+	298	AraC-type DNA-binding domain-containing proteins	COG2207	AraC-type DNA-binding domain-containing proteins	K	Information Storage and Processing	0003700,0043565,0006351,0006355	family transcriptional regulator				HTH_18	PF12833.2	Helix-turn-helix domain
FS27_000649	Shared	0	0	1	FMGH00015	347992	348252	+	299	hypothetical protein
FS27_000650	Shared	0	0	1	FMGH00015	348314	350401	+	299	Lead, cadmium, zinc and mercury transporting ATPase (EC 3.6.3.3) (EC 3.6.3.5); Copper-translocating P-type ATPase (EC 3.6.3.4)	COG2217	Cation transport ATPase	P	Metabolism	0005886,0016021,0000166,0019829,0046872,0098655	heavy metal translocating P-type ATPase				Hydrolase,E1-E2_ATPase,HAD	PF00702.21,PF00122.15,PF12710.2	haloacid dehalogenase-like hydrolase,E1-E2 ATPase,haloacid dehalogenase-like hydrolase
FS27_000651	Shared	0	0	1	FMGH00015	350511	350846	-	300	cupin	COG1917	Uncharacterized conserved protein, contains double-stranded beta-helix	S	Poorly Characterized						Cupin_2,AraC_binding	PF07883.6,PF02311.14	Cupin domain,AraC-like ligand binding domain
FS27_000652	Shared	0	0	1	FMGH00015	350858	351193	-	300	cupin	COG0662	Mannose-6-phosphate isomerase	G	Metabolism						Cupin_2	PF07883.6	Cupin domain
FS27_000653	Shared	0	0	1	FMGH00015	351222	351962	-	300	ABC transporter ATP-binding protein	COG4525	ABC-type taurine transport system, ATPase component	P	Metabolism	0005524,0016887,EC:3.6.1.3	ABC transporter ATP-binding				ABC_tran	PF00005.22	ABC transporter
FS27_000654	Shared	0	0	1	FMGH00015	351956	352705	-	300	ABC transporter permease	COG0600	ABC-type nitrate/sulfonate/bicarbonate transport system, permease component	P	Metabolism	0005886,0016021,0006810	ABC transporter permease				BPD_transp_1	PF00528.17	Binding-protein-dependent transport system inner membrane component
FS27_000655	Shared	0	0	1	FMGH00015	352695	353720	-	300	ABC-type nitrate/sulfonate/bicarbonate transport systems, periplasmic components	COG0715	ABC-type nitrate/sulfonate/bicarbonate transport systems, periplasmic components	P	Metabolism						NMT1_2,NMT1,Phosphonate-bd,VitK2_biosynth	PF13379.1,PF09084.6,PF12974.2,PF02621.9	NMT1-like family,NMT1/THI5 like,ABC transporter, phosphonate, periplasmic substrate-binding protein,Menaquinone biosynthesis
FS27_000656	Shared	0	0	1	FMGH00015	353832	354509	-		cyclic nucleotide-binding protein	COG0664	cAMP-binding proteins - catabolite gene activator	T	Cellular Processing and Signaling	0003677,0006351,0006355	Crp Fnr family transcriptional regulator				cNMP_binding,HTH_Crp_2	PF00027.24,PF13545.1	Cyclic nucleotide-binding domain,Crp-like helix-turn-helix domain
FS27_000657	Shared	0	0	1	FMGH00015	354635	358501	+		activase	COG1924	Activator of 2-hydroxyglutaryl-CoA dehydratase (HSP70-class ATPase	I	Metabolism						BcrAD_BadFG,BcrAD_BadFG,DUF2229,HGD-D	PF01869.15,PF01869.15,PF09989.4,PF06050.8	BadF/BadG/BcrA/BcrD ATPase family,BadF/BadG/BcrA/BcrD ATPase family,CoA enzyme activase uncharacterised domain (DUF2229),2-hydroxyglutaryl-CoA dehydratase, D-component
FS27_000658	Shared	0	0	1	FMGH00015	359107	360234	+		hypothetical protein
FS27_000659	Shared	0	0	1	FMGH00015	360345	360767	+		hypothetical protein
FS27_000660	Shared	0	0	1	FMGH00015	360834	361358	+		hypothetical protein
FS27_000661	Shared	0	0	1	FMGH00015	361437	361976	+		hypothetical protein
FS27_000662	Shared	0	0	1	FMGH00015	362332	362850	+	307	hypothetical protein
FS27_000663	Shared	0	0	1	FMGH00015	362882	363547	+	307	hypothetical protein	ROG1395
FS27_000664	Shared	0	0	1	FMGH00015	363599	363790	+	307	hypothetical protein
FS27_000665	Shared	0	0	1	FMGH00015	363790	363966	+	307	hypothetical protein
FS27_000666	Shared	0	0	1	FMGH00015	364109	364960	-		Arginase/agmatinase/formimionoglutamate hydrolase, arginase family	COG0010	Arginase/agmatinase/formimionoglutamate hydrolase, arginase family	E	Metabolism	0046872	arginase family	3.5.3.1	00220,00330	Arginase.	Arginase	PF00491.16	Arginase family
FS27_000667	Shared	0	0	1	FMGH00015	365360	365719	-		DtxR family transcriptional regulator	COG1321	Mn-dependent transcriptional regulator	K	Information Storage and Processing	0003677,0003700,0046914,0046983,0006355	family transcriptional regulator				Fe_dep_repr_C,Fe_dep_repress	PF02742.10,PF01325.14	Iron dependent repressor, metal binding and dimerisation domain,Iron dependent repressor, N-terminal DNA binding domain
FS27_000668	Shared	0	0	1	FMGH00015	365962	366174	+	310	Mn-dependent transcriptional regulator	COG1321	Mn-dependent transcriptional regulator	K	Information Storage and Processing	0046914	ferrous iron transport A				FeoA	PF04023.9	FeoA domain
FS27_000669	Shared	0	0	1	FMGH00015	366316	368319	+	310	ferrous iron transporter B	COG0370	Fe2+ transport system protein B	P	Metabolism	0016021,0005525,0015093,1903874	ferrous iron transporter B				FeoB_N,Gate,Gate,MMR_HSR1,FeoB_C	PF02421.13,PF07670.9,PF07670.9,PF01926.18,PF07664.7	Ferrous iron transport protein B,Nucleoside recognition,Nucleoside recognition,50S ribosome-binding GTPase,Ferrous iron transport protein B C terminus
FS27_000670	Shared	0	0	1	FMGH00015	368319	368489	+	310	hypothetical protein	ROG7939				0016021	-associated Cys-rich membrane				P12	PF12669.2	Virus attachment protein p12 family
FS27_000671	Shared	0	0	1	FMGH00015	368601	368966	+		transcriptional regulator	COG1321	Mn-dependent transcriptional regulator	K	Information Storage and Processing	0005488	metal-dependent transcriptional regulator				Fe_dep_repr_C,Fe_dep_repress,MarR,HTH_5,HTH_27	PF02742.10,PF01325.14,PF01047.17,PF01022.15,PF13463.1	Iron dependent repressor, metal binding and dimerisation domain,Iron dependent repressor, N-terminal DNA binding domain,MarR family,Bacterial regulatory protein, arsR family,Winged helix DNA-binding domain
FS27_000672	Shared	0	0	1	FMGH00015	369254	370309	-		Uncharacterized protein Spy1430	COG3212	Predicted membrane protein	S	Poorly Characterized						PepSY,PepSY,PepSY,PepSY	PF03413.14,PF03413.14,PF03413.14,PF03413.14	Peptidase propeptide and YPEB domain,Peptidase propeptide and YPEB domain,Peptidase propeptide and YPEB domain,Peptidase propeptide and YPEB domain
FS27_000673	Shared	0	0	1	FMGH00015	370577	371359	-		zinc transporter	COG0428	Predicted divalent heavy-metal cations transporter	P	Metabolism	0016021,0046873,0030001,0055085	ZIP family metal transporter				Zip	PF02535.17	ZIP Zinc transporter
FS27_000674	Shared	0	0	1	FMGH00015	372264	372890	+	314	TetR family transcriptional regulator	COG1309	Transcriptional regulator	K	Information Storage and Processing	0003677,0006351,0006355	family transcriptional regulator				TetR_N	PF00440.18	Bacterial regulatory proteins, tetR family
FS27_000675	Shared	0	0	1	FMGH00015	372951	374702	+	314	Heterodimeric efflux ABC transporter, permease/ATP-binding subunit 1	COG1132	ABC-type multidrug transport system, ATPase and	V	Cellular Processing and Signaling	0016021,0005524,0042626,0055085	ABC transporter ATP-binding				ABC_tran,ABC_membrane	PF00005.22,PF00664.18	ABC transporter,ABC transporter transmembrane region
FS27_000676	Shared	0	0	1	FMGH00015	374706	376436	+	314	Heterodimeric efflux ABC transporter, permease/ATP-binding subunit 2	COG1132	ABC-type multidrug transport system, ATPase and	V	Cellular Processing and Signaling	0016021,0005524,0042626,0055085	ABC transporter ATP-binding				ABC_tran,ABC_membrane	PF00005.22,PF00664.18	ABC transporter,ABC transporter transmembrane region
FS27_000677	Shared	0	0	1	FMGH00015	376495	376782	+	314	DUF4491 domain-containing protein	ROG2830				0016021	DUF4491 family				DUF4491	PF14898.1	Domain of unknown function (DUF4491)
FS27_000678	Shared	0	0	1	FMGH00015	376834	377898	+	314	AraC family transcriptional regulator	COG2207	AraC-type DNA-binding domain-containing proteins	K	Information Storage and Processing	0003700,0043565,0006351,0006355	family transcriptional regulator				HTH_18,HTH_AraC	PF12833.2,PF00165.18	Helix-turn-helix domain,Bacterial regulatory helix-turn-helix proteins, AraC family
FS27_000679	Shared	0	0	1	FMGH00015	378022	378975	+	314	ABC transporter, permease protein 1 (cluster 5, nickel/peptides/opines)	COG0601	ABC-type dipeptide/oligopeptide/nickel transport systems, permease components	EP	Metabolism	0005886,0016021,0006810	ABC transporter permease				BPD_transp_1	PF00528.17	Binding-protein-dependent transport system inner membrane component
FS27_000680	Shared	0	0	1	FMGH00015	378972	379778	+	314	Dipeptide transport system permease protein DppC (TC 3.A.1.5.2)	COG1173	ABC-type dipeptide/oligopeptide/nickel transport systems, permease components	EP	Metabolism	0005886,0016021,0006810	ABC transporter permease				BPD_transp_1	PF00528.17	Binding-protein-dependent transport system inner membrane component
FS27_000681	Shared	0	0	1	FMGH00015	379771	380559	+	314	ABC transporter, ATP-binding protein (cluster 5, nickel/peptides/opines)	COG1123	ATPase components of various ABC-type transport	R	Poorly Characterized	0005524,0016887,0006812,EC:3.6.1.3	ABC transporter ATP-binding				ABC_tran	PF00005.22	ABC transporter
FS27_000682	Shared	0	0	1	FMGH00015	380547	381248	+	314	peptide ABC transporter, ATP-binding protein	COG1124	ABC-type dipeptide/oligopeptide/nickel transport system, ATPase component	EP	Metabolism	0005524,0016887,EC:3.6.1.3	ABC transporter ATP-binding				ABC_tran	PF00005.22	ABC transporter
FS27_000683	Shared	0	0	1	FMGH00015	381265	382881	+	314	nickel ABC transporter, nickel/metallophore periplasmic binding protein	COG0747	ABC-type dipeptide transport system, periplasmic component	E	Metabolism	0043190,0055085	nickel ABC transporter substrate-binding				SBP_bac_5	PF00496.17	Bacterial extracellular solute-binding proteins, family 5 Middle
FS27_000684	Shared	0	0	1	FMGH00015	382991	383356	+		Multi antimicrobial extrusion protein (Na(+)/drug antiporter), MATE family of MDR efflux pumps	COG1321	Mn-dependent transcriptional regulator	K	Information Storage and Processing	0003677,0003700,0046914,0046983,0006355	Manganese transport regulator				Fe_dep_repr_C,Fe_dep_repress	PF02742.10,PF01325.14	Iron dependent repressor, metal binding and dimerisation domain,Iron dependent repressor, N-terminal DNA binding domain
FS27_000685	Shared	0	0	1	FMGH00015	383588	384538	+	316	Transcriptional regulator, AraC family	COG2207	AraC-type DNA-binding domain-containing proteins	K	Information Storage and Processing	0003700,0043565,0006351,0006355	family transcriptional regulator				HTH_18,HTH_AraC	PF12833.2,PF00165.18	Helix-turn-helix domain,Bacterial regulatory helix-turn-helix proteins, AraC family
FS27_000686	Shared	0	0	1	FMGH00015	384718	386532	+	316	Heterodimeric efflux ABC transporter, permease/ATP-binding subunit 1	COG1132	ABC-type multidrug transport system, ATPase and	V	Cellular Processing and Signaling	0016021,0005524,0042626,0055085	ABC transporter ATP-binding				ABC_tran,ABC_membrane	PF00005.22,PF00664.18	ABC transporter,ABC transporter transmembrane region
FS27_000687	Shared	0	0	1	FMGH00015	386535	388271	+	316	Heterodimeric efflux ABC transporter, permease/ATP-binding subunit 2	COG1132	ABC-type multidrug transport system, ATPase and	V	Cellular Processing and Signaling	0016021,0005524,0042626,0055085	ABC transporter ATP-binding				ABC_tran,ABC_membrane	PF00005.22,PF00664.18	ABC transporter,ABC transporter transmembrane region
FS27_000688	Shared	0	0	1	FMGH00015	388801	389406	+	317	Substrate-specific component BL0695 of predicted ECF transporter	ROG0546				0016021	family ECF transporter S component				Trep_Strep	PF09605.5	Hypothetical bacterial integral membrane protein (Trep_Strep)
FS27_000689	Shared	0	0	1	FMGH00015	389408	390082	+	317	Transmembrane component BL0694 of energizing module of predicted ECF transporter	ROG4079				0016021	energy-coupling factor transporter transmembrane				CbiQ	PF02361.11	Cobalt transport protein
FS27_000690	Shared	0	0	1	FMGH00015	390095	391477	+	317	Duplicated ATPase component BL0693 of energizing module of predicted ECF transporter	COG1122	ABC-type cobalt transport system, ATPase component	P	Metabolism	0005524,0016887,EC:3.6.1.3	energy-coupling factor ABC transporter ATP-binding				ABC_tran,ABC_tran,AAA_21,AAA_16	PF00005.22,PF00005.22,PF13304.1,PF13191.1	ABC transporter,ABC transporter,AAA domain,AAA ATPase domain
FS27_000691	Shared	0	0	1	FMGH00015	391491	392441	+	317	Transcriptional regulator, AraC family	COG2207	AraC-type DNA-binding domain-containing proteins	K	Information Storage and Processing	0003700,0043565,0006351,0006355	family transcriptional regulator				HTH_18,HTH_AraC	PF12833.2,PF00165.18	Helix-turn-helix domain,Bacterial regulatory helix-turn-helix proteins, AraC family
FS27_000692	Shared	0	0	1	FMGH00015	392566	394335	+	317	Heterodimeric efflux ABC transporter, permease/ATP-binding subunit 1	COG1132	ABC-type multidrug transport system, ATPase and	V	Cellular Processing and Signaling	0016021,0005524,0042626,0055085	ABC transporter ATP-binding				ABC_tran,ABC_membrane	PF00005.22,PF00664.18	ABC transporter,ABC transporter transmembrane region
FS27_000693	Shared	0	0	1	FMGH00015	394337	396085	+	317	Heterodimeric efflux ABC transporter, permease/ATP-binding subunit 2	COG1132	ABC-type multidrug transport system, ATPase and	V	Cellular Processing and Signaling	0016021,0005524,0042626,0055085	ABC transporter ATP-binding				ABC_tran,ABC_membrane	PF00005.22,PF00664.18	ABC transporter,ABC transporter transmembrane region
FS27_000694	Shared	0	0	1	FMGH00015	396082	396540	+	317	Multi antimicrobial extrusion protein (Na(+)/drug antiporter), MATE family of MDR efflux pumps	COG1321	Mn-dependent transcriptional regulator	K	Information Storage and Processing	0003677,0003700,0046914,0046983,0006355	Manganese transport regulator				Fe_dep_repr_C,Fe_dep_repress	PF02742.10,PF01325.14	Iron dependent repressor, metal binding and dimerisation domain,Iron dependent repressor, N-terminal DNA binding domain
FS27_000695	Shared	0	0	1	FMGH00015	396515	397213	+	317	DNA-binding response regulator	COG0745	Response regulators consisting of a CheY-like	TK	Cellular Processing and Signaling, Information Storage and Processing	0005622,0003677,0000160,0006351,0006355	response regulator transcription factor				Trans_reg_C,Response_reg	PF00486.23,PF00072.19	Transcriptional regulatory protein, C terminal,Response regulator receiver domain
FS27_000696	Shared	0	0	1	FMGH00015	397528	398118	-		hypothetical protein	ROG3447				0008080	Uncharacterised				Acetyltransf_7,Acetyltransf_1,Acetyltransf_10	PF13508.1,PF00583.19,PF13673.1	Acetyltransferase (GNAT) domain,Acetyltransferase (GNAT) family,Acetyltransferase (GNAT) domain
FS27_000697	Shared	0	0	1	FMGH00015	398188	399183	-	319	Uncharacterized protein YxeI	COG3049	Penicillin V acylase and related amidases	M	Cellular Processing and Signaling	0016787	choloylglycine hydrolase family	3.5.1.24	00120	Choloylglycine hydrolase.	CBAH	PF02275.13	Linear amide C-N hydrolases, choloylglycine hydrolase family
FS27_000698	Shared	0	0	1	FMGH00015	399244	399786	-	319	membrane protein	COG3247	Uncharacterized conserved protein	S	Poorly Characterized	0016020	acid-resistance membrane				DUF308,DUF308,DUF308	PF03729.8,PF03729.8,PF03729.8	Short repeat of unknown function (DUF308),Short repeat of unknown function (DUF308),Short repeat of unknown function (DUF308)
FS27_000699	Shared	0	0	1	FMGH00015	399770	400219	-	319	hypothetical protein
FS27_000700	Shared	0	0	1	FMGH00015	400365	400901	-	320	TetR family transcriptional regulator	COG1309	Transcriptional regulator	K	Information Storage and Processing						TetR_N	PF00440.18	Bacterial regulatory proteins, tetR family
FS27_000701	Shared	0	0	1	FMGH00015	400988	401995	-	320	AraC family transcriptional regulator	COG2207	AraC-type DNA-binding domain-containing proteins	K	Information Storage and Processing	0003700,0043565,0006351,0006355	family transcriptional regulator				HTH_18,HTH_AraC	PF12833.2,PF00165.18	Helix-turn-helix domain,Bacterial regulatory helix-turn-helix proteins, AraC family
FS27_000702	Shared	0	0	1	FMGH00015	402195	402779	+	321	Substrate-specific component BL0695 of predicted ECF transporter	ROG0546				0016021	Trep_Strep domain-containing				Trep_Strep	PF09605.5	Hypothetical bacterial integral membrane protein (Trep_Strep)
FS27_000703	Shared	0	0	1	FMGH00015	402779	403537	+	321	Transmembrane component BL0694 of energizing module of predicted ECF transporter	COG0619	ABC-type cobalt transport system, permease component	P	Metabolism	0016021	Energy-coupling factor transporter transmembrane				CbiQ	PF02361.11	Cobalt transport protein
FS27_000704	Shared	0	0	1	FMGH00015	403534	405000	+	321	Duplicated ATPase component BL0693 of energizing module of predicted ECF transporter	COG1122	ABC-type cobalt transport system, ATPase component	P	Metabolism	0005524,0016887,EC:3.6.1.3	ATP-binding cassette domain-containing				ABC_tran,ABC_tran,AAA_21	PF00005.22,PF00005.22,PF13304.1	ABC transporter,ABC transporter,AAA domain
FS27_000705	Shared	0	0	1	FMGH00015	404997	405971	-		AraC family transcriptional regulator	COG2207	AraC-type DNA-binding domain-containing proteins	K	Information Storage and Processing	0003700,0043565,0006351,0006355	Arabinose operon regulatory				HTH_18,HTH_AraC	PF12833.2,PF00165.18	Helix-turn-helix domain,Bacterial regulatory helix-turn-helix proteins, AraC family
FS27_000706	Shared	0	0	1	FMGH00015	406184	406762	+	323	Substrate-specific component BL0695 of predicted ECF transporter	ROG0546				0016021	conserved hypothetical integral membrane				Trep_Strep	PF09605.5	Hypothetical bacterial integral membrane protein (Trep_Strep)
FS27_000707	Shared	0	0	1	FMGH00015	406762	407499	+	323	Transmembrane component BL0694 of energizing module of predicted ECF transporter	COG0619	ABC-type cobalt transport system, permease component	P	Metabolism	0016021	Energy-coupling factor transporter transmembrane				CbiQ	PF02361.11	Cobalt transport protein
FS27_000708	Shared	0	0	1	FMGH00015	407505	409001	+	323	Duplicated ATPase component BL0693 of energizing module of predicted ECF transporter	COG1122	ABC-type cobalt transport system, ATPase component	P	Metabolism	0005524,0016887,EC:3.6.1.3	HMP thiamine import ATP-binding				ABC_tran,ABC_tran,AAA_21	PF00005.22,PF00005.22,PF13304.1	ABC transporter,ABC transporter,AAA domain
FS27_000709	Shared	0	0	1	FMGH00015	409017	409445	+	323	Multi antimicrobial extrusion protein (Na(+)/drug antiporter), MATE family of MDR efflux pumps	COG1321	Mn-dependent transcriptional regulator	K	Information Storage and Processing	0003677,0003700,0046914,0046983,0006355	Manganese transport regulator				Fe_dep_repr_C,Fe_dep_repress	PF02742.10,PF01325.14	Iron dependent repressor, metal binding and dimerisation domain,Iron dependent repressor, N-terminal DNA binding domain
FS27_000710	Unique	0	0	1	FMGH00015	409420	409524	+	323	hypothetical protein
FS27_000711	Shared	0	0	1	FMGH00015	409714	410085	-		hypothetical protein
FS27_000712	Shared	0	0	1	FMGH00015	410150	410479	-		hypothetical protein
FS27_000713	Shared	0	0	1	FMGH00015	410679	411314	+	326	hypothetical protein
FS27_000714	Shared	0	0	1	FMGH00015	411349	411537	+	326	hypothetical protein
FS27_000715	Shared	0	0	1	FMGH00015	411748	411945	-		hypothetical protein	COG4224	Uncharacterized protein conserved in bacteria	S	Poorly Characterized
FS27_000716	Shared	0	0	1	FMGH00015	412246	413040	+	328	alpha/beta hydrolase	COG0596	Predicted hydrolases or acyltransferases (alpha/beta hydrolase	R	Poorly Characterized	0016787	alpha beta hydrolase				Abhydrolase_6,Abhydrolase_1,Abhydrolase_5	PF12697.2,PF00561.15,PF12695.2	Alpha/beta hydrolase family,alpha/beta hydrolase fold,Alpha/beta hydrolase family
FS27_000717	Shared	0	0	1	FMGH00015	413058	413960	+	328	putative esterase	COG0657	Esterase/lipase	I	Metabolism						Abhydrolase_3,DUF2424	PF07859.8,PF10340.4	alpha/beta hydrolase fold,Protein of unknown function (DUF2424)
FS27_000718	Shared	0	0	1	FMGH00015	413972	414769	+	328	transcriptional regulator	COG2207	AraC-type DNA-binding domain-containing proteins	K	Information Storage and Processing						HTH_18,HTH_AraC	PF12833.2,PF00165.18	Helix-turn-helix domain,Bacterial regulatory helix-turn-helix proteins, AraC family
FS27_000719	Shared	0	0	1	FMGH00015	414808	415968	+	328	alpha/beta hydrolase	COG1073	Hydrolases of the alpha/beta superfamily	R	Poorly Characterized						Abhydrolase_6,Abhydrolase_5	PF12697.2,PF12695.2	Alpha/beta hydrolase family,Alpha/beta hydrolase family
FS27_000720	Shared	0	0	1	FMGH00015	416154	416762	+	329	Transcriptional regulator, AcrR family	COG1309	Transcriptional regulator	K	Information Storage and Processing	0003677,0006351,0006355	family transcriptional regulator				TetR_N	PF00440.18	Bacterial regulatory proteins, tetR family
FS27_000721	Shared	0	0	1	FMGH00015	416818	418620	+	329	Heterodimeric efflux ABC transporter, permease/ATP-binding subunit 1	COG1132	ABC-type multidrug transport system, ATPase and	V	Cellular Processing and Signaling	0016021,0005524,0008559,0006855,0042908,EC:3.6.3.44	ABC transporter ATP-binding				ABC_tran,ABC_membrane	PF00005.22,PF00664.18	ABC transporter,ABC transporter transmembrane region
FS27_000722	Shared	0	0	1	FMGH00015	418617	420365	+	329	Heterodimeric efflux ABC transporter, permease/ATP-binding subunit 2	COG1132	ABC-type multidrug transport system, ATPase and	V	Cellular Processing and Signaling	0016021,0005524,0042626,0055085	ABC transporter ATP-binding				ABC_tran,ABC_membrane	PF00005.22,PF00664.18	ABC transporter,ABC transporter transmembrane region
FS27_000723	Shared	0	0	1	FMGH00015	420564	421181	+		Transcriptional regulator, AcrR family	COG1309	Transcriptional regulator	K	Information Storage and Processing	0003677,0006351,0006355	family transcriptional regulator				TetR_N	PF00440.18	Bacterial regulatory proteins, tetR family
FS27_000724	Shared	0	0	1	FMGH00015	421367	421999	+	331	hypothetical protein	ROG5204									ATC_hydrolase	PF14196.1	L-2-amino-thiazoline-4-carboxylic acid hydrolase
FS27_000725	Shared	0	0	1	FMGH00015	421983	422582	+	331	Substrate-specific component BL0695 of predicted ECF transporter	ROG0546				0016021	family ECF transporter S component				Trep_Strep	PF09605.5	Hypothetical bacterial integral membrane protein (Trep_Strep)
FS27_000726	Shared	0	0	1	FMGH00015	422582	423277	+	331	Transmembrane component BL0694 of energizing module of predicted ECF transporter	ROG4079				0016021	energy-coupling factor transporter transmembrane				CbiQ	PF02361.11	Cobalt transport protein
FS27_000727	Shared	0	0	1	FMGH00015	423274	424659	+	331	Duplicated ATPase component BL0693 of energizing module of predicted ECF transporter	COG1122	ABC-type cobalt transport system, ATPase component	P	Metabolism	0000166	energy-coupling factor ABC transporter ATP-binding				ABC_tran,ABC_tran	PF00005.22,PF00005.22	ABC transporter,ABC transporter
FS27_000728	Shared	0	0	1	FMGH00015	424679	425095	+	331	Multi antimicrobial extrusion protein (Na(+)/drug antiporter), MATE family of MDR efflux pumps	COG1321	Mn-dependent transcriptional regulator	K	Information Storage and Processing	0003677,0003700,0046914,0046983,0006355	Manganese transport regulator				Fe_dep_repr_C,Fe_dep_repress	PF02742.10,PF01325.14	Iron dependent repressor, metal binding and dimerisation domain,Iron dependent repressor, N-terminal DNA binding domain
FS27_000729	Shared	0	0	1	FMGH00015	425309	425923	+		Transcriptional regulator, AcrR family	COG1309	Transcriptional regulator	K	Information Storage and Processing	0003677,0006351,0006355	family transcriptional regulator				TetR_N	PF00440.18	Bacterial regulatory proteins, tetR family
FS27_000730	Shared	0	0	1	FMGH00015	425994	426587	+	333	hypothetical protein	ROG0546				0016021	family ECF transporter S component				Trep_Strep	PF09605.5	Hypothetical bacterial integral membrane protein (Trep_Strep)
FS27_000731	Shared	0	0	1	FMGH00015	426622	428379	+	333	Heterodimeric efflux ABC transporter, permease/ATP-binding subunit 1	COG1132	ABC-type multidrug transport system, ATPase and	V	Cellular Processing and Signaling	0016021,0005524,0008559,0006855,0042908,EC:3.6.3.44	ABC transporter ATP-binding				ABC_tran,ABC_membrane,AAA_16	PF00005.22,PF00664.18,PF13191.1	ABC transporter,ABC transporter transmembrane region,AAA ATPase domain
FS27_000732	Shared	0	0	1	FMGH00015	428380	430110	+	333	Heterodimeric efflux ABC transporter, permease/ATP-binding subunit 2	COG1132	ABC-type multidrug transport system, ATPase and	V	Cellular Processing and Signaling	0016021,0005524,0008559,0006855,0042908,EC:3.6.3.44	ABC transporter ATP-binding				ABC_tran,ABC_membrane	PF00005.22,PF00664.18	ABC transporter,ABC transporter transmembrane region
FS27_000733	Shared	0	0	1	FMGH00015	430401	431303	+	334	LysR family transcriptional regulator	COG0583	Transcriptional regulator	K	Information Storage and Processing	0003677,0003700,0006351,0006355	family transcriptional regulator				HTH_1,LysR_substrate	PF00126.22,PF03466.15	Bacterial regulatory helix-turn-helix protein, lysR family,LysR substrate binding domain
FS27_000734	Shared	0	0	1	FMGH00015	431422	433035	+	334	nickel ABC transporter, nickel/metallophore periplasmic binding protein	COG0747	ABC-type dipeptide transport system, periplasmic component	E	Metabolism	0043190,0016151,0020037,0015675,0055085	nickel ABC transporter, nickel metallophore periplasmic binding	3.6.3.24		Nickel-transporting ATPase.	SBP_bac_5	PF00496.17	Bacterial extracellular solute-binding proteins, family 5 Middle
FS27_000735	Shared	0	0	1	FMGH00015	433210	434148	+	334	nickel ABC transporter, permease subunit NikB	COG0601	ABC-type dipeptide/oligopeptide/nickel transport systems, permease components	EP	Metabolism	0005886,0016021,0006810	ABC transporter permease subunit				BPD_transp_1	PF00528.17	Binding-protein-dependent transport system inner membrane component
FS27_000736	Shared	0	0	1	FMGH00015	434152	434976	+	334	Nickel transport system permease protein NikC (TC 3.A.1.5.3)	COG1173	ABC-type dipeptide/oligopeptide/nickel transport systems, permease components	EP	Metabolism	0005886,0016021,0006810	ABC transporter permease subunit				BPD_transp_1,OppC_N	PF00528.17,PF12911.2	Binding-protein-dependent transport system inner membrane component,N-terminal TM domain of oligopeptide transport permease C
FS27_000737	Shared	0	0	1	FMGH00015	434973	435806	+	334	Nickel transport ATP-binding protein NikD (TC 3.A.1.5.3)	COG1123	ATPase components of various ABC-type transport	R	Poorly Characterized	0005524,0016887,EC:3.6.1.3	ABC transporter ATP-binding	3.6.3.24		Nickel-transporting ATPase.	ABC_tran	PF00005.22	ABC transporter
FS27_000738	Shared	0	0	1	FMGH00015	435799	436602	+	334	Nickel transport ATP-binding protein NikE (TC 3.A.1.5.3)	COG1124	ABC-type dipeptide/oligopeptide/nickel transport system, ATPase component	EP	Metabolism	0005524,0016887,EC:3.6.1.3	ABC transporter ATP-binding	3.6.3.24		Nickel-transporting ATPase.	ABC_tran	PF00005.22	ABC transporter
FS27_000739	Shared	0	0	1	FMGH00015	436599	437531	+	334	peptidase M14	COG3608	Predicted deacylase	R	Poorly Characterized	0016788,0046872,0008152	deacylase				AstE_AspA	PF04952.9	Succinylglutamate desuccinylase / Aspartoacylase family
FS27_000740	Shared	0	0	1	FMGH00015	437518	438855	+	334	MATE efflux family protein	COG0534	Na+-driven multidrug efflux pump	V	Cellular Processing and Signaling	0016021,0015238,0015297,0006855	MATE family efflux transporter				MatE,MatE,Polysacc_synt_C	PF01554.13,PF01554.13,PF14667.1	MatE,MatE,Polysaccharide biosynthesis C-terminal domain
FS27_000741	Shared	0	0	1	FMGH00015	439025	440005	-		AraC family transcriptional regulator	COG2207	AraC-type DNA-binding domain-containing proteins	K	Information Storage and Processing	0003700,0043565,0006351,0006355	family transcriptional regulator				HTH_18,HTH_AraC	PF12833.2,PF00165.18	Helix-turn-helix domain,Bacterial regulatory helix-turn-helix proteins, AraC family
FS27_000742	Shared	0	0	1	FMGH00015	440181	441947	+	336	Efflux ABC transporter, permease/ATP-binding protein	COG1132	ABC-type multidrug transport system, ATPase and	V	Cellular Processing and Signaling	0016021,0005524,0042626,0055085	ABC transporter ATP-binding				ABC_tran,ABC_membrane,ABC_ATPase	PF00005.22,PF00664.18,PF09818.4	ABC transporter,ABC transporter transmembrane region,Predicted ATPase of the ABC class
FS27_000743	Shared	0	0	1	FMGH00015	441937	443646	+	336	Efflux ABC transporter, permease/ATP-binding protein	COG1132	ABC-type multidrug transport system, ATPase and	V	Cellular Processing and Signaling	0016021,0005524,0042626,0055085	ABC transporter ATP-binding				ABC_tran	PF00005.22	ABC transporter
FS27_000744	Shared	0	0	1	FMGH00015	443733	443942	+		hypothetical protein					0005622,0003677,0000160,0006355	winged helix family transcriptional regulator				Trans_reg_C	PF00486.23	Transcriptional regulatory protein, C terminal
FS27_000745	Shared	0	0	1	FMGH00015	444368	444688	-		hypothetical protein	ROG1754				0043565	XRE family transcriptional regulator				HTH_19,HTH_3	PF12844.2,PF01381.17	Helix-turn-helix domain,Helix-turn-helix
FS27_000746	Shared	0	0	1	FMGH00015	444830	445714	+	339	hypothetical protein
FS27_000747	Shared	0	0	1	FMGH00015	445747	446364	+	339	hypothetical protein
FS27_000748	Shared	0	0	1	FMGH00015	446630	447133	-		hypothetical protein
FS27_000749	Shared	0	0	1	FMGH00015	447300	447641	+		hypothetical protein	ROG0817									HTH_31,HTH_19	PF13560.1,PF12844.2	Helix-turn-helix domain,Helix-turn-helix domain
FS27_000750	Shared	0	0	1	FMGH00015	447776	449179	-	342	MATE family efflux transporter	COG0534	Na+-driven multidrug efflux pump	V	Cellular Processing and Signaling	0016020,0022857,0055085	MATE family efflux transporter				MatE,MatE,Polysacc_synt_C	PF01554.13,PF01554.13,PF14667.1	MatE,MatE,Polysaccharide biosynthesis C-terminal domain
FS27_000751	Shared	0	0	1	FMGH00015	449340	450656	-	342	multidrug transporter MatE	COG0534	Na+-driven multidrug efflux pump	V	Cellular Processing and Signaling	0016021,0015238,0015297,0006855	multidrug transporter				MatE,MatE,Polysacc_synt_C	PF01554.13,PF01554.13,PF14667.1	MatE,MatE,Polysaccharide biosynthesis C-terminal domain
FS27_000752	Shared	0	0	1	FMGH00015	450658	451092	-	342	MarR family transcriptional regulator	ROG0879									HTH_27,MarR_2,HTH_24,MarR	PF13463.1,PF12802.2,PF13412.1,PF01047.17	Winged helix DNA-binding domain,MarR family,Winged helix-turn-helix DNA-binding,MarR family
FS27_000753	Shared	0	0	1	FMGH00015	451321	451941	+	343	Cytidylate kinase (EC 2.7.4.25)	ROG0822									Cytidylate_kin2,AAA_18	PF13189.1,PF13238.1	Cytidylate kinase-like family,AAA domain
FS27_000754	Unique	0	0	1	FMGH00015	451907	452344	+	343	hypothetical protein	ROG1688				0016021	conjugal transfer				TraX	PF05857.6	TraX protein
FS27_000755	Unique	0	0	1	FMGH00015	453095	455560	-		Endoglucanase	ROG0531									SLH,SLH,SLH	PF00395.15,PF00395.15,PF00395.15	S-layer homology domain,S-layer homology domain,S-layer homology domain
FS27_000756	Shared	0	0	1	FMGH00015	455680	459207	-		hypothetical protein	ROG5933
FS27_000757	Shared	0	0	1	FMGH00015	459423	460241	-		Response regulator of the LytR/AlgR family	COG3279	Response regulator of the LytR/AlgR family	KT	Cellular Processing and Signaling, Information Storage and Processing	0003677,0006351,0006355	family transcriptional regulator				LytTR,SnoaL_3	PF04397.10,PF13474.1	LytTr DNA-binding domain,SnoaL-like domain
FS27_000758	Shared	0	0	1	FMGH00015	460729	461070	+		Uncharacterized ABC transporter ATP-binding protein YfiC	COG1132	ABC-type multidrug transport system, ATPase and	V	Cellular Processing and Signaling	0016021,0005524,0042626,0055085	ABC transporter ATP-binding				ABC_tran	PF00005.22	ABC transporter
FS27_000759	Shared	0	0	1	FMGH00015	461449	462672	-		IS110 family transposase ISDha12	COG3547	Transposase and inactivated derivatives	L	Information Storage and Processing	0003677,0004803,0006281,0006313	IS110 family transposase				Transposase_20,DEDD_Tnp_IS110	PF02371.11,PF01548.12	Transposase IS116/IS110/IS902 family,Transposase
FS27_000760	Shared	0	0	1	FMGH00015	463015	463275	+		Predicted transcriptional regulator	COG3655	Predicted transcriptional regulator	K	Information Storage and Processing						HTH_26	PF13443.1	Cro/C1-type HTH DNA-binding domain
FS27_000761	Shared	0	0	1	FMGH00015	463425	464192	-	350	Predicted permeases	COG0730	Predicted permeases	R	Poorly Characterized	0005886,0016021	sulfite exporter family				TauE	PF01925.14	Sulfite exporter TauE/SafE
FS27_000762	Shared	0	0	1	FMGH00015	464196	464627	-	350	hypothetical protein	ROG1378									MarR_2,MarR,HTH_27	PF12802.2,PF01047.17,PF13463.1	MarR family,MarR family,Winged helix DNA-binding domain
FS27_000763	Shared	0	0	1	FMGH00015	464796	464885	+		hypothetical protein
FS27_000764	Shared	0	0	1	FMGH00015	465030	465653	+	352	TetR family transcriptional regulator	COG1309	Transcriptional regulator	K	Information Storage and Processing	0003677,0006351,0006355	family transcriptional regulator				TetR_N	PF00440.18	Bacterial regulatory proteins, tetR family
FS27_000765	Shared	0	0	1	FMGH00015	465734	467476	+	352	Heterodimeric efflux ABC transporter, permease/ATP-binding subunit 1	COG1132	ABC-type multidrug transport system, ATPase and	V	Cellular Processing and Signaling	0016021,0005524,0042626,0055085	ABC transporter ATP-binding				ABC_tran,ABC_membrane	PF00005.22,PF00664.18	ABC transporter,ABC transporter transmembrane region
FS27_000766	Shared	0	0	1	FMGH00015	467473	469203	+	352	Heterodimeric efflux ABC transporter, permease/ATP-binding subunit 2	COG1132	ABC-type multidrug transport system, ATPase and	V	Cellular Processing and Signaling	0016021,0005524,0042626,0055085	ABC transporter ATP-binding				ABC_tran,ABC_membrane	PF00005.22,PF00664.18	ABC transporter,ABC transporter transmembrane region
FS27_000767	Shared	0	0	1	FMGH00015	469513	469719	+		hypothetical protein
FS27_000768	Shared	0	0	1	FMGH00015	469853	470125	+		DNA-binding protein HU-beta	COG0776	Bacterial nucleoid DNA-binding protein	L	Information Storage and Processing	0003677,0030261	DNA-binding HU-beta				Bac_DNA_binding	PF00216.16	Bacterial DNA-binding protein
FS27_000769	Shared	0	0	1	FMGH00015	470435	471445	+		O-methyltransferase	COG2242	Precorrin-6B methylase 2	H	Metabolism	0000166,0016740	class I SAM-dependent methyltransferase [				Methyltransf_2,Methyltransf_18,Methyltransf_23,MTS	PF00891.13,PF12847.2,PF13489.1,PF05175.9	O-methyltransferase,Methyltransferase domain,Methyltransferase domain,Methyltransferase small domain
FS27_000770	Shared	0	0	1	FMGH00015	471848	472459	-	356	SAM-dependent methyltransferase	COG0500	SAM-dependent methyltransferases	QR	Metabolism, Poorly Characterized	0008168,0032259	class I SAM-dependent methyltransferase				Methyltransf_11,Methyltransf_23,Methyltransf_31,Methyltransf_12,Ubie_methyltran,Methyltransf_18,Methyltransf_25,MTS,NodS,MetW	PF08241.7,PF13489.1,PF13847.1,PF08242.7,PF01209.13,PF12847.2,PF13649.1,PF05175.9,PF05401.6,PF07021.7	Methyltransferase domain,Methyltransferase domain,Methyltransferase domain,Methyltransferase domain,ubiE/COQ5 methyltransferase family,Methyltransferase domain,Methyltransferase domain,Methyltransferase small domain,Nodulation protein S (NodS),Methionine biosynthesis protein MetW
FS27_000771	Shared	0	0	1	FMGH00015	472588	474207	-	356	thioredoxin-disulfide reductase	COG0492	Thioredoxin reductase	O	Cellular Processing and Signaling	0016021,0016491,0055114	Thioredoxin reductase	1.8.1.9	00240	Thioredoxin-disulfide reductase.	Pyr_redox_2,Pyr_redox,DAO,Thioredoxin_3,FAD_binding_2,NAD_binding_8,FAD_oxidored,HI0933_like,Thi4,FAD_binding_3,GIDA,Trp_halogenase	PF07992.9,PF00070.22,PF01266.19,PF13192.1,PF00890.19,PF13450.1,PF12831.2,PF03486.9,PF01946.12,PF01494.14,PF01134.17,PF04820.9	Pyridine nucleotide-disulphide oxidoreductase,Pyridine nucleotide-disulphide oxidoreductase,FAD dependent oxidoreductase,Thioredoxin domain,FAD binding domain,NAD(P)-binding Rossmann-like domain,FAD dependent oxidoreductase,HI0933-like protein,Thi4 family,FAD binding domain,Glucose inhibited division protein A,Tryptophan halogenase
FS27_000772	Shared	0	0	1	FMGH00015	474211	474774	-	356	peroxiredoxin	COG0450	Peroxiredoxin	O	Cellular Processing and Signaling	0004601,0051920,0006979,0055114,0098869,EC:1.11.1.15,EC:1.11.1.7	peroxiredoxin	1.11.1.15		Peroxiredoxin.	AhpC-TSA,Redoxin,1-cysPrx_C	PF00578.16,PF08534.5,PF10417.4	AhpC/TSA family,Redoxin,C-terminal domain of 1-Cys peroxiredoxin
FS27_000773	Shared	0	0	1	FMGH00015	474982	475599	+	357	Transcriptional regulator, AcrR family	COG1309	Transcriptional regulator	K	Information Storage and Processing	0003677,0006351,0006355	family transcriptional regulator				TetR_N	PF00440.18	Bacterial regulatory proteins, tetR family
FS27_000774	Shared	0	0	1	FMGH00015	475658	477451	+	357	Heterodimeric efflux ABC transporter, permease/ATP-binding subunit 1	COG1132	ABC-type multidrug transport system, ATPase and	V	Cellular Processing and Signaling	0016021,0005524,0042626,0055085	ABC transporter ATP-binding				ABC_tran,ABC_membrane	PF00005.22,PF00664.18	ABC transporter,ABC transporter transmembrane region
FS27_000775	Shared	0	0	1	FMGH00015	477468	479219	+	357	Heterodimeric efflux ABC transporter, permease/ATP-binding subunit 2	COG1132	ABC-type multidrug transport system, ATPase and	V	Cellular Processing and Signaling	0016021,0005524,0015419,1902358,EC:3.6.3.25	ABC transporter ATP-binding				ABC_tran,ABC_membrane	PF00005.22,PF00664.18	ABC transporter,ABC transporter transmembrane region
FS27_000776	Shared	0	0	1	FMGH00015	479492	480289	-	358	hypothetical protein	ROG4040									Methyltransf_26,MTS,Methyltransf_25	PF13659.1,PF05175.9,PF13649.1	Methyltransferase domain,Methyltransferase small domain,Methyltransferase domain
FS27_000777	Shared	0	0	1	FMGH00015	480282	480686	-	358	hypothetical protein
FS27_000778	Shared	0	0	1	FMGH00015	480683	481159	-	358	hypothetical protein
FS27_000779	Shared	0	0	1	FMGH00015	481175	482362	-	358	hypothetical protein
FS27_000780	Shared	0	0	1	FMGH00015	482558	482875	-	359	hypothetical protein
FS27_000781	Shared	0	0	1	FMGH00015	482932	483225	-	359	hypothetical protein
FS27_000782	Shared	0	0	1	FMGH00015	483218	483646	-	359	hypothetical protein
FS27_000783	Shared	0	0	1	FMGH00015	483651	484304	-	359	hypothetical protein
FS27_000784	Shared	0	0	1	FMGH00015	484325	484825	-	359	hypothetical protein	ROG7558									Fer4_14	PF13394.1	4Fe-4S single cluster domain
FS27_000785	Shared	0	0	1	FMGH00015	484828	485058	-	359	hypothetical protein
FS27_000786	Shared	0	0	1	FMGH00015	485073	485318	-	359	hypothetical protein
FS27_000787	Shared	0	0	1	FMGH00015	485866	486711	-		Predicted transcriptional regulator	COG2932	Predicted transcriptional regulator	K	Information Storage and Processing						HTH_31,HTH_3	PF13560.1,PF01381.17	Helix-turn-helix domain,Helix-turn-helix
FS27_000788	Shared	0	0	1	FMGH00015	487007	487555	+	361	hypothetical protein
FS27_000789	Shared	0	0	1	FMGH00015	487561	488130	+	361	hypothetical protein
FS27_000790	Shared	0	0	1	FMGH00015	488142	488624	+	361	hypothetical protein
FS27_000791	Unique	0	0	1	FMGH00015	488716	489117	+		hypothetical protein
FS27_000792	Shared	0	0	1	FMGH00015	489234	489842	+		hypothetical protein
FS27_000793	Shared	0	0	1	FMGH00015	489926	490165	-		hypothetical protein
FS27_000794	Shared	0	0	1	FMGH00015	491011	491190	-		DNA-binding winged-HTH domains	COG3710	DNA-binding winged-HTH domains	K	Information Storage and Processing	0005622,0003677,0000160,0006355	winged helix family transcriptional regulator				Trans_reg_C	PF00486.23	Transcriptional regulatory protein, C terminal
FS27_000795	Shared	0	0	1	FMGH00015	491348	491716	-	366	DtxR family transcriptional regulator	COG1321	Mn-dependent transcriptional regulator	K	Information Storage and Processing	0003677,0003700,0046914,0046983,0006355	Manganese transport regulator				Fe_dep_repr_C,Fe_dep_repress	PF02742.10,PF01325.14	Iron dependent repressor, metal binding and dimerisation domain,Iron dependent repressor, N-terminal DNA binding domain
FS27_000796	Shared	0	0	1	FMGH00015	491733	493481	-	366	multidrug ABC transporter ATP-binding protein	COG1132	ABC-type multidrug transport system, ATPase and	V	Cellular Processing and Signaling	0016021,0005524,0042626,0055085	ABC transporter ATP-binding				ABC_tran,ABC_membrane	PF00005.22,PF00664.18	ABC transporter,ABC transporter transmembrane region
FS27_000797	Shared	0	0	1	FMGH00015	493482	495266	-	366	ABC transporter ATP-binding protein	COG1132	ABC-type multidrug transport system, ATPase and	V	Cellular Processing and Signaling	0016021,0005524,0042626,0055085	ABC transporter ATP-binding				ABC_tran,ABC_membrane	PF00005.22,PF00664.18	ABC transporter,ABC transporter transmembrane region
FS27_000798	Shared	0	0	1	FMGH00015	495283	496749	-	366	ABC transporter ATP-binding protein	COG1122	ABC-type cobalt transport system, ATPase component	P	Metabolism	0005524,0016887,EC:3.6.1.3	energy-coupling factor ABC transporter ATP-binding				ABC_tran,ABC_tran,AAA_21	PF00005.22,PF00005.22,PF13304.1	ABC transporter,ABC transporter,AAA domain
FS27_000799	Shared	0	0	1	FMGH00015	496751	497524	-	366	cobalt ABC transporter permease	ROG4079				0016021	energy-coupling factor transporter transmembrane				CbiQ	PF02361.11	Cobalt transport protein
FS27_000800	Shared	0	0	1	FMGH00015	497640	498242	-		membrane protein	ROG0546				0016021	family ECF transporter S component				Trep_Strep	PF09605.5	Hypothetical bacterial integral membrane protein (Trep_Strep)
FS27_000801	Shared	0	0	1	FMGH00015	498374	499351	-		AraC family transcriptional regulator	COG2207	AraC-type DNA-binding domain-containing proteins	K	Information Storage and Processing	0003700,0043565,0006351,0006355	family transcriptional regulator				HTH_18,HTH_AraC	PF12833.2,PF00165.18	Helix-turn-helix domain,Bacterial regulatory helix-turn-helix proteins, AraC family
FS27_000802	Shared	0	0	1	FMGH00015	499791	500156	-		Predicted transcriptional regulators	COG1396	Predicted transcriptional regulators	K	Information Storage and Processing	0043565	XRE family transcriptional regulator				HTH_3,HTH_31,HTH_19,HTH_25	PF01381.17,PF13560.1,PF12844.2,PF13413.1	Helix-turn-helix,Helix-turn-helix domain,Helix-turn-helix domain,Helix-turn-helix domain
FS27_000803	Shared	0	0	1	FMGH00015	500534	500950	+	370	hypothetical protein	ROG6704				0003677,0003700,0016987,0006352,0006355	sigma-70 family RNA polymerase sigma factor
FS27_000804	Shared	0	0	1	FMGH00015	500952	501200	+	370	hypothetical protein										HTH_16	PF12645.2	Helix-turn-helix domain
FS27_000805	Shared	0	0	1	FMGH00015	501586	502083	-	371	hypothetical protein	COG3906	Uncharacterized protein conserved in bacteria	S	Poorly Characterized
FS27_000806	Shared	0	0	1	FMGH00015	502070	502327	-	371	hypothetical protein
FS27_000807	Shared	0	0	1	FMGH00015	502363	502896	-	371	hypothetical protein
FS27_000808	Shared	0	0	1	FMGH00015	502899	503510	-	371	HD family phosphohydrolase	COG3481	Predicted HD-superfamily hydrolase	R	Poorly Characterized
FS27_000809	Shared	0	0	1	FMGH00015	503896	505071	+		hypothetical protein	COG3177	Uncharacterized conserved protein	S	Poorly Characterized						Fic	PF02661.13	Fic/DOC family
FS27_000810	Shared	0	0	1	FMGH00015	505863	506150	+		hypothetical protein	ROG3201
FS27_000811	Shared	0	0	1	FMGH00015	506599	506793	+	374	hypothetical protein
FS27_000812	Shared	0	0	1	FMGH00015	506780	506977	+	374	hypothetical protein
FS27_000813	Shared	0	0	1	FMGH00015	506994	507173	+	374	hypothetical protein
FS27_000814	Shared	0	0	1	FMGH00015	507170	507604	+	374	hypothetical protein
FS27_000815	Shared	0	0	1	FMGH00015	507604	508089	+	374	hypothetical protein	COG3236	Uncharacterized protein conserved in bacteria	S	Poorly Characterized						DUF1768	PF08719.6	Domain of unknown function (DUF1768)
FS27_000816	Shared	0	0	1	FMGH00015	508137	508334	+	374	hypothetical protein
FS27_000817	Shared	0	0	1	FMGH00015	508415	508993	+	375	Predicted amidophosphoribosyltransferases	COG1040	Predicted amidophosphoribosyltransferases	R	Poorly Characterized
FS27_000818	Shared	0	0	1	FMGH00015	508986	509327	+	375	hypothetical protein
FS27_000819	Shared	0	0	1	FMGH00015	509324	509680	+	375	hypothetical protein
FS27_000820	Shared	0	0	1	FMGH00015	509801	509968	+		hypothetical protein
FS27_000821	Shared	0	0	1	FMGH00015	510037	510639	+		hypothetical protein
FS27_000822	Shared	0	0	1	FMGH00015	510880	511341	+		hypothetical protein
FS27_000823	Shared	0	0	1	FMGH00015	511430	511744	+		hypothetical protein	ROG2938									DUF4262	PF14081.1	Domain of unknown function (DUF4262)
FS27_000824	Shared	0	0	1	FMGH00015	511842	512645	+	380	hypothetical protein	ROG5057
FS27_000825	Shared	0	0	1	FMGH00015	512635	513114	+	380	hypothetical protein	ROG0849
FS27_000826	Shared	0	0	1	FMGH00015	513128	513931	+	380	hypothetical protein	ROG5452
FS27_000827	Shared	0	0	1	FMGH00015	514174	515577	+		hypothetical protein										HD	PF01966.17	HD domain
FS27_000828	Shared	0	0	1	FMGH00015	515663	517705	-		Probable ATP-dependent helicase HI 0387	COG1199	Rad3-related DNA helicases	KL	Information Storage and Processing	0003676,0008026,0009987	ATP-dependent DNA helicase	3.6.4.12		DNA helicase.	Helicase_C_2,DEAD_2	PF13307.1,PF06733.10	Helicase C-terminal domain,DEAD_2
FS27_000829	Shared	0	0	1	FMGH00015	517960	518562	-		hypothetical protein	ROG3628
FS27_000830	Shared	0	0	1	FMGH00015	518653	519489	-	384	hypothetical protein
FS27_000831	Shared	0	0	1	FMGH00015	519533	520069	-	384	hypothetical protein
FS27_000832	Shared	0	0	1	FMGH00015	520071	520721	-	384	hypothetical protein
FS27_000833	Shared	0	0	1	FMGH00015	521231	521458	+		hypothetical protein
FS27_000834	Shared	0	0	1	FMGH00015	521618	522409	+	386	Predicted Fe-S-cluster oxidoreductase	COG0727	Predicted Fe-S-cluster oxidoreductase	R	Poorly Characterized						CxxCxxCC	PF03692.10	Putative zinc- or iron-chelating domain
FS27_000835	Shared	0	0	1	FMGH00015	522431	523264	+	386	hypothetical protein
FS27_000836	Shared	0	0	1	FMGH00015	523349	523711	+	387	hypothetical protein	ROG5354									zf-ribbon_3,zinc_ribbon_2	PF13248.1,PF13240.1	zinc-ribbon domain,zinc-ribbon domain
FS27_000837	Shared	0	0	1	FMGH00015	523726	524328	+	387	hypothetical protein	ROG6971
FS27_000838	Shared	0	0	1	FMGH00015	524343	524795	+	387	hypothetical protein					0016021	Uncharacterised
FS27_000839	Shared	0	0	1	FMGH00015	524801	525643	+	387	hypothetical protein	ROG8535
FS27_000840	Shared	0	0	1	FMGH00015	525866	526426	+		hypothetical protein					0003677	single-stranded DNA-binding				SSB	PF00436.20	Single-strand binding protein family
FS27_000841	Unique	0	0	1	FMGH00015	526503	526928	+	389	hypothetical protein
FS27_000842	Shared	0	0	1	FMGH00015	526894	527637	+	389	Predicted membrane protein	COG3174	Predicted membrane protein	S	Poorly Characterized	0016021	Uncharacterised
FS27_000843	Shared	0	0	1	FMGH00015	527652	529514	+	389	Nitric oxide reductase activation protein NorD	COG0464	ATPases of the AAA+ class	O	Cellular Processing and Signaling	0005524,0016887,EC:3.6.1.3	ATP-binding
FS27_000844	Shared	0	0	1	FMGH00015	529548	531860	+	389	Enoyl-CoA hydratase (EC 4.2.1.17)	ROG2164									CobT_C,VWA	PF11775.3,PF00092.23	Cobalamin biosynthesis protein CobT VWA domain,von Willebrand factor type A domain
FS27_000845	Shared	0	0	1	FMGH00015	531929	532261	+		hypothetical protein
FS27_000846	Shared	0	0	1	FMGH00015	532373	532909	+	391	hypothetical protein					0003677,0003700,0016987,0006352,0006355	RNA polymerase sigma factor, sigma-70 family				Sigma70_r2	PF04542.9	Sigma-70 region 2
FS27_000847	Shared	0	0	1	FMGH00015	532925	533632	+	391	hypothetical protein
FS27_000848	Shared	0	0	1	FMGH00015	533629	534003	+	391	hypothetical protein
FS27_000849	Shared	0	0	1	FMGH00015	534022	535266	+	391	Uncharacterized protein Lin1253/Lin1744										PcfJ	PF14284.1	PcfJ-like protein
FS27_000850	Shared	0	0	1	FMGH00015	535306	536388	+	391	Phage protein	COG0464	ATPases of the AAA+ class	O	Cellular Processing and Signaling	0005524	AAA family ATPase				AAA	PF00004.24	ATPase family associated with various cellular activities (AAA)
FS27_000851	Shared	0	0	1	FMGH00015	536486	537106	+	391	RecA/RadA recombinase	COG0468	RecA/RadA recombinase	L	Information Storage and Processing
FS27_000852	Shared	0	0	1	FMGH00015	537103	537540	+	391	hypothetical protein
FS27_000853	Shared	0	0	1	FMGH00015	537585	537827	+	391	hypothetical protein
FS27_000854	Shared	0	0	1	FMGH00015	538013	538780	+		hypothetical protein
FS27_000855	Shared	0	0	1	FMGH00015	538850	539677	+		hypothetical protein
FS27_000856	Shared	0	0	1	FMGH00015	539751	540134	+	394	hypothetical protein
FS27_000857	Shared	0	0	1	FMGH00015	540177	540989	+	394	hypothetical protein
FS27_000858	Shared	0	0	1	FMGH00015	541059	541331	+		hypothetical protein	ROG2421
FS27_000859	Shared	0	0	1	FMGH00015	541593	542735	+	396	hypothetical protein
FS27_000860	Shared	0	0	1	FMGH00015	542735	543772	+	396	Phage-related protein, predicted endonuclease	COG5377	Phage-related protein, predicted endonuclease	L	Information Storage and Processing	0003677,0004518,0090305	phage-type endonuclease				YqaJ	PF09588.5	YqaJ-like viral recombinase domain
FS27_000861	Shared	0	0	1	FMGH00015	543933	546113	+	397	RecD/TraA family helicase	COG0507	ATP-dependent exoDNAse (exonuclease V), alpha subunit	L	Information Storage and Processing	0003677,0005524,0043141,0032508	ATP-dependent -like DNA helicase	3.1.11.5		Exodeoxyribonuclease V.	AAA_30,HHH_4,UvrD_C_2,AAA_19	PF13604.1,PF14490.1,PF13538.1,PF13245.1	AAA domain,Helix-hairpin-helix containing domain,UvrD-like helicase C-terminal domain,Part of AAA domain
FS27_000862	Shared	0	0	1	FMGH00015	546130	546600	+	397	hypothetical protein
FS27_000863	Shared	0	0	1	FMGH00015	546597	547331	+	397	hypothetical protein
FS27_000864	Shared	0	0	1	FMGH00015	547384	548478	+	397	hypothetical protein	ROG6899				0003677,0003896,0008270,0006269	DUF3854 domain-containing
FS27_000865	Shared	0	0	1	FMGH00015	548594	549538	+	398	hypothetical protein	ROG4473									StbA	PF06406.6	StbA protein
FS27_000866	Shared	0	0	1	FMGH00015	549525	549896	+	398	hypothetical protein
FS27_000867	Shared	0	0	1	FMGH00015	550149	550985	-		hypothetical protein	ROG6454
FS27_000868	Shared	0	0	1	FMGH00015	551114	551617	-	400	hypothetical protein										DUF4241	PF14025.1	Protein of unknown function (DUF4241)
FS27_000869	Shared	0	0	1	FMGH00015	551663	552742	-	400	hypothetical protein
FS27_000870	Shared	0	0	1	FMGH00015	552804	553757	-	400	hypothetical protein	COG4884	Uncharacterized protein conserved in bacteria	S	Poorly Characterized
FS27_000871	Shared	0	0	1	FMGH00015	553816	553923	-	400	hypothetical protein
FS27_000872	Shared	0	0	1	FMGH00015	553913	554467	-	400	hypothetical protein
FS27_000873	Shared	0	0	1	FMGH00015	555561	557717	+	401	hypothetical protein
FS27_000874	Shared	0	0	1	FMGH00015	557701	560151	+	401	hypothetical protein
FS27_000875	Shared	0	0	1	FMGH00015	560862	561062	+		excisionase	ROG0229				0003677	transposase				Tn916-Xis,HTH_17	PF09035.5,PF12728.2	Excisionase from transposon Tn916,Helix-turn-helix domain
FS27_000876	Shared	0	0	1	FMGH00015	561203	562474	+	403	Integrase	COG0582	Integrase	L	Information Storage and Processing	0003677,0006310,0015074	site-specific integrase				Phage_integrase,Integrase_DNA,Phage_int_SAM_3	PF00589.17,PF02920.10,PF14659.1	Phage integrase family,DNA binding domain of tn916 integrase,Phage integrase, N-terminal SAM-like domain
FS27_000877	Shared	0.684211	0	5.6336e-09	FMGH00015	562563	563066	+	403	methionine-tRNA ligase, beta subunit	COG0073	EMAP domain	R	Poorly Characterized	0005737,0000049,0004825,0005524,0006431,EC:6.1.1.10	Methionine--tRNA ligase	6.1.1.6	00300,00970,05030	Lysine--tRNA ligase.	tRNA_bind	PF01588.15	Putative tRNA binding domain
FS27_000878	Shared	0.947368	0	3.58127e-14	FMGH00015	563279	564055	+		23S rRNA methyltransferase (EC 2.1.1.-)	COG0566	rRNA methylases	J	Information Storage and Processing	0003723,0008173,0001510,0006396	RNA methyltransferase	2.1.1.-	00130,00150,00340,00350,00380,00440,00450,00626,00906,03090	Methyltransferases.	SpoU_methylase	PF00588.14	SpoU rRNA Methylase family
FS27_000879	Shared	0.842105	0	7.79015e-12	FMGH00015	564101	565336	-		hypothetical protein					0016020	MFS transporter				MFS_1,MFS_1	PF07690.11,PF07690.11	Major Facilitator Superfamily,Major Facilitator Superfamily
FS27_000880	Shared	0.947368	0	3.58127e-14	FMGH00015	565418	566674	+	406	DNA protecting protein DprA	COG0758	Predicted Rossmann fold nucleotide-binding protein involved	LU	Cellular Processing and Signaling, Information Storage and Processing	0009294	DNA protecting				DNA_processg_A	PF02481.10	DNA recombination-mediator protein A
FS27_000881	Shared	0.842105	0	7.79015e-12	FMGH00015	566760	569180	+	406	DNA topoisomerase I	COG0550	Topoisomerase IA	L	Information Storage and Processing	0005694,0000287,0003677,0003917,0006265,EC:5.99.1.2	type I DNA topoisomerase	5.99.1.2		DNA topoisomerase.	Topoisom_bac,Toprim,zf-C4_Topoisom	PF01131.15,PF01751.17,PF01396.14	DNA topoisomerase,Toprim domain,Topoisomerase DNA binding C4 zinc finger
FS27_000882	Unique	0.684211	0	5.6336e-09	FMGH00015	569199	569462	-		hypothetical protein
FS27_000883	Unique	0.789474	0	8.18643e-11	FMGH00015	569555	569743	+	408	Predicted transcriptional regulator	COG2932	Predicted transcriptional regulator	K	Information Storage and Processing	0043565	XRE family transcriptional regulator				HTH_3,HTH_19,HTH_31,HTH_26	PF01381.17,PF12844.2,PF13560.1,PF13443.1	Helix-turn-helix,Helix-turn-helix domain,Helix-turn-helix domain,Cro/C1-type HTH DNA-binding domain
FS27_000884	Shared	0.894737	0.0227273	8.37352e-12	FMGH00015	569788	571092	+	408	tRNA:m(5)U-54 methyltransferase	COG1206	NAD(FAD)-utilizing enzyme possibly involved in translation	J	Information Storage and Processing	0005737,0016491,0030698,0047151,0050660,0008033,0032259,0055114,EC:2.1.1.74	methylenetetrahydrofolate--tRNA-(uracil(54)-C(5))-methyltransferase (FADH(2)-oxidizing)	2.1.1.74		(FADH(2)-oxidizing).	GIDA	PF01134.17	Glucose inhibited division protein A
FS27_000885	Shared	0.947368	0	3.58127e-14	FMGH00015	571970	572221	+	409	Predicted transcriptional regulator	COG2932	Predicted transcriptional regulator	K	Information Storage and Processing	0043565	transcriptional regulator				HTH_19,HTH_3,HTH_31,HTH_26	PF12844.2,PF01381.17,PF13560.1,PF13443.1	Helix-turn-helix domain,Helix-turn-helix,Helix-turn-helix domain,Cro/C1-type HTH DNA-binding domain
FS27_000886	Shared	0.894737	0.0227273	8.37352e-12	FMGH00015	572223	573254	+	409	fatty acid/phospholipid synthesis protein PlsX	COG0416	Fatty acid/phospholipid biosynthesis enzyme	I	Metabolism	0005737,0016616,0016747,0006633,0008654,0055114	phosphate acyltransferase	2.3.1.-,2.3.1.15	00310,00340,00350,00360,00540,00564,00565,00604,00624,00632,00642,00650,00903,00960,01053,01056	Transferring groups other than amino-acyl groups.,Glycerol-3-phosphate O-acyltransferase.	FA_synthesis	PF02504.10	Fatty acid synthesis protein
FS27_000887	Shared	0.894737	0	5.74555e-13	FMGH00015	573368	573601	+	409	acyl carrier protein	COG0236	Acyl carrier protein	IQ	Metabolism	0005737,0000036,0031177,0006633	acyl carrier				PP-binding	PF00550.20	Phosphopantetheine attachment site
FS27_000888	Shared	0.894737	0	5.74555e-13	FMGH00015	573684	574355	+	409	ribonuclease III	COG0571	dsRNA-specific ribonuclease	K	Information Storage and Processing	0005737,0004525,0019843,0046872,0006364,0006397,0008033,0016075,0090502,EC:3.1.26.3	ribonuclease III	3.1.26.3		Ribonuclease III.	Ribonucleas_3_3,Ribonuclease_3,dsrm	PF14622.1,PF00636.21,PF00035.20	Ribonuclease-III-like,Ribonuclease III domain,Double-stranded RNA binding motif
FS27_000889	Unique	0.947368	0	3.58127e-14	FMGH00015	574654	576012	+		Multi antimicrobial extrusion protein (Na(+)/drug antiporter), MATE family of MDR efflux pumps	COG0534	Na+-driven multidrug efflux pump	V	Cellular Processing and Signaling	0016021,0015238,0015297,0006855	MATE family efflux transporter				MatE,MatE,Polysacc_synt_C	PF01554.13,PF01554.13,PF14667.1	MatE,MatE,Polysaccharide biosynthesis C-terminal domain
FS27_000890	Unique	1	0	1.67965e-15	FMGH00015	576243	577868	+		Sulfate permease	COG0659	Sulfate permease and related transporters (MFS	P	Metabolism	0016021,0008271,1902358	STAS domain-containing				Sulfate_transp,Sulfate_tra_GLY,STAS	PF00916.15,PF13792.1,PF01740.16	Sulfate transporter family,Sulfate transporter N-terminal domain with GLY motif,STAS domain
FS27_000891	Shared	0.894737	0	5.74555e-13	FMGH00015	578280	578933	+	412	serine O-acetyltransferase	COG1045	Serine acetyltransferase	E	Metabolism	0005737,0009001,0006535,EC:2.3.1.30	serine O-acetyltransferase	2.3.1.30	00272,00920	Serine O-acetyltransferase.	Hexapep	PF00132.19	Bacterial transferase hexapeptide (six repeats)
FS27_000892	Shared	1	0.0227273	2.8408e-14	FMGH00015	579056	580504	+	412	cysteine-tRNA ligase	COG0215	Cysteinyl-tRNA synthetase	J	Information Storage and Processing	0005737,0004817,0005524,0008270,0006423,EC:6.1.1.16	Cysteine--tRNA ligase	6.1.1.16	00272,00970	Cysteine--tRNA ligase.	tRNA-synt_1e	PF01406.14	tRNA synthetases class I (C) catalytic domain
FS27_000893	Shared	0.894737	0	5.74555e-13	FMGH00015	580625	580960	-	413	branched-chain amino acid transport protein AzlD	COG1687	Predicted branched-chain amino acid permeases (azaleucine	E	Metabolism	0016021	branched-chain amino acid transporter				AzlD	PF05437.7	Branched-chain amino acid transport protein (AzlD)
FS27_000894	Shared	1	0	1.67965e-15	FMGH00015	580951	581667	-	413	azaleucine resistance protein AzlC	COG1296	Predicted branched-chain amino acid permease (azaleucine	E	Metabolism	0016021	branched-chain amino acid ABC transporter permease				AzlC	PF03591.9	AzlC protein
FS27_000895	Unique	0.578947	0	2.50737e-07	FMGH00015	581887	582354	+		Low molecular weight protein tyrosine phosphatase (EC 3.1.3.48)	COG0394	Protein-tyrosine-phosphatase	T	Cellular Processing and Signaling	0004725,0035335,EC:3.1.3.48	low molecular weight phosphotyrosine phosphatase	3.1.3.48	04010,04110,04111,04514,04520,04630,04650,04660,04662,04670,04910,04914,04920,04940,05120,05211,05220	Protein-tyrosine-phosphatase.	LMWPc	PF01451.16	Low molecular weight phosphotyrosine protein phosphatase
FS27_000896	Shared	0.894737	0	5.74555e-13	FMGH00015	582478	583320	-		AraC family transcriptional regulator	COG2207	AraC-type DNA-binding domain-containing proteins	K	Information Storage and Processing	0003700,0043565,0006351,0006355	family transcriptional regulator				HTH_18,HTH_AraC,AraC_binding	PF12833.2,PF00165.18,PF02311.14	Helix-turn-helix domain,Bacterial regulatory helix-turn-helix proteins, AraC family,AraC-like ligand binding domain
FS27_000897	Shared	1	0.0227273	2.8408e-14	FMGH00015	583423	584670	+	416	Glutaconate CoA-transferase subunit A (EC 2.8.3.12)	COG1788	Acyl CoA:acetate/3-ketoacid CoA transferase, alpha subunit	I	Metabolism	0008410,0008152	transferase subunit A	2.8.3.12	00643,00650	Glutaconate CoA-transferase.	CoA_trans	PF01144.18	Coenzyme A transferase
FS27_000898	Shared	1	0.386364	2.80173e-06	FMGH00015	584694	585497	+	416	glutaconate CoA-transferase subunit B	COG2057	Acyl CoA:acetate/3-ketoacid CoA transferase, beta subunit	I	Metabolism	0018730,0008152,EC:2.8.3.12	-transferase subunit beta	2.8.3.12	00643,00650	Glutaconate CoA-transferase.	CoA_trans	PF01144.18	Coenzyme A transferase
FS27_000899	Shared	1	0	1.67965e-15	FMGH00015	585578	587341	+	416	Glutaconyl-CoA decarboxylase alpha subunit (EC 4.1.1.70)	COG4799	Acetyl-CoA carboxylase, carboxyltransferase component (subunits alpha	I	Metabolism	0016740,0016874,0018801,EC:4.1.1.70	glutaconyl- decarboxylase subunit alpha	4.1.1.70	00632,00650	Glutaconyl-CoA decarboxylase.	Carboxyl_trans	PF01039.17	Carboxyl transferase domain
FS27_000900	Shared	1	0	1.67965e-15	FMGH00015	587448	588242	+	416	CoA-substrate-specific enzyme activase; 2-hydroxyglutaryl-CoA dehydratase activator, A-component	COG1924	Activator of 2-hydroxyglutaryl-CoA dehydratase (HSP70-class ATPase	I	Metabolism						BcrAD_BadFG	PF01869.15	BadF/BadG/BcrA/BcrD ATPase family
FS27_000901	Shared	1	0.0909091	4.76975e-12	FMGH00015	588351	589814	+	416	(R)-2-hydroxyglutaryl-CoA dehydratase subunit alpha	COG1775	Benzoyl-CoA reductase/2-hydroxyglutaryl-CoA dehydratase subunit, BcrC/BadD/HgdB	E	Metabolism	0016829	2-hydroxyacyl- dehydratase	4.2.1.-	00120,00130,00350,00362,00400,00460,00624,00625,00632,00650,00903,01056	Hydro-lyases.	HGD-D	PF06050.8	2-hydroxyglutaryl-CoA dehydratase, D-component
FS27_000902	Shared	1	0.0227273	2.8408e-14	FMGH00015	589811	590947	+	416	benzoyl-CoA reductase, subunit C	COG1775	Benzoyl-CoA reductase/2-hydroxyglutaryl-CoA dehydratase subunit, BcrC/BadD/HgdB	E	Metabolism	0016829	2-hydroxyacyl- dehydratase	4.2.1.-	00120,00130,00350,00362,00400,00460,00624,00625,00632,00650,00903,01056	Hydro-lyases.	HGD-D	PF06050.8	2-hydroxyglutaryl-CoA dehydratase, D-component
FS27_000903	Shared	0.421053	0	3.81923e-05	FMGH00015	591136	591555	+	417	Pyruvate carboxylase subunit B (biotin-containing) (EC 6.4.1.1)	COG1038	Pyruvate carboxylase	C	Metabolism			4.1.1.70	00632,00650	Glutaconyl-CoA decarboxylase.	Biotin_lipoyl,Biotin_lipoyl_2	PF00364.17,PF13533.1	Biotin-requiring enzyme,Biotin-lipoyl like
FS27_000904	Shared	0.578947	0	2.50737e-07	FMGH00015	591573	592229	+	417	Pyruvate carboxylase subunit B (biotin-containing) (EC 6.4.1.1)	COG1038	Pyruvate carboxylase	C	Metabolism	0016020,0016831,0006814	acetyl- carboxylase biotin carboxyl carrier subunit				Biotin_lipoyl,Biotin_lipoyl_2,OAD_gamma	PF00364.17,PF13533.1,PF04277.8	Biotin-requiring enzyme,Biotin-lipoyl like,Oxaloacetate decarboxylase, gamma chain
FS27_000905	Shared	1	0	1.67965e-15	FMGH00015	592245	593426	+	417	Oxaloacetate decarboxylase beta chain (EC 4.1.1.3)	COG1883	Na+-transporting methylmalonyl-CoA/oxaloacetate decarboxylase, beta subunit	C	Metabolism	0016021,0016829,0006814	sodium ion-translocating decarboxylase subunit beta	4.1.1.70	00632,00650	Glutaconyl-CoA decarboxylase.	OAD_beta	PF03977.8	Na+-transporting oxaloacetate decarboxylase beta subunit
FS27_000906	Unique	1	0	1.67965e-15	FMGH00015	593531	594448	-		glutaminase A	COG2066	Glutaminase	E	Metabolism	0004359,0006541,EC:3.5.1.2	glutaminase A	3.5.1.2	00251,00471,00910	Glutaminase.	Glutaminase	PF04960.10	Glutaminase
FS27_000907	Unique	0.947368	0.0227273	5.74555e-13	FMGH00015	594620	595258	-	419	Mn2+ and Fe2+ transporters of the	COG1914	Mn2+ and Fe2+ transporters of the	P	Metabolism	0005886,0016021,0005215,0006810	divalent metal cation transporter				Nramp	PF01566.13	Natural resistance-associated macrophage protein
FS27_000908	Unique	0.947368	0	3.58127e-14	FMGH00015	595255	595842	-	419	Metal transporter Nramp3	COG1914	Mn2+ and Fe2+ transporters of the	P	Metabolism	0005886,0016021,0005215,0006810	divalent metal cation transporter				Nramp	PF01566.13	Natural resistance-associated macrophage protein
FS27_000909	Unique	0.842105	0	7.79015e-12	FMGH00015	596136	596906	+		Transcriptional regulator, IclR family	COG1414	Transcriptional regulator	K	Information Storage and Processing						IclR,HTH_IclR	PF01614.13,PF09339.5	Bacterial transcriptional regulator,IclR helix-turn-helix domain
FS27_000910	Unique	0.947368	0	3.58127e-14	FMGH00015	597013	598002	-		Probable agmatinase 2	COG0010	Arginase/agmatinase/formimionoglutamate hydrolase, arginase family	E	Metabolism	0016787,0046872	arginase	3.5.3.11	00220	Agmatinase.	Arginase	PF00491.16	Arginase family
FS27_000911	Unique	0.842105	0	7.79015e-12	FMGH00015	598106	598978	-		hypothetical protein	ROG1036									DUF4397	PF14344.1	Domain of unknown function (DUF4397)
FS27_000912	Unique	0.894737	0	5.74555e-13	FMGH00015	599226	599996	-		transcriptional regulator	COG2013	Uncharacterized conserved protein	S	Poorly Characterized						AIM24	PF01987.12	Mitochondrial biogenesis AIM24
FS27_000913	Unique	0.631579	0	3.95636e-08	FMGH00015	600116	600424	-		Transcriptional regulator	COG0583	Transcriptional regulator	K	Information Storage and Processing						LysR_substrate	PF03466.15	LysR substrate binding domain
FS27_000914	Shared	0.736842	0	7.21858e-10	FMGH00015	600666	601241	+	425	Chromate transport protein	COG2059	Chromate transport protein ChrA	P	Metabolism	0016021,0015109,0015703	chromate transporter				Chromate_transp	PF02417.10	Chromate transporter
FS27_000915	Shared	0.736842	0	7.21858e-10	FMGH00015	601238	601801	+	425	Chromate transport protein	COG2059	Chromate transport protein ChrA	P	Metabolism	0016021,0015109,0015703	chromate transporter				Chromate_transp	PF02417.10	Chromate transporter
FS27_000916	Unique	0.894737	0	5.74555e-13	FMGH00015	601889	603163	-		branched-chain amino acid transport system II carrier protein	COG1114	Branched-chain amino acid permeases	E	Metabolism	0016020,0006865	branched-chain amino acid transport system II carrier				Branch_AA_trans	PF05525.8	Branched-chain amino acid transport protein
FS27_000917	Unique	1	0	1.67965e-15	FMGH00015	603448	605142	-	427	ferredoxin	COG4624	Iron only hydrogenase large subunit, C-terminal	R	Poorly Characterized	0016020,0005506,0008137,0008901,0009055,0051539,0042773,EC:1.6.5.3,EC:1.12.7.2	4Fe-4S dicluster domain-containing	1.6.5.3	00130,00190	NADH:ubiquinone reductase (H(+)-translocating).	Fe_hyd_lg_C,NADH-G_4Fe-4S_3,Fer2_4,Fer4_7,Fer4,Fer4_9,Fer4_10,Fer4_6,Fer4_8,Fe_hyd_SSU,Fer2	PF02906.9,PF10588.4,PF13510.1,PF12838.2,PF00037.22,PF13187.1,PF13237.1,PF12837.2,PF13183.1,PF02256.12,PF00111.22	Iron only hydrogenase large subunit, C-terminal domain,NADH-ubiquinone oxidoreductase-G iron-sulfur binding region,2Fe-2S iron-sulfur cluster binding domain,4Fe-4S dicluster domain,4Fe-4S binding domain,4Fe-4S dicluster domain,4Fe-4S dicluster domain,4Fe-4S binding domain,4Fe-4S dicluster domain,Iron hydrogenase small subunit,2Fe-2S iron-sulfur cluster binding domain
FS27_000918	Unique	1	0	1.67965e-15	FMGH00015	605148	607049	-	427	NADH-quinone oxidoreductase subunit F	COG1894	NADH:ubiquinone oxidoreductase, NADH-binding (51 kD) subunit	C	Metabolism	0008137,0010181,0046872,0051539,0055114,EC:1.6.5.3	4Fe-4S dicluster domain-containing	1.6.5.3	00130,00190	NADH:ubiquinone reductase (H(+)-translocating).	Complex1_51K,NADH_4Fe-4S,Fer4,Fer4,SLBB,Fer4_6,Fer4_7	PF01512.12,PF10589.4,PF00037.22,PF00037.22,PF10531.4,PF12837.2,PF12838.2	Respiratory-chain NADH dehydrogenase 51 Kd subunit,NADH-ubiquinone oxidoreductase-F iron-sulfur binding region,4Fe-4S binding domain,4Fe-4S binding domain,SLBB domain,4Fe-4S binding domain,4Fe-4S dicluster domain
FS27_000919	Unique	0.947368	0.0227273	5.74555e-13	FMGH00015	607046	607531	-	427	NADH dehydrogenase	COG1905	NADH:ubiquinone oxidoreductase 24 kD subunit	C	Metabolism	0016491,0046872,0051537,0055114	NAD(P)H-dependent oxidoreductase subunit E	1.6.5.3	00130,00190	NADH:ubiquinone reductase (H(+)-translocating).	2Fe-2S_thioredx	PF01257.14	Thioredoxin-like [2Fe-2S] ferredoxin
FS27_000920	Shared	0.947368	0	3.58127e-14	FMGH00015	607882	608733	+	428	hypothetical protein	COG3878	Uncharacterized protein conserved in bacteria	S	Poorly Characterized						DUF1963	PF09234.5	Domain of unknown function (DUF1963)
FS27_000921	Unique	0.842105	0	7.79015e-12	FMGH00015	608750	610015	+	428	hypothetical protein
FS27_000922	Unique	0.947368	0	3.58127e-14	FMGH00015	610018	610848	+	428	FIG003879: Predicted amidohydrolase / Aliphatic amidase AmiE (EC 3.5.1.4)	COG0388	Predicted amidohydrolase	R	Poorly Characterized			3.5.-.-		Acting on carbon-nitrogen bonds, other than peptide bonds.	CN_hydrolase	PF00795.17	Carbon-nitrogen hydrolase
FS27_000923	Unique	1	0	1.67965e-15	FMGH00015	610949	612619	-		uridine kinase	COG0572	Uridine kinase	F	Metabolism	0005524,0016301,0016310	nucleoside kinase	2.7.1.48	00240	Uridine kinase.	PRK	PF00485.13	Phosphoribulokinase / Uridine kinase family
FS27_000924	Shared	1	0	1.67965e-15	FMGH00015	612823	615657	-		Endo-14-beta-xylanase A	ROG6988									DUF2233,SLH,SLH,SLH,SH3_3,Big_2	PF09992.4,PF00395.15,PF00395.15,PF00395.15,PF08239.6,PF02368.13	Predicted periplasmic protein (DUF2233),S-layer homology domain,S-layer homology domain,S-layer homology domain,Bacterial SH3 domain,Bacterial Ig-like domain (group 2)
FS27_000925	Shared	0.947368	0	3.58127e-14	FMGH00015	615967	617532	+	431	integral membrane protein MviN	COG0728	Uncharacterized membrane protein, putative virulence factor	R	Poorly Characterized	0005886,0016021,0006810,0008360,0009252,0071555	murein biosynthesis integral membrane				MVIN,Polysacc_synt_C,Polysacc_synt_C,MatE	PF03023.9,PF14667.1,PF14667.1,PF01554.13	MviN-like protein,Polysaccharide biosynthesis C-terminal domain,Polysaccharide biosynthesis C-terminal domain,MatE
FS27_000926	Shared	0.947368	0	3.58127e-14	FMGH00015	617536	618984	+	431	Lipid A core - O-antigen ligase	COG3307	Lipid A core - O-antigen ligase	M	Cellular Processing and Signaling	0016021	O-antigen ligase				Wzy_C,O-antigen_lig	PF04932.10,PF13425.1	O-Antigen ligase,O-antigen ligase like membrane protein
FS27_000927	Shared	0.842105	0	7.79015e-12	FMGH00015	618981	620111	+	431	glycosyl transferase family 1	COG0438	Glycosyltransferase	M	Cellular Processing and Signaling						Glycos_transf_1,Glyco_trans_4_4,Glyco_transf_4,Glyco_trans_1_4,Glyco_trans_1_2,Glyco_trans_4_2	PF00534.15,PF13579.1,PF13439.1,PF13692.1,PF13524.1,PF13477.1	Glycosyl transferases group 1,Glycosyl transferase 4-like domain,Glycosyltransferase Family 4,Glycosyl transferases group 1,Glycosyl transferases group 1,Glycosyl transferase 4-like
FS27_000928	Shared	0.947368	0	3.58127e-14	FMGH00015	620098	620601	+	431	hypothetical protein	ROG0892				0016021	DUF4330 domain-containing				DUF4330	PF14221.1	Domain of unknown function (DUF4330)
FS27_000929	Unique	0.947368	0	3.58127e-14	FMGH00015	620598	621110	+	431	hypothetical protein	ROG0892				0016021	DUF4330 domain-containing				DUF4330	PF14221.1	Domain of unknown function (DUF4330)
FS27_000930	Shared	0.947368	0	3.58127e-14	FMGH00015	621118	623328	+	431	polysaccharide pyruvyl transferase CsaB	COG2327	Uncharacterized conserved protein	S	Poorly Characterized	0016740	polysaccharide pyruvyl transferase				PS_pyruv_trans,Glyco_transf_4,Glyco_trans_4_4,Glyco_trans_4_2,Glycos_transf_1	PF04230.8,PF13439.1,PF13579.1,PF13477.1,PF00534.15	Polysaccharide pyruvyl transferase,Glycosyltransferase Family 4,Glycosyl transferase 4-like domain,Glycosyl transferase 4-like,Glycosyl transferases group 1
FS27_000931	Shared	0.894737	0.0454545	7.5349e-11	FMGH00015	623836	623967	+		hypothetical protein
FS27_000932	Shared	0.894737	0	5.74555e-13	FMGH00015	624279	626276	+		Pyruvate carboxylase subunit B (EC 6.4.1.1)	COG5016	Pyruvate/oxaloacetate carboxyltransferase	C	Metabolism	0003824	pyruvate carboxylase subunit B				PYC_OADA,HMGL-like,Biotin_lipoyl,Biotin_lipoyl_2	PF02436.13,PF00682.14,PF00364.17,PF13533.1	Conserved carboxylase domain,HMGL-like,Biotin-requiring enzyme,Biotin-lipoyl like
FS27_000933	Shared	0.894737	0	5.74555e-13	FMGH00015	626438	626983	+	434	DNA-directed RNA polymerase sigma-70 factor	COG1595	DNA-directed RNA polymerase specialized sigma subunit,	K	Information Storage and Processing	0003677,0003700,0016987,0006352,0006355	sigma-70 family RNA polymerase sigma factor				Sigma70_r4_2,Sigma70_r2,Sigma70_r4	PF08281.7,PF04542.9,PF04545.11	Sigma-70, region 4,Sigma-70 region 2,Sigma-70, region 4
FS27_000934	Unique	0.894737	0	5.74555e-13	FMGH00015	626967	627593	+	434	Fe2+-dicitrate sensor, membrane component	COG3712	Fe2+-dicitrate sensor, membrane component	PT	Cellular Processing and Signaling, Metabolism
FS27_000935	Shared	0.894737	0	5.74555e-13	FMGH00015	627661	628221	+		Predicted metal-dependent hydrolase	COG1451	Predicted metal-dependent hydrolase	R	Poorly Characterized						DUF45,DUF45,WLM	PF01863.12,PF01863.12,PF08325.5	Protein of unknown function DUF45,Protein of unknown function DUF45,WLM domain
FS27_000936	Unique	0.894737	0	5.74555e-13	FMGH00015	628363	628968	+	436	hypothetical protein	ROG1205									DUF2975	PF11188.3	Protein of unknown function (DUF2975)
FS27_000937	Shared	0.947368	0	3.58127e-14	FMGH00015	628985	629197	+	436	Uncharacterized transcriptional regulator YozG, Cro/CI family	COG3655	Predicted transcriptional regulator	K	Information Storage and Processing	0043565	transcriptional regulator				HTH_26,HTH_3	PF13443.1,PF01381.17	Cro/C1-type HTH DNA-binding domain,Helix-turn-helix
FS27_000938	Unique	0.684211	0	5.6336e-09	FMGH00015	629201	629770	+	436	Predicted membrane protein	COG4393	Predicted membrane protein	S	Poorly Characterized
FS27_000939	Unique	0.842105	0	7.79015e-12	FMGH00015	629800	630174	+	436	hypothetical protein
FS27_000940	Unique	0.789474	0	8.18643e-11	FMGH00015	630178	630771	+	436	hypothetical protein
FS27_000941	Unique	0.684211	0.0227273	6.71315e-08	FMGH00015	630817	631125	+	436	hypothetical protein
FS27_000942	Unique	0.631579	0	3.95636e-08	FMGH00015	631127	631981	+	436	ser/threonine protein phosphatase	COG1408	Predicted phosphohydrolases	R	Poorly Characterized						Metallophos,Metallophos_2	PF00149.23,PF12850.2	Calcineurin-like phosphoesterase,Calcineurin-like phosphoesterase superfamily domain
FS27_000943	Unique	0.421053	0	3.81923e-05	FMGH00015	631998	632315	+	436	hypothetical protein
FS27_000944	Unique	0.789474	0.0681818	4.22731e-08	FMGH00015	632427	633059	-		transcriptional regulator	COG4832	Uncharacterized conserved protein	S	Poorly Characterized						GyrI-like	PF06445.10	GyrI-like small molecule binding domain
FS27_000945	Unique	0.947368	0	3.58127e-14	FMGH00015	633252	635546	+	438	ComE operon protein 3	COG2333	Predicted hydrolase (metallo-beta-lactamase superfamily)	R	Poorly Characterized	0016020	DNA internalization-related competence Rec2				Competence,Lactamase_B	PF03772.11,PF00753.22	Competence protein,Metallo-beta-lactamase superfamily
FS27_000946	Unique	0.894737	0	5.74555e-13	FMGH00015	635570	639190	+	438	helicase-exonuclease AddAB, AddA subunit	COG1074	ATP-dependent exoDNAse (exonuclease V) beta subunit	L	Information Storage and Processing	0003677,0004003,0004527,0005524,0006302,0032508,0090305	helicase-exonuclease subunit	3.6.1.-	00500,00540,00790	In phosphorous-containing anhydrides.	UvrD-helicase,UvrD_C,PDDEXK_1,AAA_19	PF00580.16,PF13361.1,PF12705.2,PF13245.1	UvrD/REP helicase N-terminal domain,UvrD-like helicase C-terminal domain,PD-(D/E)XK nuclease superfamily,Part of AAA domain
FS27_000947	Shared	0.894737	0	5.74555e-13	FMGH00015	639367	640224	+		glucose-1-phosphate thymidylyltransferase	COG1209	dTDP-glucose pyrophosphorylase	M	Cellular Processing and Signaling	0008879,0046872,0045226,EC:2.7.7.24	glucose-1-phosphate thymidylyltransferase				NTP_transferase,NTP_transf_3	PF00483.18,PF12804.2	Nucleotidyl transferase,MobA-like NTP transferase domain
FS27_000948	Shared	0.789474	0	8.18643e-11	FMGH00015	640545	641291	+		Ferredoxin	COG1145	Ferredoxin	C	Metabolism	0051536	tRNA (guanosine(37)-N1)-methyltransferase				Fer4,Fer4,Fer4_7,Fer4_6,Fer4_9,Fer4_10,Fer4_4,Fer4_4	PF00037.22,PF00037.22,PF12838.2,PF12837.2,PF13187.1,PF13237.1,PF12800.2,PF12800.2	4Fe-4S binding domain,4Fe-4S binding domain,4Fe-4S dicluster domain,4Fe-4S binding domain,4Fe-4S dicluster domain,4Fe-4S dicluster domain,4Fe-4S binding domain,4Fe-4S binding domain
FS27_000949	Shared	0.947368	0	3.58127e-14	FMGH00015	641372	642370	+		L-asparaginase I, cytoplasmic (EC 3.5.1.1)	COG0252	L-asparaginase/archaeal Glu-tRNAGln amidotransferase subunit D	EJ	Information Storage and Processing, Metabolism	0004067,0006520,EC:3.5.1.1	asparaginase	3.5.1.1	00252,00460,00910	Asparaginase.	Asparaginase	PF00710.15	Asparaginase
FS27_000950	Unique	0.894737	0	5.74555e-13	FMGH00015	642360	642743	-		Predicted transcriptional regulator	COG2932	Predicted transcriptional regulator	K	Information Storage and Processing						HTH_3	PF01381.17	Helix-turn-helix
FS27_000951	Shared	0.894737	0	5.74555e-13	FMGH00015	643007	644968	+		5'-nucleotidase (EC 3.1.3.5)	COG0737	5'-nucleotidase/2',3'-cyclic phosphodiesterase and related esterases	F	Metabolism	0016020,0005488,0016787	bifunctional metallophosphatase 5 -nucleotidase				5_nucleotid_C,Metallophos	PF02872.13,PF00149.23	5'-nucleotidase, C-terminal domain,Calcineurin-like phosphoesterase
FS27_000952	Shared	0.947368	0	3.58127e-14	FMGH00015	645080	645937	+	444	NADH-dependent reduced ferredoxin:NADP+ oxidoreductase subunit A	COG0543	2-polyprenylphenol hydroxylase and related flavodoxin oxidoreductases	HC	Metabolism	0004324,0046872,0050660,0051537,0006221,0055114,EC:1.18.1.2	sulfide dihydroorotate dehydrogenase-like FAD NAD-binding	1.18.1.2	00195	Ferredoxin--NADP(+) reductase.	NAD_binding_1,DHODB_Fe-S_bind,FAD_binding_6	PF00175.16,PF10418.4,PF00970.19	Oxidoreductase NAD-binding domain,Iron-sulfur cluster binding domain of dihydroorotate dehydrogenase B,Oxidoreductase FAD-binding domain
FS27_000953	Shared	1	0	1.67965e-15	FMGH00015	645930	647315	+	444	glutamate synthase (NADPH), homotetrameric	COG0493	NADPH-dependent glutamate synthase beta chain and	ER	Metabolism, Poorly Characterized	0004355,0051536,0055114,EC:1.4.1.13	NADPH-dependent glutamate synthase	1.4.1.13,1.4.1.14	00251,00910	Glutamate synthase (NADPH).,Glutamate synthase (NADH).	Fer4_20,Pyr_redox_2,Pyr_redox_2,Pyr_redox,NAD_binding_8,AlaDh_PNT_C	PF14691.1,PF07992.9,PF07992.9,PF00070.22,PF13450.1,PF01262.16	Dihydroprymidine dehydrogenase domain II, 4Fe-4S cluster,Pyridine nucleotide-disulphide oxidoreductase,Pyridine nucleotide-disulphide oxidoreductase,Pyridine nucleotide-disulphide oxidoreductase,NAD(P)-binding Rossmann-like domain,Alanine dehydrogenase/PNT, C-terminal domain
FS27_000954	Unique	0.947368	0.0227273	5.74555e-13	FMGH00015	648495	648878	+		thioesterase	COG5496	Predicted thioesterase	R	Poorly Characterized						4HBT	PF03061.17	Thioesterase superfamily
FS27_000955	Shared	0.947368	0	3.58127e-14	FMGH00015	649076	649771	+		Two-component transcriptional response regulator, LuxR family	COG0745	Response regulators consisting of a CheY-like	TK	Cellular Processing and Signaling, Information Storage and Processing	0005622,0003677,0000160,0006351,0006355	response regulator transcription factor				Response_reg,Trans_reg_C	PF00072.19,PF00486.23	Response regulator receiver domain,Transcriptional regulatory protein, C terminal
FS27_000956	Unique	1	0	1.67965e-15	FMGH00015	652025	653449	+	447	hypothetical protein	ROG7786
FS27_000957	Shared	1	0	1.67965e-15	FMGH00015	653470	654159	+	447	Two-component transcriptional response regulator, LuxR family	COG0745	Response regulators consisting of a CheY-like	TK	Cellular Processing and Signaling, Information Storage and Processing	0005622,0003677,0000160,0006351,0006355	DNA-binding response regulator				Response_reg,Trans_reg_C	PF00072.19,PF00486.23	Response regulator receiver domain,Transcriptional regulatory protein, C terminal
FS27_000958	Shared	0.947368	0	3.58127e-14	FMGH00015	654217	655644	+	447	Two-component system sensor histidine kinase	COG0642	Signal transduction histidine kinase	T	Cellular Processing and Signaling	0005622,0016021,0000155,0005524,0000160,0023014	HAMP domain-containing histidine kinase	2.7.13.3	02020,02030,02031,03090	Histidine kinase.	HATPase_c,HisKA,HAMP,HATPase_c_5	PF02518.21,PF00512.20,PF00672.20,PF14501.1	Histidine kinase-, DNA gyrase B-, and HSP90-like ATPase,His Kinase A (phospho-acceptor) domain,HAMP domain,GHKL domain
FS27_000959	Shared	0.894737	0	5.74555e-13	FMGH00015	655741	656724	+	448	membrane protein	COG3872	Predicted metal-dependent enzyme	R	Poorly Characterized	0016021	DUF1385 domain-containing				DUF1385	PF07136.6	Protein of unknown function (DUF1385)
FS27_000960	Shared	0.947368	0	3.58127e-14	FMGH00015	656876	657739	+	448	protein-(glutamine-N5) methyltransferase, release factor-specific	COG2890	Methylase of polypeptide chain release factors	J	Information Storage and Processing	0003676,0036009,0018364	peptide chain release factor N(5)-glutamine methyltransferase	2.1.1.-	00130,00150,00340,00350,00380,00440,00450,00626,00906,03090	Methyltransferases.	Methyltransf_26,MTS,Methyltransf_18,Methyltransf_31,Cons_hypoth95,Methyltransf_16,PrmA,Methyltransf_25,Met_10	PF13659.1,PF05175.9,PF12847.2,PF13847.1,PF03602.10,PF10294.4,PF06325.8,PF13649.1,PF02475.11	Methyltransferase domain,Methyltransferase small domain,Methyltransferase domain,Methyltransferase domain,Conserved hypothetical protein 95,Putative methyltransferase,Ribosomal protein L11 methyltransferase (PrmA),Methyltransferase domain,Met-10+ like-protein
FS27_000961	Shared	0.947368	0	3.58127e-14	FMGH00015	657880	658989	+	448	protein RecA	COG0468	RecA/RadA recombinase	L	Information Storage and Processing	0005737,0003684,0003697,0005524,0008094,0006281,0006310,0009432	recombinase				RecA,KaiC,AAA_25,Rad51	PF00154.16,PF06745.8,PF13481.1,PF08423.6	recA bacterial DNA recombination protein,KaiC,AAA domain,Rad51
FS27_000962	Shared	0.684211	0	5.6336e-09	FMGH00015	658990	659610	+	448	hypothetical protein	COG2137	Uncharacterized protein conserved in bacteria	R	Poorly Characterized						RecX	PF02631.11	RecX family
FS27_000963	Shared	0.947368	0	3.58127e-14	FMGH00015	659860	661185	+	449	ribosomal protein S12 methylthiotransferase RimO	COG0621	2-methylthioadenine synthetase	J	Information Storage and Processing	0005840,0005506,0016740,0051539,0009451,0018339	30S ribosomal S12 methylthiotransferase	2.-.-.-	00540,01031	Transferases.	Radical_SAM,UPF0004	PF04055.16,PF00919.15	Radical SAM superfamily,Uncharacterized protein family UPF0004
FS27_000964	Shared	1	0	1.67965e-15	FMGH00015	661220	661744	+	449	CDP-diacylglycerol-glycerol-3-phosphate 3-phosphatidyltransferase	COG0558	Phosphatidylglycerophosphate synthase	I	Metabolism	0016021,0008444,0008654,EC:2.7.8.5	CDP-diacylglycerol--glycerol-3-phosphate 3-phosphatidyltransferase	2.7.8.5	00564	CDP-diacylglycerol--glycerol-3-phosphate 3-phosphatidyltransferase.	CDP-OH_P_transf	PF01066.16	CDP-alcohol phosphatidyltransferase
FS27_000965	Unique	0.684211	0	5.6336e-09	FMGH00015	661833	662246	-		hypothetical protein
FS27_000966	Shared	1	0	1.67965e-15	FMGH00015	662488	664155	-		formate-tetrahydrofolate ligase	COG2759	Formyltetrahydrofolate synthetase	F	Metabolism	0004329,0005524,0009396,0035999,EC:6.3.4.3	Formate--tetrahydrofolate ligase	6.3.4.3	00630,00670	Formate--tetrahydrofolate ligase.	FTHFS	PF01268.14	Formate--tetrahydrofolate ligase
FS27_000967	Shared	0.789474	0	8.18643e-11	FMGH00015	664347	665291	-		LysR family transcriptional regulator	COG0583	Transcriptional regulator	K	Information Storage and Processing	0003677,0003700,0006351,0006355	family transcriptional regulator				LysR_substrate,HTH_1	PF03466.15,PF00126.22	LysR substrate binding domain,Bacterial regulatory helix-turn-helix protein, lysR family
FS27_000968	Unique	0.736842	0	7.21858e-10	FMGH00015	665500	666549	+		Threonine dehydrogenase and related Zn-dependent dehydrogenases	COG1063	Threonine dehydrogenase and related Zn-dependent dehydrogenases	ER	Metabolism, Poorly Characterized	0008270,0016491,0055114	alcohol dehydrogenase				ADH_N,ADH_zinc_N,ADH_zinc_N_2	PF08240.7,PF00107.21,PF13602.1	Alcohol dehydrogenase GroES-like domain,Zinc-binding dehydrogenase,Zinc-binding dehydrogenase
FS27_000969	Shared	0.894737	0.159091	8.87987e-08	FMGH00015	666625	666813	-		50S ribosomal protein L28	COG0227	Ribosomal protein L28	J	Information Storage and Processing	0005840,0003735,0006412	50S ribosomal L28				Ribosomal_L28	PF00830.14	Ribosomal L28 family
FS27_000970	Shared	0.894737	0	5.74555e-13	FMGH00015	667058	668029	+	455	HPr(Ser) kinase/phosphatase	COG1493	Serine kinase of the HPr protein,	T	Cellular Processing and Signaling	0005622,0000155,0000287,0004674,0004712,0005524,0000160,0005975,0006109,0023014,EC:2.7.11,EC:2.7.12.1	HPr(Ser) kinase phosphatase	2.7.11.-,2.7.4.-	04111	Protein-serine/threonine kinases.,Phosphotransferases with a phosphate group as acceptor.	Hpr_kinase_C,Hpr_kinase_N,DRTGG	PF07475.7,PF02603.11,PF07085.7	HPr Serine kinase C-terminal domain,HPr Serine kinase N terminus,DRTGG domain
FS27_000971	Shared	0.894737	0	5.74555e-13	FMGH00015	668013	668960	+	455	Glucokinase (EC 2.7.1.2)	COG1940	Transcriptional regulator/sugar kinase	KG	Information Storage and Processing, Metabolism	0006796	ROK family	2.7.1.2	00010,00052,00500,00521,04910,04930,04950	Glucokinase.	ROK	PF00480.15	ROK family
FS27_000972	Shared	0.947368	0	3.58127e-14	FMGH00015	669200	670111	+	456	UDP-N-acetylenolpyruvoylglucosamine reductase	COG0812	UDP-N-acetylmuramate dehydrogenase	M	Cellular Processing and Signaling	0005737,0008762,0050660,0007049,0008360,0009252,0051301,0055114,0071555,EC:1.1.1.158	UDP-N-acetylmuramate dehydrogenase	1.1.1.158	00530	UDP-N-acetylmuramate dehydrogenase.	MurB_C,FAD_binding_4	PF02873.11,PF01565.18	UDP-N-acetylenolpyruvoylglucosamine reductase, C-terminal domain,FAD binding domain
FS27_000973	Shared	0.947368	0	3.58127e-14	FMGH00015	670184	671044	+	456	RNase adapter protein RapZ	COG1660	Predicted P-loop-containing kinase	R	Poorly Characterized	0005524,0005525	RNase adapter				ATP_bind_2	PF03668.10	P-loop ATPase protein family
FS27_000974	Shared	1	0	1.67965e-15	FMGH00015	671067	672107	+	456	FIG002813: LPPG:FO 2-phospho-L-lactate transferase like, CofD-like	COG0391	Uncharacterized conserved protein	S	Poorly Characterized	0005737,0008360	family				UPF0052	PF01933.13	Uncharacterised protein family UPF0052
FS27_000975	Shared	0.947368	0	3.58127e-14	FMGH00015	672112	673011	+	456	Sporulation transcription regulator WhiA	COG1481	Uncharacterized protein conserved in bacteria	S	Poorly Characterized	0003677,0004519,0006351,0006355,0043937,0090305	DNA-binding				HTH_WhiA,LAGLIDADG_WhiA	PF02650.9,PF14527.1	WhiA C-terminal HTH domain,WhiA LAGLIDADG-like domain
FS27_000976	Unique	0.736842	0	7.21858e-10	FMGH00015	673019	673633	+	456	Glycopeptide antibiotics resistance protein	COG4767	Glycopeptide antibiotics resistance protein	V	Cellular Processing and Signaling	0016021	family				VanZ	PF04892.7	VanZ like family
FS27_000977	Shared	1	0	1.67965e-15	FMGH00015	673712	677182	+		DNA polymerase III alpha subunit (EC 2.7.7.7)	COG0587	DNA polymerase III, alpha subunit	L	Information Storage and Processing	0005737,0003677,0003887,0008408,0006260,0071897,0090305,EC:2.7.7.7	DNA polymerase III subunit alpha	2.7.7.7	00230,00240,03030	DNA-directed DNA polymerase.	DNA_pol3_alpha,PHP,HHH_6,tRNA_anti-codon	PF07733.7,PF02811.14,PF14579.1,PF01336.20	Bacterial DNA polymerase III alpha subunit,PHP domain,Helix-hairpin-helix motif,OB-fold nucleic acid binding domain
FS27_000978	Unique	1	0	1.67965e-15	FMGH00015	677300	677953	+	458	Metal-dependent hydrolase	COG1878	Predicted metal-dependent hydrolase	R	Poorly Characterized	0004061,0019441,EC:3.5.1.9	cyclase family				Cyclase	PF04199.8	Putative cyclase
FS27_000979	Unique	0.842105	0	7.79015e-12	FMGH00015	677956	679149	+	458	diaminopropionate ammonia-lyase	COG1171	Threonine dehydratase	E	Metabolism	0008838,0030170,EC:4.3.1.15	Diaminopropionate ammonia-lyase	4.3.1.15		Diaminopropionate ammonia-lyase.	PALP	PF00291.20	Pyridoxal-phosphate dependent enzyme
FS27_000980	Unique	0.736842	0	7.21858e-10	FMGH00015	679306	680298	-		UPF0700 transmembrane protein YoaK	COG3619	Predicted membrane protein	S	Poorly Characterized	0016020	DUF1275 domain-containing				DUF1275	PF06912.6	Protein of unknown function (DUF1275)
FS27_000981	Unique	0.684211	0	5.6336e-09	FMGH00015	680675	680974	+		hypothetical protein	ROG4666				0016021,0005215,0006810	folate family ECF transporter S component
FS27_000982	Shared	0.789474	0	8.18643e-11	FMGH00015	681147	683234	+		Sulfatase	COG1368	Phosphoglycerol transferase and related proteins, alkaline	M	Cellular Processing and Signaling	0016020,0003824	LTA synthase family				Sulfatase	PF00884.18	Sulfatase
FS27_000983	Shared	1	0	1.67965e-15	FMGH00015	683342	684061	+		Integral membrane protein, interacts with FtsH	COG0670	Integral membrane protein, interacts with FtsH	R	Poorly Characterized	0016021	Bax inhibitor-1 family				Bax1-I	PF01027.15	Inhibitor of apoptosis-promoting Bax1
FS27_000984	Shared	0.947368	0	3.58127e-14	FMGH00015	684122	685504	-		alanine glycine permease	COG1115	Na+/alanine symporter	E	Metabolism	0005886,0016021,0015655,0006814,0032328,0055085	amino acid carrier				Na_Ala_symp	PF01235.12	Sodium:alanine symporter family
FS27_000985	Unique	0.842105	0	7.79015e-12	FMGH00015	685611	686132	-		diguanylate cyclase	COG0778	Nitroreductase	C	Metabolism	0016491,0055114	diguanylate cyclase				Nitroreductase	PF00881.19	Nitroreductase family
FS27_000986	Shared	1	0.0227273	2.8408e-14	FMGH00015	686281	686739	+		transcriptional regulator NrdR	COG1327	Predicted transcriptional regulator, consists of a	K	Information Storage and Processing	0003677,0005524,0008270,0006351,0045892	transcriptional regulator				ATP-cone	PF03477.11	ATP cone domain
FS27_000987	Unique	0.684211	0	5.6336e-09	FMGH00015	686819	687316	-		acetyltransferase										Acetyltransf_8,Acetyltransf_1	PF13523.1,PF00583.19	Acetyltransferase (GNAT) domain,Acetyltransferase (GNAT) family
FS27_000988	Shared	0.947368	0	3.58127e-14	FMGH00015	687493	690198	-	467	phenylalanine-tRNA ligase, beta subunit	COG0072	Phenylalanyl-tRNA synthetase beta subunit	J	Information Storage and Processing	0005737,0000049,0000287,0004826,0005524,0006432,0008033,EC:6.1.1.20	phenylalanine--tRNA ligase subunit beta	6.1.1.20	00400,00970	Phenylalanine--tRNA ligase.	B3_4,FDX-ACB,tRNA_bind,B5	PF03483.12,PF03147.9,PF01588.15,PF03484.10	B3/4 domain,Ferredoxin-fold anticodon binding domain,Putative tRNA binding domain,tRNA synthetase B5 domain
FS27_000989	Shared	1	0.0681818	8.43428e-13	FMGH00015	690353	691378	-	467	phenylalanine-tRNA ligase, alpha subunit	COG0016	Phenylalanyl-tRNA synthetase alpha subunit	J	Information Storage and Processing	0005737,0000049,0000287,0004826,0005524,0006432,EC:6.1.1.20	phenylalanine--tRNA ligase subunit alpha	6.1.1.20	00400,00970	Phenylalanine--tRNA ligase.	tRNA-synt_2d,Phe_tRNA-synt_N	PF01409.15,PF02912.13	tRNA synthetases class II core domain (F),Aminoacyl tRNA synthetase class II, N-terminal domain
FS27_000990	Shared	0.947368	0.0227273	5.74555e-13	FMGH00015	691988	692716	+	468	Iron-sulfur cluster assembly ATPase protein SufC	COG0396	ABC-type transport system involved in Fe-S	O	Cellular Processing and Signaling	0005524,0016887,EC:3.6.1.3	ATP-binding cassette domain-containing				ABC_tran	PF00005.22	ABC transporter
FS27_000991	Shared	1	0.0227273	2.8408e-14	FMGH00015	692847	693764	+	468	Iron-sulfur cluster assembly protein SufB	COG0719	ABC-type transport system involved in Fe-S	O	Cellular Processing and Signaling	0016226	family Fe-S cluster assembly				UPF0051	PF01458.12	Uncharacterized protein family (UPF0051)
FS27_000992	Shared	0.789474	0.0227273	1.06367e-09	FMGH00015	693866	694372	+	469	hypothetical protein
FS27_000993	Shared	0.578947	0	2.50737e-07	FMGH00015	694369	696054	+	469	YjeF family domain-containing protein	COG0063	Predicted sugar kinase	G	Metabolism	0005524,0016853,0046872,0052855	NAD(P)H-hydrate dehydratase				Carb_kinase,YjeF_N	PF01256.12,PF03853.10	Carbohydrate kinase,YjeF-related protein N-terminus
FS27_000994	Shared	0.894737	0.0227273	8.37352e-12	FMGH00015	696088	696681	+	469	hypothetical protein
FS27_000995	Shared	0.894737	0	5.74555e-13	FMGH00015	696700	697845	+	469	alanine racemase	COG0787	Alanine racemase	M	Cellular Processing and Signaling	0008784,0030170,0030632,EC:5.1.1.1	alanine racemase	5.1.1.1	00252,00473	Alanine racemase.	Ala_racemase_N,Ala_racemase_C	PF01168.15,PF00842.16	Alanine racemase, N-terminal domain,Alanine racemase, C-terminal domain
FS27_000996	Shared	1	0	1.67965e-15	FMGH00015	698055	698420	+	469	Programmed cell death toxin YdcE	COG2337	Growth inhibitor	T	Cellular Processing and Signaling	0003677,0004519,0090305	family transcriptional regulator	3.1.-.-		Acting on ester bonds.	PemK	PF02452.12	PemK-like protein
FS27_000997	Shared	0.894737	0	5.74555e-13	FMGH00015	698470	698976	+	469	hypothetical protein	ROG5076
FS27_000998	Unique	0.947368	0	3.58127e-14	FMGH00015	699063	699905	-	470	hypothetical protein	ROG6912				0016020	Uncharacterised protein
FS27_000999	Shared	0.947368	0	3.58127e-14	FMGH00015	699952	701319	-	470	MATE family efflux transporter	COG0534	Na+-driven multidrug efflux pump	V	Cellular Processing and Signaling	0016021,0015238,0015297,0006855	MATE family efflux transporter				MatE,MatE,Polysacc_synt_C	PF01554.13,PF01554.13,PF14667.1	MatE,MatE,Polysaccharide biosynthesis C-terminal domain
FS27_001000	Shared	0.894737	0	5.74555e-13	FMGH00015	701570	701875	+	471	anti-sigma F factor antagonist (spoIIAA-2); anti sigma b factor antagonist RsbV	COG1366	Anti-anti-sigma regulatory factor (antagonist of anti-sigma	T	Cellular Processing and Signaling	0045152,0006355	anti-sigma factor antagonist				STAS_2,STAS	PF13466.1,PF01740.16	STAS domain,STAS domain
FS27_001001	Shared	0.947368	0	3.58127e-14	FMGH00015	701894	702331	+	471	anti-sigma F factor	COG2172	Anti-sigma regulatory factor (Ser/Thr protein kinase)	T	Cellular Processing and Signaling	0004674,0005524,0016989,0006468,0030435,0045892,EC:2.7.11	Anti-sigma F factor	2.7.11.1	01510,03320,04010,04012,04110,04111,04140,04150,04210,04310,04320,04340,04350,04360,04370,04510,04520,04530,04540,04620,04630,04650,04660,04662,04664,04670,04710,04720,04730,04810,04910,04912,04914,04916,04920,05020,05120,05130,05131,05210,05211,05212,05213,05214,05215,05216,05217,05218,05220,05222,05223	Non-specific serine/threonine protein kinase.	HATPase_c_2,HATPase_c	PF13581.1,PF02518.21	Histidine kinase-like ATPase domain,Histidine kinase-, DNA gyrase B-, and HSP90-like ATPase
FS27_001002	Shared	0.736842	0	7.21858e-10	FMGH00015	702328	703071	+	471	RNA polymerase sporulation specific sigma factor SigF	COG1191	DNA-directed RNA polymerase specialized sigma subunit	K	Information Storage and Processing	0003677,0003700,0016987,0006352,0006355	sigma-70 family RNA polymerase sigma factor				Sigma70_r4,Sigma70_r2,Sigma70_r4_2,Sigma70_r3,HTH_3	PF04545.11,PF04542.9,PF08281.7,PF04539.11,PF01381.17	Sigma-70, region 4,Sigma-70 region 2,Sigma-70, region 4,Sigma-70 region 3,Helix-turn-helix
FS27_001003	Shared	0.947368	0	3.58127e-14	FMGH00015	703153	703614	-		hypothetical protein	ROG7377				0003677,0003700,0006351,0006355	family transcriptional regulator				MarR,HTH_27	PF01047.17,PF13463.1	MarR family,Winged helix DNA-binding domain
FS27_001004	Shared	0.947368	0.0227273	5.74555e-13	FMGH00015	703687	704112	-	473	beta-hydroxyacyl-(acyl-carrier-protein) dehydratase FabZ	COG0764	3-hydroxymyristoyl/3-hydroxydecanoyl-(acyl carrier protein) dehydratases	I	Metabolism	0005737,0047451,0006633,0009245,EC:4.2.1.59	3-hydroxyacyl-[acyl-carrier- ] dehydratase	4.2.1.-	00120,00130,00350,00362,00400,00460,00624,00625,00632,00650,00903,01056	Hydro-lyases.	FabA	PF07977.8	FabA-like domain
FS27_001005	Shared	0.842105	0	7.79015e-12	FMGH00015	704116	705357	-	473	beta-ketoacyl-acyl-carrier-protein synthase II	COG0304	3-oxoacyl-(acyl-carrier-protein) synthase	IQ	Metabolism	0033817,0006633,EC:2.3.1.179	beta-ketoacyl-[acyl-carrier- ] synthase II	2.3.1.179	00061	Beta-ketoacyl-acyl-carrier-protein synthase II.	ketoacyl-synt,Ketoacyl-synt_C	PF00109.21,PF02801.17	Beta-ketoacyl synthase, N-terminal domain,Beta-ketoacyl synthase, C-terminal domain
FS27_001006	Shared	0.894737	0	5.74555e-13	FMGH00015	705380	706123	-	473	3-oxoacyl-[acyl-carrier-protein] reductase	COG1028	Dehydrogenases with different specificities (related to	IQR	Metabolism, Poorly Characterized	0004316,0051287,0006633,0055114,EC:1.1.1.100	3-oxoacyl-[acyl-carrier- ] reductase	1.1.1.100	00061	3-oxoacyl-[acyl-carrier-protein] reductase.	adh_short,adh_short_C2,KR,Epimerase	PF00106.20,PF13561.1,PF08659.5,PF01370.16	short chain dehydrogenase,Enoyl-(Acyl carrier protein) reductase,KR domain,NAD dependent epimerase/dehydratase family
FS27_001007	Shared	0.947368	0	3.58127e-14	FMGH00015	706128	707057	-	473	malonyl CoA-acyl carrier protein transacylase	COG0331	(acyl-carrier-protein) S-malonyltransferase	I	Metabolism	0004314,0008152,EC:2.3.1.39	[acyl-carrier- ] S-malonyltransferase	2.3.1.39	00061	[Acyl-carrier-protein] S-malonyltransferase.	Acyl_transf_1	PF00698.16	Acyl transferase domain
FS27_001008	Shared	0.789474	0	8.18643e-11	FMGH00015	707054	708118	-	473	2-nitropropane dioxygenase	COG2070	Dioxygenases related to 2-nitropropane dioxygenase	R	Poorly Characterized	0018580,0051213,0055114,EC:1.13.12.16	nitronate monooxygenase				NMO,FMN_dh	PF03060.10,PF01070.13	Nitronate monooxygenase,FMN-dependent dehydrogenase
FS27_001009	Shared	0.947368	0	3.58127e-14	FMGH00015	708122	709048	-	473	oxidoreductase	COG2070	Dioxygenases related to 2-nitropropane dioxygenase	R	Poorly Characterized	0004318,0018580,0055114,EC:1.3.1.9,EC:1.13.12.16	Nitronate monooxygenase	1.3.1.-	00351,00360,00380,00640	With NAD(+) or NADP(+) as acceptor.	NMO	PF03060.10	Nitronate monooxygenase
FS27_001010	Shared	0.947368	0	3.58127e-14	FMGH00015	709052	710011	-	473	3-oxoacyl-[acyl-carrier-protein] synthase 3	COG0332	3-oxoacyl-[acyl-carrier-protein] synthase III	I	Metabolism	0005737,0004315,0033818,0006633,EC:2.3.1.41,EC:2.3.1.180	ketoacyl-ACP synthase III	2.3.1.180	00061	Beta-ketoacyl-acyl-carrier-protein synthase III.	ACP_syn_III_C,ACP_syn_III,FAE1_CUT1_RppA	PF08541.5,PF08545.5,PF08392.7	3-Oxoacyl-[acyl-carrier-protein (ACP)] synthase III C terminal,3-Oxoacyl-[acyl-carrier-protein (ACP)] synthase III,FAE1/Type III polyketide synthase-like protein
FS27_001011	Shared	0.842105	0	7.79015e-12	FMGH00015	710008	710817	-	473	acetyl-CoA carboxylase, carboxyl transferase, alpha subunit	COG0825	Acetyl-CoA carboxylase alpha subunit	I	Metabolism	0009317,0003989,0005524,0016740,0006633,2001295,EC:6.4.1.2	acetyl- carboxylase carboxyltransferase subunit alpha	6.4.1.2	00061,00253,00620,00640,04910	Acetyl-CoA carboxylase.	ACCA,Carboxyl_trans	PF03255.9,PF01039.17	Acetyl co-enzyme A carboxylase carboxyltransferase alpha subunit,Carboxyl transferase domain
FS27_001012	Unique	0.947368	0.0227273	5.74555e-13	FMGH00015	710814	711170	-	473	acetyl-coenzyme A carboxylase carboxyl transferase subunit beta	COG0777	Acetyl-CoA carboxylase beta subunit	I	Metabolism			6.4.1.2	00061,00253,00620,00640,04910	Acetyl-CoA carboxylase.
FS27_001013	Unique	0.578947	0	2.50737e-07	FMGH00015	711146	711508	-	473	hypothetical protein							6.4.1.2	00061,00253,00620,00640,04910	Acetyl-CoA carboxylase.
FS27_001014	Shared	0.894737	0	5.74555e-13	FMGH00015	711827	713065	-	474	acetyl-CoA carboxylase, biotin carboxylase subunit	COG0439	Biotin carboxylase	I	Metabolism	0004075,0005524,0046872,EC:6.3.4.14	acetyl- carboxylase biotin carboxylase subunit	6.3.4.14,6.4.1.2	00061	Biotin carboxylase.,Acetyl-CoA carboxylase.	CPSase_L_D2,CPSase_L_chain,Biotin_carb_C,ATP-grasp_4,Dala_Dala_lig_C,ATP-grasp	PF02786.12,PF00289.17,PF02785.14,PF13535.1,PF07478.8,PF02222.17	Carbamoyl-phosphate synthase L chain, ATP binding domain,Carbamoyl-phosphate synthase L chain, N-terminal domain,Biotin carboxylase C-terminal domain,ATP-grasp domain,D-ala D-ala ligase C-terminus,ATP-grasp domain
FS27_001015	Shared	0.789474	0	8.18643e-11	FMGH00015	713069	713506	-	474	acetyl-CoA carboxylase, biotin carboxyl carrier protein	COG0511	Biotin carboxyl carrier protein	I	Metabolism	0009317,0003989,0006633,EC:6.4.1.2	acetyl- carboxylase biotin carboxyl carrier	6.4.1.2	00061,00253,00620,00640,04910	Acetyl-CoA carboxylase.	Biotin_lipoyl	PF00364.17	Biotin-requiring enzyme
FS27_001016	Shared	0.894737	0.0454545	7.5349e-11	FMGH00015	713533	713760	-	474	acyl carrier protein	COG0236	Acyl carrier protein	IQ	Metabolism	0005737,0000036,0006633	acyl carrier				PP-binding	PF00550.20	Phosphopantetheine attachment site
FS27_001017	Shared	1	0.0227273	2.8408e-14	FMGH00015	714044	714748	-	475	DNA-binding response regulator	COG0745	Response regulators consisting of a CheY-like	TK	Cellular Processing and Signaling, Information Storage and Processing	0005622,0003677,0000160,0006351,0006355	response regulator transcription factor				Response_reg,Trans_reg_C	PF00072.19,PF00486.23	Response regulator receiver domain,Transcriptional regulatory protein, C terminal
FS27_001018	Shared	0.894737	0	5.74555e-13	FMGH00015	714741	715922	-	475	Sensor protein KdpD	COG2205	Osmosensitive K+ channel histidine kinase	T	Cellular Processing and Signaling	0005622,0016021,0000155,0005524,0000160,0023014	DUF4118 domain-containing	2.7.13.3	02020,02030,02031,03090	Histidine kinase.	HATPase_c,HisKA	PF02518.21,PF00512.20	Histidine kinase-, DNA gyrase B-, and HSP90-like ATPase,His Kinase A (phospho-acceptor) domain
FS27_001019	Shared	0.947368	0.0227273	5.74555e-13	FMGH00015	716184	717896	+		glutamine-tRNA ligase	COG0008	Glutamyl- and glutaminyl-tRNA synthetases	J	Information Storage and Processing	0005737,0004819,0005524,0006424,0006425,EC:6.1.1.18	Glutamine--tRNA ligase	6.1.1.18	00251,00970	Glutamine--tRNA ligase.	tRNA-synt_1c,tRNA-synt_1c_C	PF00749.16,PF03950.13	tRNA synthetases class I (E and Q), catalytic domain,tRNA synthetases class I (E and Q), anti-codon binding domain
FS27_001020	Unique	0.631579	0	3.95636e-08	FMGH00015	718586	718732	+		hypothetical protein
FS27_001021	Unique	0.684211	0	5.6336e-09	FMGH00015	719176	719724	+	478	Substrate-specific component BioY of biotin ECF transporter	COG1268	Uncharacterized conserved protein	R	Poorly Characterized	0005886,0016021,0015225,0015878	biotin transporter				BioY	PF02632.9	BioY family
FS27_001022	Unique	0.631579	0	3.95636e-08	FMGH00015	719866	720102	+	478	Biotin synthase (EC 2.8.1.6)	COG0502	Biotin synthase and related enzymes	H	Metabolism	0005737,0000287,0004076,0004141,0005506,0005524,0051537,0051539,0009102,EC:2.8.1.6,EC:6.3.3.3	Biotin synthase	2.8.1.6	00780	Biotin synthase.
FS27_001023	Unique	0.684211	0	5.6336e-09	FMGH00015	720095	720799	+	478	dethiobiotin synthase	COG0132	Dethiobiotin synthetase	H	Metabolism	0005737,0000287,0004141,0005524,0009102,EC:6.3.3.3	dethiobiotin synthase	6.3.3.3	00780	Dethiobiotin synthase.	AAA_26,CbiA	PF13500.1,PF01656.18	AAA domain,CobQ/CobB/MinD/ParA nucleotide binding domain
FS27_001024	Unique	0.684211	0	5.6336e-09	FMGH00015	720796	722001	+	478	adenosylmethionine-8-amino-7-oxononanoate transaminase	COG0161	Adenosylmethionine-8-amino-7-oxononanoate aminotransferase	H	Metabolism	0004015,0030170,0009102,EC:2.6.1.62	adenosylmethionine--8-amino-7-oxononanoate transaminase	2.6.1.62	00780	Adenosylmethionine--8-amino-7-oxononanoate transaminase.	Aminotran_3	PF00202.16	Aminotransferase class-III
FS27_001025	Unique	0.894737	0	5.74555e-13	FMGH00015	722968	723480	-		hypothetical protein	ROG7289									DUF4358	PF14270.1	Domain of unknown function (DUF4358)
FS27_001026	Unique	0.894737	0	5.74555e-13	FMGH00015	723630	724346	-		Nicotinamide mononucleotide transporter	COG3201	Nicotinamide mononucleotide transporter	H	Metabolism	0016021,0034257,0034258	Nicotinamide mononucleotide transporter				NMN_transporter	PF04973.7	Nicotinamide mononucleotide transporter
FS27_001027	Unique	0	0.113636	1	FMGH00015	724596	724868	+	481	hypothetical protein
FS27_001028	Unique	0	0.159091	1	FMGH00015	724897	725157	+	481	Transposase and inactivated derivatives, IS30 family	COG2826	Transposase and inactivated derivatives, IS30 family	L	Information Storage and Processing						HTH_38,HTH_23,HTH_28	PF13936.1,PF13384.1,PF13518.1	Helix-turn-helix domain,Homeodomain-like domain,Helix-turn-helix domain
FS27_001029	Unique	0	0.181818	1	FMGH00015	725395	725589	+	482	hypothetical protein
FS27_001030	Unique	0	0.204545	1	FMGH00015	725582	725788	+	482	hypothetical protein	COG3416	Uncharacterized protein conserved in bacteria	S	Poorly Characterized
FS27_001031	Unique	0	0.113636	1	FMGH00015	725781	726275	+	482	hypothetical protein	ROG2745									Sipho_Gp157	PF05565.6	Siphovirus Gp157
FS27_001032	Unique	0	0.159091	1	FMGH00015	726288	727058	+	482	FIG00530366: hypothetical protein	COG4712	Uncharacterized protein conserved in bacteria	S	Poorly Characterized
FS27_001033	Unique	0	0.136364	1	FMGH00015	727074	727862	+	482	hypothetical protein
FS27_001034	Shared	0	0.181818	1	FMGH00015	727865	728725	+	482	Helicase loader DnaI	COG1484	DNA replication protein	L	Information Storage and Processing	0005524	ATP-binding				IstB_IS21,Bac_DnaA,AAA,RNA_helicase	PF01695.12,PF00308.13,PF00004.24,PF00910.17	IstB-like ATP binding protein,Bacterial dnaA protein,ATPase family associated with various cellular activities (AAA),RNA helicase
FS27_001035	Unique	0	0.159091	1	FMGH00015	728730	729125	+	482	Phage protein	ROG2063				0000287,0016787,0006281,0006310	family crossover junction endodeoxyribonuclease				RusA	PF05866.6	Endodeoxyribonuclease RusA
FS27_001036	Unique	0	0.159091	1	FMGH00015	729122	729823	+	482	hypothetical protein
FS27_001037	Unique	0	0.159091	1	FMGH00015	729795	730034	+	482	hypothetical protein
FS27_001038	Unique	0	0.159091	1	FMGH00015	730027	730293	+	482	hypothetical protein
FS27_001039	Unique	0	0.181818	1	FMGH00015	730293	730664	+	482	hypothetical protein
FS27_001040	Unique	0	0.113636	1	FMGH00015	730665	730895	+	482	hypothetical protein
FS27_001041	Unique	0.0526316	0.159091	1	FMGH00015	730892	731428	+	482	MunI-like protein	COG4725	Transcriptional activator, adenine-specific DNA methyltransferase	TK	Cellular Processing and Signaling, Information Storage and Processing	0003676,0008168,0006139,0032259	DNA methyltransferase	2.1.1.72		Site-specific DNA-methyltransferase (adenine-specific).	MT-A70	PF05063.9	MT-A70
FS27_001042	Unique	0	0.181818	1	FMGH00015	731435	731953	+	482	Uncharacterized protein YabE	COG3584	Uncharacterized protein conserved in bacteria	S	Poorly Characterized						3D	PF06725.6	3D domain
FS27_001043	Unique	0	0.159091	1	FMGH00015	731960	732364	+	482	nucleotide pyrophosphohydrolase
FS27_001044	Unique	0	0.136364	1	FMGH00015	732385	732771	+	482	Single-stranded DNA-binding protein	COG0629	Single-stranded DNA-binding protein	L	Information Storage and Processing	0003677,0006259	single-stranded DNA-binding				SSB	PF00436.20	Single-strand binding protein family
FS27_001045	Unique	0	0.181818	1	FMGH00015	732802	733299	+	482	hypothetical protein	ROG0229				0003677,0003700,0016987,0006352,0006355	sigma-70 family RNA polymerase sigma factor
FS27_001046	Unique	0	0.136364	1	FMGH00015	733506	734033	+	483	Phage terminase, small subunit	COG3728	Phage terminase, small subunit	L	Information Storage and Processing	0006323	Terminase small subunit				Terminase_2	PF03592.11	Terminase small subunit
FS27_001047	Unique	0.0526316	0.25	1	FMGH00015	734011	735282	+	483	PBSX family phage terminase, large subunit	COG1783	Phage terminase large subunit	R	Poorly Characterized	0006323	PBSX family phage terminase large subunit				Terminase_3,Terminase_6	PF04466.8,PF03237.10	Phage terminase large subunit,Terminase-like family
FS27_001048	Unique	0	0.159091	1	FMGH00015	735292	736785	+	483	SPP1 family phage portal protein	ROG0305									Phage_prot_Gp6	PF05133.9	Phage portal protein, SPP1 Gp6-like
FS27_001049	Shared	0	0.159091	1	FMGH00015	736775	738343	+	483	Phage protein	ROG3483									Phage_Mu_F	PF04233.9	Phage Mu protein F like protein
FS27_001050	Unique	0.105263	0.181818	1	FMGH00015	738333	738518	+	483	hypothetical protein
FS27_001051	Shared	0	0.136364	1	FMGH00015	738692	739285	+	484	Capsid assembly scaffolding protein	ROG1636				0005198	Phage minor structural GP20				Phage_GP20	PF06810.6	Phage minor structural protein GP20
FS27_001052	Unique	0	0.181818	1	FMGH00015	739323	740216	+	484	hypothetical protein
FS27_001053	Unique	0.105263	0.181818	1	FMGH00015	740246	740506	+	484	hypothetical protein
FS27_001054	Shared	0	0.159091	1	FMGH00015	740535	740984	+	484	hypothetical protein	ROG4718									Phage_connect_1	PF05135.8	Phage gp6-like head-tail connector protein
FS27_001055	Unique	0.0526316	0.181818	1	FMGH00015	740989	741378	+	484	hypothetical protein	ROG7351
FS27_001056	Shared	0	0.159091	1	FMGH00015	741375	741869	+	484	hypothetical protein	ROG3947									HK97-gp10_like	PF04883.7	Bacteriophage HK97-gp10, putative tail-component
FS27_001057	Unique	0	0.159091	1	FMGH00015	741866	742318	+	484	hypothetical protein	ROG2798
FS27_001058	Shared	0.157895	0.181818	0.979047	FMGH00015	742318	742506	+	484	hypothetical protein
FS27_001059	Shared	0	0.136364	1	FMGH00015	742510	743844	+	484	Phage-like element PBSX protein xkdK	ROG0742									Phage_sheath_1	PF04984.9	Phage tail sheath protein
FS27_001060	Shared	0.0526316	0.159091	1	FMGH00015	743862	744320	+	484	Phage-like element PBSX protein xkdM	ROG1260									DUF2001	PF09393.5	Protein of unknown function (DUF2001)
FS27_001061	Shared	0	0.204545	1	FMGH00015	744343	744750	+	484	hypothetical protein	ROG2256									XkdN	PF08890.6	Phage XkdN-like protein
FS27_001062	Unique	0	0.136364	1	FMGH00015	744963	746867	+	485	Phage-related minor tail protein	COG5281	Phage-related minor tail protein	S	Poorly Characterized	0016021	tail tape measure
FS27_001063	Shared	0	0.136364	1	FMGH00015	746867	747523	+	485	phage protein	COG1652	Uncharacterized protein containing LysM domain	S	Poorly Characterized						LysM	PF01476.15	LysM domain
FS27_001064	Shared	0	0.159091	1	FMGH00015	747523	748479	+	485	Phage endolysin or lysozyme (ACLAME 32)	ROG1377									Phage_GPD	PF05954.6	Phage late control gene D protein (GPD)
FS27_001065	Unique	0	0.181818	1	FMGH00015	748481	748885	+	485	phage protein	ROG5517									DUF2577	PF10844.3	Protein of unknown function (DUF2577)
FS27_001066	Shared	0.0526316	0.136364	1	FMGH00015	748890	749312	+	485	Phage-like element PBSX protein xkdS	ROG1230									DUF2634	PF10934.3	Protein of unknown function (DUF2634)
FS27_001067	Shared	0	0.159091	1	FMGH00015	749305	750384	+	485	Phage baseplate	COG3299	Uncharacterized homolog of phage Mu protein	S	Poorly Characterized						Baseplate_J	PF04865.9	Baseplate J-like protein
FS27_001068	Unique	0	0.181818	1	FMGH00015	750374	750901	+	485	Uncharacterized protein YqcA	ROG1779									DUF2313	PF10076.4	Uncharacterized protein conserved in bacteria (DUF2313)
FS27_001069	Unique	0	0.181818	1	FMGH00015	750915	751661	+	485	hypothetical protein
FS27_001070	Unique	0.0526316	0.227273	1	FMGH00015	751658	751915	+	485	hypothetical protein
FS27_001071	Unique	0	0.204545	1	FMGH00015	751878	752336	+	485	hypothetical protein	ROG1867
FS27_001072	Unique	0	0.204545	1	FMGH00015	752632	753858	+	486	Retron-type reverse transcriptase	COG3344	Retron-type reverse transcriptase	L	Information Storage and Processing	0003964,0006278,EC:2.7.7.49	reverse transcriptase				RVT_1	PF00078.22	Reverse transcriptase (RNA-dependent DNA polymerase)
FS27_001073	Unique	0	0.181818	1	FMGH00015	753836	755404	+	486	hypothetical protein	ROG0453
FS27_001074	Shared	0	0.159091	1	FMGH00015	755424	755894	+	486	Chitinase (EC 3.2.1.14)					0005576,0004553,0030246,0005975	chitinase
FS27_001075	Unique	0	0.136364	1	FMGH00015	755891	756127	+	486	hypothetical protein	ROG5769				0016021	Uncharacterised [
FS27_001076	Unique	0	0.25	1	FMGH00015	756124	756387	+	486	Predicted acyltransferases	COG1835	Predicted acyltransferases	I	Metabolism	0016021	Uncharacterised [
FS27_001077	Unique	0.105263	0.136364	1	FMGH00015	756390	756854	+	486	hypothetical protein					0016021	Uncharacterised [
FS27_001078	Unique	0	0.136364	1	FMGH00015	756847	757752	+	486	N-acetylmuramoyl-L-alanine amidase (EC 3.5.1.28)	COG1388	FOG: LysM repeat	M	Cellular Processing and Signaling	0008745,0009253,EC:3.5.1.28	N-acetylmuramoyl-L-alanine amidase				LysM,Amidase_2	PF01476.15,PF01510.20	LysM domain,N-acetylmuramoyl-L-alanine amidase
FS27_001079	Unique	0	0.136364	1	FMGH00015	757797	758456	-		hypothetical protein	ROG2422
FS27_001080	Unique	0	0.181818	1	FMGH00015	758586	758834	+		hypothetical protein	ROG3370				0043565	XRE family transcriptional regulator				HTH_19,HTH_3,HTH_31	PF12844.2,PF01381.17,PF13560.1	Helix-turn-helix domain,Helix-turn-helix,Helix-turn-helix domain
FS27_001081	Unique	0.105263	0.204545	1	FMGH00015	758948	759133	+	489	hypothetical protein	COG4226	Uncharacterized protein encoded in hypervariable junctions	S	Poorly Characterized	0006355	DUF1778 domain-containing				RHH_1	PF01402.16	Ribbon-helix-helix protein, copG family
FS27_001082	Shared	0	0.136364	1	FMGH00015	759191	760231	+	489	Transposase	COG2826	Transposase and inactivated derivatives, IS30 family	L	Information Storage and Processing	0003676,0015074	IS30 family transposase				rve,HTH_38	PF00665.21,PF13936.1	Integrase core domain,Helix-turn-helix domain
FS27_001083	Unique	0.842105	0	7.79015e-12	FMGH00015	760328	761917	-		oxidoreductase	COG2509	Uncharacterized FAD-dependent dehydrogenases	R	Poorly Characterized	0016491,0071949,0055114	FAD dependent oxidoreductase				FAD_binding_2,Pyr_redox_2,FAD_binding_3	PF00890.19,PF07992.9,PF01494.14	FAD binding domain,Pyridine nucleotide-disulphide oxidoreductase,FAD binding domain
FS27_001084	Shared	0.947368	0.0454545	4.43348e-12	FMGH00015	762156	762229	+		tRNA-Gln
FS27_001085	Unique	0.789474	0	8.18643e-11	FMGH00015	762381	763469	-		hypothetical protein										DUF4015	PF13200.1	Putative glycosyl hydrolase domain
FS27_001086	Shared	0.684211	0	5.6336e-09	FMGH00015	763555	764313	-		3-oxoacyl-ACP reductase	COG1028	Dehydrogenases with different specificities (related to	IQR	Metabolism, Poorly Characterized	0016491,0055114	SDR family oxidoreductase	1.1.1.100	00061	3-oxoacyl-[acyl-carrier-protein] reductase.	adh_short,adh_short_C2,KR	PF00106.20,PF13561.1,PF08659.5	short chain dehydrogenase,Enoyl-(Acyl carrier protein) reductase,KR domain
FS27_001087	Shared	0.947368	0	3.58127e-14	FMGH00015	764655	765563	+		Transcription regulator [contains diacylglycerol kinase catalytic domain]	COG1597	Sphingosine kinase and enzymes related to	IR	Metabolism, Poorly Characterized	0005524,0016301,0016310	Rv2252 family lipid kinase				DAGK_cat	PF00781.19	Diacylglycerol kinase catalytic domain
FS27_001088	Shared	0.947368	0	3.58127e-14	FMGH00015	765763	766281	+	495	RNA polymerase sigma-E factor	COG1595	DNA-directed RNA polymerase specialized sigma subunit,	K	Information Storage and Processing	0003677,0003700,0016987,0006352,0006355	sigma-70 family RNA polymerase sigma factor				Sigma70_r4_2,Sigma70_r2,Sigma70_r4,Sigma70_ECF	PF08281.7,PF04542.9,PF04545.11,PF07638.6	Sigma-70, region 4,Sigma-70 region 2,Sigma-70, region 4,ECF sigma factor
FS27_001089	Shared	0.684211	0	5.6336e-09	FMGH00015	766256	766864	+	495	hypothetical protein
FS27_001090	Unique	0.789474	0	8.18643e-11	FMGH00015	766861	767511	+	495	hypothetical protein	ROG7287									DUF4352	PF11611.3	Domain of unknown function (DUF4352)
FS27_001091	Shared	0.894737	0	5.74555e-13	FMGH00015	767635	768405	+	496	Uncharacterized metal-dependent hydrolase YcfH	COG0084	Mg-dependent DNase	L	Information Storage and Processing	0016888,0006259,EC:3.1.21	family deoxyribonuclease	3.1.21.-		Endodeoxyribonucleases producing 5'-phosphomonoesters.	TatD_DNase,Amidohydro_2	PF01026.16,PF04909.9	TatD related DNase,Amidohydrolase
FS27_001092	Shared	0.947368	0	3.58127e-14	FMGH00015	768424	769044	+	496	Radical SAM domain protein	ROG4869				0003824	radical SAM				Radical_SAM,Fer4_14	PF04055.16,PF13394.1	Radical SAM superfamily,4Fe-4S single cluster domain
FS27_001093	Unique	0.789474	0	8.18643e-11	FMGH00015	769140	769553	-		hypothetical protein	COG2050	Uncharacterized protein, possibly involved in aromatic	Q	Metabolism			3.1.2.-	00130,00632,00903	Thiolester hydrolases.	4HBT,4HBT_3,DUF4442	PF03061.17,PF13622.1,PF14539.1	Thioesterase superfamily,Thioesterase-like superfamily,Domain of unknown function (DUF4442)
FS27_001094	Shared	0.842105	0	7.79015e-12	FMGH00015	769993	770307	+	498	Archaeal/vacuolar-type H+-ATPase subunit H	COG2811	Archaeal/vacuolar-type H+-ATPase subunit H	C	Metabolism
FS27_001095	Shared	0.947368	0	3.58127e-14	FMGH00015	770307	772277	+	498	V-type ATP synthase subunit I (EC 3.6.3.14)	COG1269	Archaeal/vacuolar-type H+-ATPase subunit I	C	Metabolism	0016021,0033179,0015078,0015991	V-type ATP synthase subunit I	3.6.3.15,3.6.3.14	00190,00195,02040,03070,05120	Sodium-transporting two-sector ATPase.,H(+)-transporting two-sector ATPase.	V_ATPase_I,V_ATPase_I	PF01496.14,PF01496.14	V-type ATPase 116kDa subunit family,V-type ATPase 116kDa subunit family
FS27_001096	Shared	1	0.136364	8.16614e-11	FMGH00015	772293	772826	+	498	V-type ATP synthase subunit K (EC 3.6.3.14)	COG0636	F0F1-type ATP synthase, subunit c/Archaeal/vacuolar-type H+-ATPase,	C	Metabolism	0016021,0033177,0015078,0016787,0015991	V-type ATP synthase subunit K	3.6.3.15,3.6.3.14	00190,00195,02040,03070,05120	Sodium-transporting two-sector ATPase.,H(+)-transporting two-sector ATPase.	ATP-synt_C,ATP-synt_C	PF00137.16,PF00137.16	ATP synthase subunit C,ATP synthase subunit C
FS27_001097	Shared	0.789474	0	8.18643e-11	FMGH00015	772840	773529	+	498	V-type ATP synthase subunit E (EC 3.6.3.14)	COG1390	Archaeal/vacuolar-type H+-ATPase subunit E	C	Metabolism	0033178,0005524,0046933,0046961,0015991,0042777	V-type ATP synthase subunit E	3.6.3.15,3.6.3.14	00190,00195,02040,03070,05120	Sodium-transporting two-sector ATPase.,H(+)-transporting two-sector ATPase.	vATP-synt_E	PF01991.13	ATP synthase (E/31 kDa) subunit
FS27_001098	Shared	0.894737	0	5.74555e-13	FMGH00015	773628	774671	+	498	V-type ATP synthase subunit C (EC 3.6.3.14)	COG1527	Archaeal/vacuolar-type H+-ATPase subunit C	C	Metabolism			3.6.3.15,3.6.3.14	00190,00195,02040,03070,05120	Sodium-transporting two-sector ATPase.,H(+)-transporting two-sector ATPase.	vATP-synt_AC39	PF01992.11	ATP synthase (C/AC39) subunit
FS27_001099	Shared	0.894737	0	5.74555e-13	FMGH00015	774687	774995	+	498	V-type ATP synthase subunit F (EC 3.6.3.14)	COG1436	Archaeal/vacuolar-type H+-ATPase subunit F	C	Metabolism	0005524,0046933,0042777	V-type ATP synthase subunit F	3.6.3.15,3.6.3.14	00190,00195,02040,03070,05120	Sodium-transporting two-sector ATPase.,H(+)-transporting two-sector ATPase.	ATP-synt_F	PF01990.12	ATP synthase (F/14-kDa) subunit
FS27_001100	Shared	1	0.0227273	2.8408e-14	FMGH00015	775025	776800	+	498	V-type ATP synthase subunit A (EC 3.6.3.14)	COG1155	Archaeal/vacuolar-type H+-ATPase subunit A	C	Metabolism	0033178,0005524,0046933,0015991,0042777	V-type ATP synthase subunit A	3.6.3.15,3.6.3.14	00190,00195,02040,03070,05120	Sodium-transporting two-sector ATPase.,H(+)-transporting two-sector ATPase.	ATP-synt_ab,ATP-synt_ab_C,ATP-synt_ab_N	PF00006.20,PF00306.22,PF02874.18	ATP synthase alpha/beta family, nucleotide-binding domain,ATP synthase alpha/beta chain, C terminal domain,ATP synthase alpha/beta family, beta-barrel domain
FS27_001101	Shared	0.947368	0	3.58127e-14	FMGH00015	776797	778176	+	498	V-type ATP synthase beta chain	COG1156	Archaeal/vacuolar-type H+-ATPase subunit B	C	Metabolism	0005524,0046933,0042777	V-type ATP synthase subunit B	3.6.3.15,3.6.3.14	00190,00195,02040,03070,05120	Sodium-transporting two-sector ATPase.,H(+)-transporting two-sector ATPase.	ATP-synt_ab,ATP-synt_ab_C,ATP-synt_ab_N	PF00006.20,PF00306.22,PF02874.18	ATP synthase alpha/beta family, nucleotide-binding domain,ATP synthase alpha/beta chain, C terminal domain,ATP synthase alpha/beta family, beta-barrel domain
FS27_001102	Shared	0.947368	0	3.58127e-14	FMGH00015	778230	778919	+	498	V-type ATP synthase subunit D (EC 3.6.3.14)	COG1394	Archaeal/vacuolar-type H+-ATPase subunit D	C	Metabolism	0005524,0046933,0042777	V-type ATP synthase subunit D	3.6.3.15,3.6.3.14	00190,00195,02040,03070,05120	Sodium-transporting two-sector ATPase.,H(+)-transporting two-sector ATPase.	ATP-synt_D	PF01813.12	ATP synthase subunit D
FS27_001103	Shared	0.947368	0	3.58127e-14	FMGH00015	779140	779676	+		Rubrerythrin	COG1592	Rubrerythrin	C	Metabolism	0005506,0016491,0055114	rubrerythrin family				Rubrerythrin,Ferritin	PF02915.12,PF00210.19	Rubrerythrin,Ferritin-like domain
FS27_001104	Unique	1	0	1.67965e-15	FMGH00015	779823	780452	+		membrane protein	COG1284	Uncharacterized conserved protein	S	Poorly Characterized	0016021	Uncharacterized BCR, family COG1284				DUF161	PF02588.10	Uncharacterized BCR, YitT family COG1284
FS27_001105	Shared	0.894737	0.0227273	8.37352e-12	FMGH00015	780573	781319	-	501	peptide ABC transporter ATP-binding protein	COG1126	ABC-type polar amino acid transport system,	E	Metabolism	0005524,0015424,0003333	amino acid ABC transporter ATP-binding				ABC_tran,AAA_21,AAA_29	PF00005.22,PF13304.1,PF13555.1	ABC transporter,AAA domain,P-loop containing region of AAA domain
FS27_001106	Unique	1	0	1.67965e-15	FMGH00015	781303	782037	-	501	amino acid ABC transporter permease	COG0765	ABC-type amino acid transport system, permease	E	Metabolism						BPD_transp_1	PF00528.17	Binding-protein-dependent transport system inner membrane component
FS27_001107	Unique	1	0	1.67965e-15	FMGH00015	782146	783009	-	501	amino acid ABC transporter	COG0834	ABC-type amino acid transport/signal transduction systems,	ET	Cellular Processing and Signaling, Metabolism						SBP_bac_3	PF00497.15	Bacterial extracellular solute-binding proteins, family 3
FS27_001108	Unique	0.894737	0	5.74555e-13	FMGH00015	783279	784394	+		alanine racemase	COG0787	Alanine racemase	M	Cellular Processing and Signaling	0016853,0006522	Alanine racemase	5.1.1.1	00252,00473	Alanine racemase.	Ala_racemase_N,Ala_racemase_C	PF01168.15,PF00842.16	Alanine racemase, N-terminal domain,Alanine racemase, C-terminal domain
FS27_001109	Shared	0.947368	0	3.58127e-14	FMGH00015	784573	786402	+		Cyclic beta-1,2-glucan modification transmembrane protein	COG1368	Phosphoglycerol transferase and related proteins, alkaline	M	Cellular Processing and Signaling	0016021,0008484,0008152	LTA synthase family				Sulfatase	PF00884.18	Sulfatase
FS27_001110	Shared	1	0.0227273	2.8408e-14	FMGH00015	786527	786943	-		hypothetical protein
FS27_001111	Shared	0.894737	0.0227273	8.37352e-12	FMGH00015	787199	787636	+		hypothetical protein	COG4506	Uncharacterized protein conserved in bacteria	S	Poorly Characterized						DUF1934	PF09148.5	Domain of unknown function (DUF1934)
FS27_001112	Shared	1	0	1.67965e-15	FMGH00015	787911	789674	+		arginine-tRNA ligase	COG0018	Arginyl-tRNA synthetase	J	Information Storage and Processing	0005737,0004814,0005524,0006420,EC:6.1.1.19	Arginine--tRNA ligase	6.1.1.19	00330,00970	Arginine--tRNA ligase.	tRNA-synt_1d,DALR_1,Arg_tRNA_synt_N	PF00750.14,PF05746.10,PF03485.11	tRNA synthetases class I (R),DALR anticodon binding domain,Arginyl tRNA synthetase N terminal domain
FS27_001113	Unique	0.894737	0.0227273	8.37352e-12	FMGH00015	789796	790128	+	507	hypothetical protein	COG3487	Uncharacterized iron-regulated protein	P	Metabolism
FS27_001114	Shared	0.947368	0	3.58127e-14	FMGH00015	790130	790753	+	507	Uncharacterized Nudix hydrolase NudL	COG1051	ADP-ribose pyrophosphatase	F	Metabolism	0016787	pyrophosphatase				NUDIX	PF00293.23	NUDIX domain
FS27_001115	Shared	0.736842	0	7.21858e-10	FMGH00015	790750	791409	+	507	tRNA (adenine37-N(6))-methyltransferase TrmN6 (EC 2.1.1.223)	COG4123	Predicted O-methyltransferase	R	Poorly Characterized	0016740	methyltransferase domain-containing				Methyltransf_26,Methyltransf_18,MTS,Methyltransf_31,Methyltransf_11,UPF0020,PrmA	PF13659.1,PF12847.2,PF05175.9,PF13847.1,PF08241.7,PF01170.13,PF06325.8	Methyltransferase domain,Methyltransferase domain,Methyltransferase small domain,Methyltransferase domain,Methyltransferase domain,Putative RNA methylase family UPF0020,Ribosomal protein L11 methyltransferase (PrmA)
FS27_001116	Shared	1	0	1.67965e-15	FMGH00015	791448	792287	+	507	16S rRNA (cytidine(1402)-2'-O)-methyltransferase (EC 2.1.1.198)	COG0313	Predicted methyltransferases	R	Poorly Characterized	0005737,0070677,0000453	16S rRNA (cytidine(1402)-2 -O)-methyltransferase	2.1.1.198		16S rRNA (cytidine(1402)-2'-O)-methyltransferase.	TP_methylase	PF00590.15	Tetrapyrrole (Corrin/Porphyrin) Methylases
FS27_001117	Shared	0.947368	0	3.58127e-14	FMGH00015	792437	792700	-		transition state regulatory protein AbrB	COG2002	Regulators of stationary/sporulation gene expression	K	Information Storage and Processing	0003677	family transcriptional regulator				Antitoxin-MazE	PF04014.13	Antidote-toxin recognition MazE
FS27_001118	Shared	0.842105	0	7.79015e-12	FMGH00015	793025	793603	+	509	Spore maturation protein A	COG2715	Uncharacterized membrane protein, required for spore	R	Poorly Characterized	0016021	Spore maturation A				Gate	PF07670.9	Nucleoside recognition
FS27_001119	Shared	0.736842	0	7.21858e-10	FMGH00015	793606	794130	+	509	Spore maturation protein B	COG0700	Uncharacterized membrane protein	S	Poorly Characterized	0016021	spore maturation				Gate	PF07670.9	Nucleoside recognition
FS27_001120	Shared	0.947368	0	3.58127e-14	FMGH00015	794132	795463	-	510	Predicted membrane protein	COG4905	Predicted membrane protein	S	Poorly Characterized	0016021	membrane				DUF1113,DUF1113	PF06541.6,PF06541.6	Protein of unknown function (DUF1113),Protein of unknown function (DUF1113)
FS27_001121	Shared	0.842105	0	7.79015e-12	FMGH00015	795497	796642	-	510	alanyl-tRNA editing protein	COG2872	Predicted metal-dependent hydrolases related to alanyl-tRNA	R	Poorly Characterized	0003676,0004813,0005524,0006419,EC:6.1.1.7	alanyl-tRNA editing				tRNA-synt_2c,tRNA_SAD	PF01411.14,PF07973.9	tRNA synthetases class II (A),Threonyl and Alanyl tRNA synthetase second additional domain
FS27_001122	Unique	0.842105	0.0227273	1.07145e-10	FMGH00015	796779	797024	+	511	Phosphotransferase system, phosphocarrier protein HPr	COG1925	Phosphotransferase system, HPr-related proteins	G	Metabolism						PTS-HPr	PF00381.14	PTS HPr component phosphorylation site
FS27_001123	Unique	0.473684	0	7.75592e-06	FMGH00015	797075	798787	+	511	phosphoenolpyruvate-protein phosphotransferase	COG1080	Phosphoenolpyruvate-protein kinase (PTS system EI component	G	Metabolism	0016772,0006810	phosphoenolpyruvate-- phosphotransferase	2.7.3.9	02060	Phosphoenolpyruvate--protein phosphotransferase.	PEP-utilizers_C,PEP-utilisers_N,PEP-utilizers	PF02896.13,PF05524.8,PF00391.18	PEP-utilising enzyme, TIM barrel domain,PEP-utilising enzyme, N-terminal,PEP-utilising enzyme, mobile domain
FS27_001124	Unique	0.894737	0	5.74555e-13	FMGH00015	798859	799671	-	512	rRNA methyltransferase	COG0566	rRNA methylases	J	Information Storage and Processing	0003723,0008173,0001510,0006396	RNA methyltransferase	2.1.1.-	00130,00150,00340,00350,00380,00440,00450,00626,00906,03090	Methyltransferases.	SpoU_methylase	PF00588.14	SpoU rRNA Methylase family
FS27_001125	Shared	0.736842	0	7.21858e-10	FMGH00015	799693	800907	-	512	Anti-sigma-I factor RsgI6	ROG1474									PepSY,PepSY	PF03413.14,PF03413.14	Peptidase propeptide and YPEB domain,Peptidase propeptide and YPEB domain
FS27_001126	Shared	0.947368	0	3.58127e-14	FMGH00015	800904	801479	-	512	RNA polymerase sigma factor	COG1595	DNA-directed RNA polymerase specialized sigma subunit,	K	Information Storage and Processing	0140110,0006351	RNA polymerase sigma factor				Sigma70_r2,Sigma70_r4_2,Sigma70_r4,Sigma70_ECF	PF04542.9,PF08281.7,PF04545.11,PF07638.6	Sigma-70 region 2,Sigma-70, region 4,Sigma-70, region 4,ECF sigma factor
FS27_001127	Unique	0.894737	0	5.74555e-13	FMGH00015	801663	803243	-		amidohydrolase	COG1574	Predicted metal-dependent hydrolase with the TIM-barrel	R	Poorly Characterized						Amidohydro_3,Amidohydro_4,Amidohydro_5	PF07969.6,PF13147.1,PF13594.1	Amidohydrolase family,Amidohydrolase,Amidohydrolase
FS27_001128	Unique	0.947368	0	3.58127e-14	FMGH00015	803476	804222	+		3-oxoacyl-[acyl-carrier protein] reductase (EC 1.1.1.100)	COG1028	Dehydrogenases with different specificities (related to	IQR	Metabolism, Poorly Characterized	0004316,0008709,0055114,EC:1.1.1.159,EC:1.1.1.100	3-oxoacyl-ACP reductase	1.1.1.159		7-alpha-hydroxysteroid dehydrogenase.	adh_short_C2,adh_short,KR	PF13561.1,PF00106.20,PF08659.5	Enoyl-(Acyl carrier protein) reductase,short chain dehydrogenase,KR domain
FS27_001129	Unique	1	0	1.67965e-15	FMGH00015	804334	804993	-		Crp/Fnr family transcriptional regulator	COG0664	cAMP-binding proteins - catabolite gene activator	T	Cellular Processing and Signaling	0003677,0006351,0006355	Crp Fnr family transcriptional regulator				HTH_Crp_2,cNMP_binding,Crp	PF13545.1,PF00027.24,PF00325.15	Crp-like helix-turn-helix domain,Cyclic nucleotide-binding domain,Bacterial regulatory proteins, crp family
FS27_001130	Shared	0.894737	0	5.74555e-13	FMGH00015	805175	805498	+	516	thioredoxin	COG0526	Thiol-disulfide isomerase and thioredoxins	OC	Cellular Processing and Signaling, Metabolism	0005623,0015035,0006662,0045454,0055114	Thioredoxin				Thioredoxin,Thioredoxin_2	PF00085.15,PF13098.1	Thioredoxin,Thioredoxin-like domain
FS27_001131	Shared	0.842105	0	7.79015e-12	FMGH00015	805515	806444	+	516	thioredoxin-disulfide reductase	COG0492	Thioredoxin reductase	O	Cellular Processing and Signaling	0005737,0004791,0019430,0055114,EC:1.8.1.9	thioredoxin-disulfide reductase	1.8.1.9	00240	Thioredoxin-disulfide reductase.	Pyr_redox_2,Pyr_redox_3,Pyr_redox,FAD_oxidored,FAD_binding_2,Thi4,NAD_binding_8,GIDA	PF07992.9,PF13738.1,PF00070.22,PF12831.2,PF00890.19,PF01946.12,PF13450.1,PF01134.17	Pyridine nucleotide-disulphide oxidoreductase,Pyridine nucleotide-disulphide oxidoreductase,Pyridine nucleotide-disulphide oxidoreductase,FAD dependent oxidoreductase,FAD binding domain,Thi4 family,NAD(P)-binding Rossmann-like domain,Glucose inhibited division protein A
FS27_001132	Unique	0.894737	0	5.74555e-13	FMGH00015	806446	806652	+	516	hypothetical protein
FS27_001133	Unique	0.842105	0	7.79015e-12	FMGH00015	806640	807302	+	516	Cytochrome c-type biogenesis protein CcdA (DsbD analog)	COG0785	Cytochrome c biogenesis protein	O	Cellular Processing and Signaling	0016021,0017004,0055114	cytochrome c biogenesis				DsbD,DsbD_2	PF02683.10,PF13386.1	Cytochrome C biogenesis protein transmembrane region,Cytochrome C biogenesis protein transmembrane region
FS27_001134	Unique	0.894737	0.0227273	8.37352e-12	FMGH00015	807313	807894	+	516	Peroxiredoxin	COG1225	Peroxiredoxin	O	Cellular Processing and Signaling	0016209,0016491	family disulfide reductase				AhpC-TSA,Redoxin,Thioredoxin_2,Thioredoxin_8,Thioredoxin,T4_deiodinase	PF00578.16,PF08534.5,PF13098.1,PF13905.1,PF00085.15,PF00837.12	AhpC/TSA family,Redoxin,Thioredoxin-like domain,Thioredoxin-like,Thioredoxin,Iodothyronine deiodinase
FS27_001135	Unique	0.368421	0	0.000174899	FMGH00015	808645	808881	+	517	hypothetical protein										Imm41	PF15583.1	Immunity protein 41
FS27_001136	Unique	0.736842	0	7.21858e-10	FMGH00015	808895	809422	+	517	hypothetical protein
FS27_001137	Unique	0.684211	0	5.6336e-09	FMGH00015	809437	809805	+	517	hypothetical protein
FS27_001138	Shared	0.842105	0.0227273	1.07145e-10	FMGH00015	810128	810218	+		tRNA-Ser
FS27_001139	Unique	0.894737	0	5.74555e-13	FMGH00015	810556	811194	-	519	hypothetical protein	ROG3198
FS27_001140	Unique	0.631579	0	3.95636e-08	FMGH00015	811213	811497	-	519	hypothetical protein
FS27_001141	Unique	0.684211	0	5.6336e-09	FMGH00015	811599	812615	-		hypothetical protein					0016021	Uncharacterised protein
FS27_001142	Shared	1	0.886364	0.243779	FMGH00015	814247	815047	-	521	Uncharacterized HTH-type transcriptional regulator YobD	COG2932	Predicted transcriptional regulator	K	Information Storage and Processing	0043565	XRE family transcriptional regulator				HTH_19,HTH_3	PF12844.2,PF01381.17	Helix-turn-helix domain,Helix-turn-helix
FS27_001143	Unique	0.684211	0.0909091	7.56454e-06	FMGH00015	815082	815369	-	521	hypothetical protein
FS27_001144	Shared	0.947368	0.954545	1	FMGH00015	815714	816127	+		transposase	COG1110	Reverse gyrase	L	Information Storage and Processing						Cys_rich_VLP	PF14194.1	Cysteine-rich VLP
FS27_001145	Shared	0.947368	0.909091	0.754416	FMGH00015	816238	816633	+		Replication protein	ROG0937									RepA_N	PF06970.6	Replication initiator protein A (RepA) N-terminus
FS27_001146	Shared	1	0.954545	0.708706	FMGH00015	816841	817782	+		plasmid recombination enzyme type 3	ROG1707				0005727,0003677,0006310	plasmid recombination				Mob_Pre	PF01076.14	Plasmid recombination enzyme
FS27_001147	Shared	0.947368	0.954545	1	FMGH00015	817853	818044	+		hypothetical protein
FS27_001148	Shared	0.947368	0.840909	0.360877	FMGH00015	818139	819284	+		Transposon Tn917 resolvase	COG1961	Site-specific recombinases, DNA invertase Pin homologs	L	Information Storage and Processing	0000150,0003677,0006310	recombinase family				Resolvase,Recombinase,Zn_ribbon_recom	PF00239.16,PF07508.8,PF13408.1	Resolvase, N terminal domain,Recombinase,Recombinase zinc beta ribbon domain
FS27_001149	Unique	0.842105	0	7.79015e-12	FMGH00015	819281	820504	-		Chaperone protein HtpG	COG0326	Molecular chaperone, HSP90 family	O	Cellular Processing and Signaling	0005524,0016301,0051082,0006457,0006950,0016310	HSP90 family				HATPase_c_3,HATPase_c	PF13589.1,PF02518.21	Histidine kinase-, DNA gyrase B-, and HSP90-like ATPase,Histidine kinase-, DNA gyrase B-, and HSP90-like ATPase
FS27_001150	Shared	0.842105	0.75	0.489916	FMGH00015	821212	822891	-		recombinase	COG1961	Site-specific recombinases, DNA invertase Pin homologs	L	Information Storage and Processing						Recombinase,Resolvase,Zn_ribbon_recom	PF07508.8,PF00239.16,PF13408.1	Recombinase,Resolvase, N terminal domain,Recombinase zinc beta ribbon domain
FS27_001151	Shared	0.684211	0.681818	0.872967	FMGH00015	823008	823274	-		hypothetical protein
FS27_001152	Shared	0.684211	0.568182	0.432199	FMGH00015	823708	824118	-		DNA-directed RNA polymerase specialized sigma subunit,	COG1595	DNA-directed RNA polymerase specialized sigma subunit,	K	Information Storage and Processing						Sigma70_r4_2,Sigma70_r4	PF08281.7,PF04545.11	Sigma-70, region 4,Sigma-70, region 4
FS27_001153	Unique	0	0.113636	1	FMGH00015	824610	825371	-		iron-sulfur protein	COG1145	Ferredoxin	C	Metabolism	0051536	4Fe-4S dicluster domain-containing				Flavodoxin_5	PF12724.2	Flavodoxin domain
FS27_001154	Shared	0.0526316	0.0454545	0.929328	FMGH00015	826241	826519	+		hypothetical protein	ROG3041				0043565	XRE family transcriptional regulator
FS27_001155	Shared	0.578947	0.613636	0.971679	FMGH00015	826722	828134	-	533	Protein rlx	ROG1442									Relaxase	PF03432.9	Relaxase/Mobilisation nuclease domain
FS27_001156	Unique	0	0	1	FMGH00015	828187	829071	-	533	hypothetical protein
FS27_001157	Shared	0.684211	0.636364	0.696069	FMGH00015	829279	829626	-	534	mobilization protein	ROG7417
FS27_001158	Shared	0.631579	0.659091	0.958376	FMGH00015	829623	829793	-	534	hypothetical protein										DUF4316	PF14195.1	Domain of unknown function (DUF4316)
FS27_001159	Shared	0.631579	0.613636	0.806392	FMGH00015	829804	830403	-	534	hypothetical protein
FS27_001160	Shared	0.684211	0.477273	0.171069	FMGH00015	830417	831373	-	534	hypothetical protein	ROG5284
FS27_001161	Shared	0.631579	0.659091	0.958376	FMGH00015	831536	831904	-	535	hypothetical protein	COG4068	Uncharacterized protein containing a Zn-ribbon	S	Poorly Characterized						Cys_rich_VLP	PF14194.1	Cysteine-rich VLP
FS27_001162	Shared	0.631579	0.545455	0.541899	FMGH00015	831909	832085	-	535	hypothetical protein
FS27_001163	Shared	0.736842	0.5	0.113762	FMGH00015	832082	832822	-	535	hypothetical protein	ROG5933				0016021	DUF4366 domain-containing				DUF4366	PF14283.1	Domain of unknown function (DUF4366)
FS27_001164	Shared	0.736842	0.681818	0.666859	FMGH00015	832825	833079	-	535	ATPase involved in DNA repair	COG0419	ATPase involved in DNA repair	L	Information Storage and Processing						DUF4315	PF14193.1	Domain of unknown function (DUF4315)
FS27_001165	Shared	0.631579	0.590909	0.721098	FMGH00015	833093	834757	-	535	conjugal transfer protein	COG0791	Cell wall-associated hydrolases (invasion-associated proteins)	M	Cellular Processing and Signaling	0016787	P60 family				NLPC_P60	PF00877.14	NlpC/P60 family
FS27_001166	Shared	0.684211	0.636364	0.696069	FMGH00015	834738	837101	-	535	conjugal transfer protein TraE	ROG4033									AAA_10,DUF87	PF12846.2,PF01935.12	AAA-like domain,Domain of unknown function DUF87
FS27_001167	Shared	0.684211	0.590909	0.514044	FMGH00015	837055	837450	-	535	hypothetical protein	ROG5797				0016021	family				PrgI	PF12666.2	PrgI family protein
FS27_001168	Shared	0.631579	0.590909	0.721098	FMGH00015	837438	838037	-	535	DNA methyltransferase	COG4725	Transcriptional activator, adenine-specific DNA methyltransferase	TK	Cellular Processing and Signaling, Information Storage and Processing	0003676,0009007,0032775,EC:2.1.1.72	DNA methyltransferase				MT-A70	PF05063.9	MT-A70
FS27_001169	Shared	0.631579	0.568182	0.632052	FMGH00015	838034	838828	-	535	Modification methylase RsrI	COG0863	DNA modification methylase	L	Information Storage and Processing	0003677,0008170,0006306	site-specific DNA-methyltransferase				N6_N4_Mtase	PF01555.13	DNA methylase
FS27_001170	Shared	0.578947	0.659091	1	FMGH00015	838818	839366	-	535	hypothetical protein	COG2088	Uncharacterized protein, involved in the regulation	M	Cellular Processing and Signaling	0007049,0030435,0051301	family				SpoVG	PF04026.7	SpoVG
FS27_001171	Shared	0.684211	0.727273	1	FMGH00015	839420	840286	-	535	hypothetical protein	ROG4513				0016021	Uncharacterised
FS27_001172	Shared	0	0	1	FMGH00015	840466	841836	-		recombinase	COG1961	Site-specific recombinases, DNA invertase Pin homologs	L	Information Storage and Processing	0000150,0003677,0006310	DUF4368 domain-containing				Recombinase,DUF4368,Zn_ribbon_recom	PF07508.8,PF14287.1,PF13408.1	Recombinase,Domain of unknown function (DUF4368),Recombinase zinc beta ribbon domain
FS27_001173	Shared	0.631579	0.818182	1	FMGH00015	841938	842333	-	537	hypothetical protein					0000150,0003677,0006310	resolvase				Resolvase	PF00239.16	Resolvase, N terminal domain
FS27_001174	Shared	0.157895	0.454545	1	FMGH00015	842330	843937	-	537	Putative DNA recombinase	COG1961	Site-specific recombinases, DNA invertase Pin homologs	L	Information Storage and Processing	0000150,0003677,0006310	Recombinase				Recombinase,Resolvase,Zn_ribbon_recom	PF07508.8,PF00239.16,PF13408.1	Recombinase,Resolvase, N terminal domain,Recombinase zinc beta ribbon domain
FS27_001175	Shared	0.526316	0.613636	1	FMGH00015	843938	845644	-	537	resolvase	COG1961	Site-specific recombinases, DNA invertase Pin homologs	L	Information Storage and Processing	0000150,0003677,0006310	recombinase				Recombinase,Resolvase,Zn_ribbon_recom	PF07508.8,PF00239.16,PF13408.1	Recombinase,Resolvase, N terminal domain,Recombinase zinc beta ribbon domain
FS27_001176	Shared	0.578947	0.681818	1	FMGH00015	845660	847294	-	537	recombinase	COG1961	Site-specific recombinases, DNA invertase Pin homologs	L	Information Storage and Processing	0000150,0003677,0006310	DUF4368 domain-containing				Recombinase,Resolvase,Zn_ribbon_recom	PF07508.8,PF00239.16,PF13408.1	Recombinase,Resolvase, N terminal domain,Recombinase zinc beta ribbon domain
FS27_001177	Shared	0.578947	0.772727	1	FMGH00015	847508	847750	-		hypothetical protein
FS27_001178	Shared	0.368421	0.636364	1	FMGH00015	848262	848744	-		hypothetical protein					0003677,0003700,0016987,0006352,0006355	Uncharacterised
FS27_001179	Shared	0.789474	0.818182	1	FMGH00015	848953	849195	-	540	hypothetical protein	ROG2729
FS27_001180	Shared	0.210526	0.522727	1	FMGH00015	849195	849923	-	540	hypothetical protein	ROG3835									DUF955	PF06114.8	Domain of unknown function (DUF955)
FS27_001181	Shared	0.210526	0.363636	1	FMGH00015	849920	850246	-	540	hypothetical protein
FS27_001182	Shared	0.315789	0.5	1	FMGH00015	850450	850878	+		Predicted transcriptional regulator	COG1396	Predicted transcriptional regulators	K	Information Storage and Processing	0043565	XRE family transcriptional regulator				HTH_19,HTH_3,HTH_31	PF12844.2,PF01381.17,PF13560.1	Helix-turn-helix domain,Helix-turn-helix,Helix-turn-helix domain
FS27_001183	Shared	0.421053	0.704545	1	FMGH00015	850947	851483	+	542	DNA, complete sequence	ROG1003									DUF955	PF06114.8	Domain of unknown function (DUF955)
FS27_001184	Shared	0.789474	0.909091	1	FMGH00015	851508	852332	+	542	hypothetical protein
FS27_001185	Shared	0.684211	0.863636	1	FMGH00015	852366	852671	+	542	FIG00522232: hypothetical protein					0016874	carboxylate--amine ligase
FS27_001186	Shared	0.684211	0.681818	0.872967	FMGH00015	852671	853357	+	542	hypothetical protein
FS27_001187	Shared	0.421053	0.568182	1	FMGH00015	853364	853843	+	542	Flavodoxin	COG0716	Flavodoxins	C	Metabolism	0010181	flavodoxin				Flavodoxin_4,Flavodoxin_2	PF12682.2,PF02525.12	Flavodoxin,Flavodoxin-like fold
FS27_001188	Shared	0.368421	0.590909	1	FMGH00015	854152	854361	+	543	hypothetical protein					0016021	Uncharacterised
FS27_001189	Shared	0.210526	0.431818	1	FMGH00015	854382	854903	+	543	hypothetical protein					0016021	SRPBCC family
FS27_001190	Shared	0	0	1	FMGH00015	854924	855967	+	543	O-acetyl-ADP-ribose deacetylase / Domain of unknown function CLOST_1052.C	COG2110	Predicted phosphatase homologous to the C-terminal	R	Poorly Characterized	0003677	O-acetyl-ADP-ribose deacetylase				Macro	PF01661.16	Macro domain
FS27_001191	Shared	0	0	1	FMGH00015	855973	857505	+	543	hypothetical protein
FS27_001192	Shared	0.0526316	0.272727	1	FMGH00015	857528	859036	+	543	DNA methylase	COG0389	Nucleotidyltransferase/DNA polymerase involved in DNA repair	L	Information Storage and Processing	0003684,0006281	DNA methylase				IMS,IMS_C	PF00817.15,PF11799.3	impB/mucB/samB family,impB/mucB/samB family C-terminal domain
FS27_001193	Shared	0.368421	0.772727	1	FMGH00015	859033	859455	+	543	FIG00517766: hypothetical protein										YolD	PF08863.5	YolD-like protein
FS27_001194	Shared	0.631579	0.727273	1	FMGH00015	859557	860213	+	544	FIG00529500: hypothetical protein	ROG2362
FS27_001195	Shared	0.315789	0.568182	1	FMGH00015	860213	860872	+	544	hypothetical protein	COG2968	Uncharacterized conserved protein	S	Poorly Characterized						SIMPL	PF04402.9	Protein of unknown function (DUF541)
FS27_001196	Shared	0.315789	0.613636	1	FMGH00015	861109	861438	+	545	mobilization protein	ROG7417									MobC	PF05713.6	Bacterial mobilisation protein (MobC)
FS27_001197	Shared	0.315789	0.636364	1	FMGH00015	861399	862763	+	545	Rlx-like protein	ROG1442				0004519,0090305	endonuclease				Relaxase	PF03432.9	Relaxase/Mobilisation nuclease domain
FS27_001198	Shared	0.421053	0.522727	1	FMGH00015	863222	864724	+	546	type I restriction-modification system, M subunit	COG0286	Type I restriction-modification system methyltransferase subunit	V	Cellular Processing and Signaling	0003677,0008170,0009007,0032775,EC:2.1.1.72	SAM-dependent DNA methyltransferase				N6_Mtase,HsdM_N,Methyltransf_26,UPF0020	PF02384.11,PF12161.3,PF13659.1,PF01170.13	N-6 DNA Methylase,HsdM N-terminal domain,Methyltransferase domain,Putative RNA methylase family UPF0020
FS27_001199	Shared	0	0.0909091	1	FMGH00015	864714	865871	+	546	Type I restriction-modification system, specificity subunit S	COG0732	Restriction endonuclease S subunits	V	Cellular Processing and Signaling	0090304	restriction endonuclease subunit S	3.1.21.3		Type I site-specific deoxyribonuclease.	Methylase_S,Methylase_S	PF01420.14,PF01420.14	Type I restriction modification DNA specificity domain,Type I restriction modification DNA specificity domain
FS27_001200	Shared	0.157895	0.386364	1	FMGH00015	865980	866963	+	546	Site-specific tyrosine recombinase	COG0582	Integrase	L	Information Storage and Processing	0003677,0006310,0015074	integrase				Phage_integrase,Phage_int_SAM_4,Phage_int_SAM_1	PF00589.17,PF13495.1,PF02899.12	Phage integrase family,Phage integrase, N-terminal SAM-like domain,Phage integrase, N-terminal SAM-like domain
FS27_001201	Unique	0.0526316	0.0681818	1	FMGH00015	866977	867519	+	546	Type I restriction-modification system, specificity subunit S (EC 3.1.21.3)	COG0732	Restriction endonuclease S subunits	V	Cellular Processing and Signaling	0003677,0006304	restriction endonuclease subunit S	3.1.21.3		Type I site-specific deoxyribonuclease.	Methylase_S	PF01420.14	Type I restriction modification DNA specificity domain
FS27_001202	Unique	0.105263	0.0909091	0.847584	FMGH00015	868274	868687	+	547	hypothetical protein										DUF4365	PF14280.1	Domain of unknown function (DUF4365)
FS27_001203	Shared	0.157895	0.204545	1	FMGH00015	868718	869077	+	547	hypothetical protein	ROG6046
FS27_001204	Shared	0	0.25	1	FMGH00015	869101	870924	+	547	protein of unknown function DUF262	COG3472	Uncharacterized conserved protein	S	Poorly Characterized						DUF262,DUF1524	PF03235.9,PF07510.6	Protein of unknown function DUF262,Protein of unknown function (DUF1524)
FS27_001205	Shared	0.315789	0.477273	1	FMGH00015	870942	874031	+	547	Type I restriction-modification system, restriction subunit R (EC 3.1.21.3)	COG0610	Type I site-specific restriction-modification system, R	V	Cellular Processing and Signaling	0003677,0005524,0009035,0009307,0090305,EC:3.1.21.3	type I restriction endonuclease subunit R	3.1.21.3		Type I site-specific deoxyribonuclease.	DUF3387,HSDR_N,ResIII	PF11867.3,PF04313.9,PF04851.10	Domain of unknown function (DUF3387),Type I restriction enzyme R protein N terminus (HSDR_N),Type III restriction enzyme, res subunit
FS27_001206	Shared	0.263158	0.568182	1	FMGH00015	874057	875043	+	547	hypothetical protein	ROG7931
FS27_001207	Unique	0.368421	0.613636	1	FMGH00015	875161	875448	+	548	hypothetical protein	ROG3811
FS27_001208	Shared	0.421053	0.613636	1	FMGH00015	875478	877106	+	548	DinG family ATP-dependent helicase YpvA	COG1199	Rad3-related DNA helicases	KL	Information Storage and Processing	0003677,0004003,0005524,0006139,0032508	ATP-dependent DNA helicase	3.6.4.12		DNA helicase.	DEAD_2	PF06733.10	DEAD_2
FS27_001209	Unique	0.631579	0.727273	1	FMGH00015	877122	877526	+	548	DinG family ATP-dependent helicase YpvA	COG1199	Rad3-related DNA helicases	KL	Information Storage and Processing	0003677,0004003,0005524,0006139,0032508	ATP-dependent DNA helicase	3.6.4.12		DNA helicase.	Helicase_C_2	PF13307.1	Helicase C-terminal domain
FS27_001210	Shared	0.105263	0.5	1	FMGH00015	877601	878212	+		hypothetical protein
FS27_001211	Shared	0.105263	0.477273	1	FMGH00015	878489	879064	-		hypothetical protein	COG4474	Uncharacterized protein conserved in bacteria	S	Poorly Characterized						DUF1273	PF06908.6	Protein of unknown function (DUF1273)
FS27_001212	Shared	0.157895	0.568182	1	FMGH00015	879216	879545	+		Predicted transcriptional regulators	COG1396	Predicted transcriptional regulators	K	Information Storage and Processing	0043565	XRE family transcriptional regulator				HTH_3,HTH_19,HTH_31,HTH_26	PF01381.17,PF12844.2,PF13560.1,PF13443.1	Helix-turn-helix,Helix-turn-helix domain,Helix-turn-helix domain,Cro/C1-type HTH DNA-binding domain
FS27_001213	Shared	0.368421	0.75	1	FMGH00015	879917	881689	-	552	hypothetical protein	ROG0603									ArdA,DUF3846,DUF4316	PF07275.6,PF12957.2,PF14195.1	Antirestriction protein (ArdA),Domain of unknown function (DUF3846),Domain of unknown function (DUF4316)
FS27_001214	Shared	0.473684	0.659091	1	FMGH00015	881703	881918	-	552	hypothetical protein										DUF4319	PF14203.1	Domain of unknown function (DUF4319)
FS27_001215	Shared	0.578947	0.75	1	FMGH00015	881920	883113	-	552	hypothetical protein					0005524,0030983,0006298	DNA mismatch repair				MutS_I	PF01624.15	MutS domain I
FS27_001216	Shared	0.578947	0.704545	1	FMGH00015	883126	885015	-	552	Uncharacterized protein pXO2-81/BXB0111/GBAA pXO2 0111	ROG0603									DUF3849	PF12960.2	Protein of unknown function (DUF3849)
FS27_001217	Shared	0.421053	0.727273	1	FMGH00015	885017	885790	-	552	reductase					0016740	phosphoadenosine phosphosulfate reductase
FS27_001218	Shared	0.526316	0.818182	1	FMGH00015	885787	887856	-	552	DNA topoisomerase	COG0550	Topoisomerase IA	L	Information Storage and Processing	0003677,0003917,0006265,EC:5.99.1.2	DNA topoisomerase III	5.99.1.2		DNA topoisomerase.	Topoisom_bac,Toprim	PF01131.15,PF01751.17	DNA topoisomerase,Toprim domain
FS27_001219	Shared	0.526316	0.772727	1	FMGH00015	887853	888632	-	552	hypothetical protein	ROG5933				0016021	DUF4366 domain-containing				DUF4366	PF14283.1	Domain of unknown function (DUF4366)
FS27_001220	Shared	0.578947	0.886364	1	FMGH00015	888625	888861	-	552	hypothetical protein										DUF4315	PF14193.1	Domain of unknown function (DUF4315)
FS27_001221	Shared	0.315789	0.613636	1	FMGH00015	888878	891085	-	552	conjugal transfer protein	COG0791	Cell wall-associated hydrolases (invasion-associated proteins)	M	Cellular Processing and Signaling	0016021	peptidase M23				NLPC_P60	PF00877.14	NlpC/P60 family
FS27_001222	Shared	0.631579	0.795455	1	FMGH00015	891085	891915	-	552	Modification methylase XcyI	COG0863	DNA modification methylase	L	Information Storage and Processing	0003677,0008170,0006306	site-specific DNA-methyltransferase				N6_N4_Mtase,Methyltransf_26	PF01555.13,PF13659.1	DNA methylase,Methyltransferase domain
FS27_001223	Shared	0.421053	0.590909	1	FMGH00015	892068	892661	-	553	N-terminal domain of molybdenum-binding protein	COG2005	N-terminal domain of molybdenum-binding protein	R	Poorly Characterized
FS27_001224	Shared	0.473684	0.704545	1	FMGH00015	892679	895111	-	553	conjugal transfer protein TraE	ROG4033									AAA_10	PF12846.2	AAA-like domain
FS27_001225	Shared	0.421053	0.795455	1	FMGH00015	895080	895460	-	553	transposase	ROG5797				0016021	family				PrgI	PF12666.2	PrgI family protein
FS27_001226	Shared	0.421053	0.681818	1	FMGH00015	895429	895917	-	553	hypothetical protein	ROG8535
FS27_001227	Shared	0.473684	0.772727	1	FMGH00015	895905	896474	-	553	adenine methylase	COG4725	Transcriptional activator, adenine-specific DNA methyltransferase	TK	Cellular Processing and Signaling, Information Storage and Processing	0003676,0009007,0032775,EC:2.1.1.72	adenine methyltransferase				MT-A70	PF05063.9	MT-A70
FS27_001228	Shared	0.736842	0.795455	1	FMGH00015	896488	897357	-	553	hypothetical protein	ROG4513				0016021	Uncharacterised
FS27_001229	Shared	0.736842	0.75	0.934296	FMGH00015	897570	899234	-	554	resolvase	COG1961	Site-specific recombinases, DNA invertase Pin homologs	L	Information Storage and Processing	0000150,0003677,0006310	DUF4368 domain-containing				Resolvase,Recombinase,DUF4368,Zn_ribbon_recom	PF00239.16,PF07508.8,PF14287.1,PF13408.1	Resolvase, N terminal domain,Recombinase,Domain of unknown function (DUF4368),Recombinase zinc beta ribbon domain
FS27_001230	Shared	0.842105	0.931818	1	FMGH00015	899241	899438	-	554	hypothetical protein
FS27_001231	Shared	1	0.977273	0.960797	FMGH00015	899680	901017	-	555	Predicted P-loop ATPase and inactivated derivatives	COG5545	Predicted P-loop ATPase and inactivated derivatives	R	Poorly Characterized						VirE	PF05272.6	Virulence-associated protein E
FS27_001232	Shared	1	0.977273	0.960797	FMGH00015	900986	901630	-	555	DNA primase	COG0358	DNA primase (bacterial type)	L	Information Storage and Processing						zf-CHC2	PF01807.15	CHC2 zinc finger
FS27_001233	Shared	0.947368	0.977273	1	FMGH00015	901696	903276	-		Conjugal transfer protein TraA										MobA_MobL	PF03389.10	MobA/MobL family
FS27_001234	Unique	1	0.863636	0.165683	FMGH00015	903468	903791	-		hypothetical protein	ROG1589
FS27_001235	Shared	1	1	1	FMGH00015	904117	904413	-	558	hypothetical protein	ROG1014									DUF3847	PF12958.2	Protein of unknown function (DUF3847)
FS27_001236	Shared	1	1	1	FMGH00015	904406	904747	-	558	hypothetical protein	ROG0937				0005622,0003700,0006351,0006355	family transcriptional regulator				HTH_DeoR	PF08220.7	DeoR-like helix-turn-helix domain
FS27_001237	Shared	1	1	1	FMGH00015	904744	904932	-	558	hypothetical protein
FS27_001238	Shared	1	1	1	FMGH00015	905416	906222	+		Predicted transcriptional regulator	COG2932	Predicted transcriptional regulator	K	Information Storage and Processing	0043565	XRE family transcriptional regulator				HTH_19,HTH_3,HTH_26	PF12844.2,PF01381.17,PF13443.1	Helix-turn-helix domain,Helix-turn-helix,Cro/C1-type HTH DNA-binding domain
FS27_001239	Unique	0.947368	0.772727	0.142406	FMGH00015	906340	906831	-	560	Lincosamide resistance protein	ROG6552				0016779	aminoglycoside adenylyltransferase				Aminoglyc_resit	PF10706.4	Aminoglycoside-2''-adenylyltransferase
FS27_001240	Shared	0.894737	0.977273	1	FMGH00015	906883	907260	-	560	hypothetical protein										TnpV	PF14198.1	Transposon-encoded protein TnpV
FS27_001241	Unique	0.578947	0.636364	1	FMGH00015	907220	907489	-	560	Predicted transcriptional regulator	COG3655	Predicted transcriptional regulator	K	Information Storage and Processing	0043565	XRE family transcriptional regulator				HTH_26,HTH_3	PF13443.1,PF01381.17	Cro/C1-type HTH DNA-binding domain,Helix-turn-helix
FS27_001242	Shared	0.210526	0.545455	1	FMGH00015	907628	907786	-		hypothetical protein	COG4317	Uncharacterized protein conserved in bacteria	S	Poorly Characterized	0016021	conjugal transfer				Maff2	PF12750.2	Maff2 family
FS27_001243	Unique	0.684211	0.818182	1	FMGH00015	907921	908643	-		Type IV secretory pathway, VirD4 components	COG3505	Type IV secretory pathway, VirD4 components	U	Cellular Processing and Signaling	0016021,0009291	type IV secretory system conjugative DNA transfer family				TraG-D_C,T4SS-DNA_transf,TrwB_AAD_bind	PF12696.2,PF02534.9,PF10412.4	TraM recognition site of TraD and TraG,Type IV secretory system Conjugative DNA transfer,Type IV secretion-system coupling protein DNA-binding domain
FS27_001244	Shared	0.947368	0.977273	1	FMGH00015	908781	908942	-		hypothetical protein										TnpW	PF14202.1	Transposon-encoded protein TnpW
FS27_001245	Shared	0.947368	1	1	FMGH00015	909085	910956	-	564	hypothetical protein	ROG8234				0003677,0003896,0008270,0006269	DUF3991 domain-containing				AAA_25,Toprim_2,DUF3991,Toprim_3	PF13481.1,PF13155.1,PF13154.1,PF13362.1	AAA domain,Toprim-like,Protein of unknown function (DUF3991),Toprim domain
FS27_001246	Shared	0.947368	1	1	FMGH00015	910953	912449	-	564	Probable mobilization protein MobA										MobA_MobL	PF03389.10	MobA/MobL family
FS27_001247	Shared	0.947368	0.977273	1	FMGH00015	912415	912774	-	564	Anthranilate phosphoribosyltransferase	COG0547	Anthranilate phosphoribosyltransferase	E	Metabolism						DUF3847	PF12958.2	Protein of unknown function (DUF3847)
FS27_001248	Shared	0.684211	0.840909	1	FMGH00015	913158	913766	-	565	bacteriocin ABC transporter ATP-binding protein	COG2884	Predicted ATPase involved in cell division	D	Cellular Processing and Signaling	0005524,0015408,0015682,EC:3.6.3.30	ATP-binding cassette domain-containing				ABC_tran,AAA_21	PF00005.22,PF13304.1	ABC transporter,AAA domain
FS27_001249	Shared	0.736842	0.840909	1	FMGH00015	913763	915727	-	565	hypothetical protein	COG4652	Uncharacterized protein conserved in bacteria	S	Poorly Characterized	0016021	DUF1430 domain-containing
FS27_001250	Shared	0.947368	1	1	FMGH00015	915943	916287	-	566	TnpV protein										TnpV	PF14198.1	Transposon-encoded protein TnpV
FS27_001251	Shared	0.894737	0.977273	1	FMGH00015	916284	918746	-	566	Site-specific recombinases, DNA invertase Pin homologs	COG1961	Site-specific recombinases, DNA invertase Pin homologs	L	Information Storage and Processing	0016021,0000150,0003677,0006310,0009291	DUF4368 domain-containing				DUF4368,Recombinase,Resolvase,Zn_ribbon_recom,T4SS-DNA_transf	PF14287.1,PF07508.8,PF00239.16,PF13408.1,PF02534.9	Domain of unknown function (DUF4368),Recombinase,Resolvase, N terminal domain,Recombinase zinc beta ribbon domain,Type IV secretory system Conjugative DNA transfer
FS27_001252	Unique	0.842105	0.886364	1	FMGH00015	918837	920654	-	566	maturase	COG3344	Retron-type reverse transcriptase	L	Information Storage and Processing	0003964,0006278,0006397,EC:2.7.7.49	group II intron reverse transcriptase maturase				RVT_1,Intron_maturas2	PF00078.22,PF01348.16	Reverse transcriptase (RNA-dependent DNA polymerase),Type II intron maturase
FS27_001253	Unique	0.421053	0.659091	1	FMGH00015	921214	921717	-	567	Type IV secretory pathway, VirD4 components	COG3505	Type IV secretory pathway, VirD4 components	U	Cellular Processing and Signaling	0016021,0009291	conjugal transfer
FS27_001254	Shared	0.631579	0.727273	1	FMGH00015	921714	922205	-	567	transposase	ROG4934									DUF3801	PF12687.2	Protein of unknown function (DUF3801)
FS27_001255	Unique	0.105263	0.340909	1	FMGH00015	922346	923194	-	568	transposase	ROG2997
FS27_001256	Shared	0.210526	0.5	1	FMGH00015	923199	923960	-	568	putative antirepressor - phage associated	COG3617	Prophage antirepressor	K	Information Storage and Processing	0003677	toxin Bro				ANT,Bro-N	PF03374.9,PF02498.12	Phage antirepressor protein KilAC domain,BRO family, N-terminal domain
FS27_001257	Shared	0.421053	0.659091	1	FMGH00015	923953	924201	-	568	hypothetical protein
FS27_001258	Shared	0.0526316	0.409091	1	FMGH00015	924328	924636	-		hypothetical protein					0016021	thiamine transporter
FS27_001259	Shared	0.157895	0.590909	1	FMGH00015	924730	925074	-		Site-specific recombinases, DNA invertase Pin homologs	COG1961	Site-specific recombinases, DNA invertase Pin homologs	L	Information Storage and Processing	0000150,0003677,0006310	DUF4368 domain-containing				Resolvase	PF00239.16	Resolvase, N terminal domain
FS27_001260	Shared	0	0	1	FMGH00015	925516	926808	-	571	Predicted P-loop ATPase and inactivated derivatives	COG5545	Predicted P-loop ATPase and inactivated derivatives	R	Poorly Characterized						VirE	PF05272.6	Virulence-associated protein E
FS27_001261	Shared	0	0	1	FMGH00015	926822	927463	-	571	DNA primase	COG0358	DNA primase (bacterial type)	L	Information Storage and Processing	0003677,0003896,0008270,0006269	DNA primase				zf-CHC2	PF01807.15	CHC2 zinc finger
FS27_001262	Shared	0	0	1	FMGH00015	927528	929117	-		Conjugal transfer protein TraA	ROG3733									MobA_MobL	PF03389.10	MobA/MobL family
FS27_001263	Unique	0.263158	0.75	1	FMGH00015	929270	929629	-		hypothetical protein	ROG6554				0016021	family				SdpI	PF13630.1	SdpI/YhfL protein family
FS27_001264	Shared	0	0	1	FMGH00015	929917	930219	-	574	Chromosome segregation ATPases	COG1196	Chromosome segregation ATPases	D	Cellular Processing and Signaling						DUF3847	PF12958.2	Protein of unknown function (DUF3847)
FS27_001265	Shared	0	0	1	FMGH00015	930216	930548	-	574	hypothetical protein	ROG0937				0005622,0003700,0006351,0006355	family transcriptional regulator
FS27_001266	Shared	0	0	1	FMGH00015	930549	930734	-	574	hypothetical protein
FS27_001267	Shared	0	0	1	FMGH00015	931270	932091	+		Transcriptional regulator	COG1396	Predicted transcriptional regulators	K	Information Storage and Processing	0043565	XRE family transcriptional regulator				HTH_19,HTH_3,HTH_26	PF12844.2,PF01381.17,PF13443.1	Helix-turn-helix domain,Helix-turn-helix,Cro/C1-type HTH DNA-binding domain
FS27_001268	Unique	0.526316	0.863636	1	FMGH00015	932605	933132	-		hypothetical protein	COG4233	Uncharacterized protein predicted to be involved	OC	Cellular Processing and Signaling, Metabolism
FS27_001269	Unique	0.105263	0.522727	1	FMGH00015	933354	933563	-		Predicted transcriptional regulator	COG3655	Predicted transcriptional regulator	K	Information Storage and Processing	0043565	XRE family transcriptional regulator				HTH_26,HTH_3	PF13443.1,PF01381.17	Cro/C1-type HTH DNA-binding domain,Helix-turn-helix
FS27_001270	Shared	0.421053	0.590909	1	FMGH00015	933700	933858	-		hypothetical protein					0016021	conjugal transfer				Maff2	PF12750.2	Maff2 family
FS27_001271	Unique	0.842105	0.772727	0.592113	FMGH00015	933958	934764	-		Type IV secretory pathway, VirD4 components	COG3505	Type IV secretory pathway, VirD4 components	U	Cellular Processing and Signaling	0016021,0009291	type IV secretory system conjugative DNA transfer family				TraG-D_C,T4SS-DNA_transf,TrwB_AAD_bind	PF12696.2,PF02534.9,PF10412.4	TraM recognition site of TraD and TraG,Type IV secretory system Conjugative DNA transfer,Type IV secretion-system coupling protein DNA-binding domain
FS27_001272	Shared	0.947368	1	1	FMGH00015	934941	935306	-		hypothetical protein
FS27_001273	Shared	0.947368	1	1	FMGH00015	935384	935578	-	581	hypothetical protein										TnpW	PF14202.1	Transposon-encoded protein TnpW
FS27_001274	Shared	0.842105	0.977273	1	FMGH00015	935622	936485	-	581	DNA replication protein DnaC	COG1484	DNA replication protein	L	Information Storage and Processing	0004386,0005524	AAA family ATPase				IstB_IS21,AAA,Bac_DnaA	PF01695.12,PF00004.24,PF00308.13	IstB-like ATP binding protein,ATPase family associated with various cellular activities (AAA),Bacterial dnaA protein
FS27_001275	Shared	0.947368	1	1	FMGH00015	936482	937216	-	581	hypothetical protein	ROG8421									Phage_rep_org_N	PF09681.5	N-terminal phage replisome organiser (Phage_rep_org_N)
FS27_001276	Shared	1	1	1	FMGH00015	937330	937728	-		transposase	COG1107	Archaea-specific RecJ-like exonuclease, contains DnaJ-type Zn	L	Information Storage and Processing						Cys_rich_VLP	PF14194.1	Cysteine-rich VLP
FS27_001277	Shared	1	1	1	FMGH00015	937855	938133	+	583	Antitoxin DinJ (binds YafQ toxin)	COG3077	DNA-damage-inducible protein J	L	Information Storage and Processing	0000986,0015643,0044010	type II toxin-antitoxin system family antitoxin				RelB	PF04221.7	RelB antitoxin
FS27_001278	Shared	1	0.977273	0.960797	FMGH00015	938130	938420	+	583	mRNA interferase YafQ	COG3041	Uncharacterized protein conserved in bacteria	S	Poorly Characterized						Plasmid_stabil	PF05016.9	Plasmid stabilisation system protein
FS27_001279	Shared	1	0.977273	0.960797	FMGH00015	938528	939853	-		Conjugal transfer protein TraA										MobA_MobL	PF03389.10	MobA/MobL family
FS27_001280	Shared	0.842105	0.909091	1	FMGH00015	940161	940451	-	585	hypothetical protein										DUF3847	PF12958.2	Protein of unknown function (DUF3847)
FS27_001281	Shared	0.947368	0.909091	0.754416	FMGH00015	940480	940941	-	585	hypothetical protein	ROG1076				0003677,0003700,0003899,0016987,0006352,0006355,EC:2.7.7.6	sigma-70 family RNA polymerase sigma factor				Sigma70_r4_2	PF08281.7	Sigma-70, region 4
FS27_001282	Shared	0.894737	0.931818	1	FMGH00015	940952	941404	-	585	hypothetical protein	ROG6734				0003677,0003700,0016987,0006352,0006355	RNA polymerase subunit sigma-24
FS27_001283	Shared	0.947368	0.931818	0.915417	FMGH00015	941508	941921	-		hypothetical protein					0003677,0003700,0003899,0016987,0006352,0006355,EC:2.7.7.6	sigma-70 family RNA polymerase sigma factor				UPF0122,Sigma70_r4_2	PF04297.9,PF08281.7	Putative helix-turn-helix protein, YlxM / p13 like,Sigma-70, region 4
FS27_001284	Unique	0.315789	0.25	0.596421	FMGH00015	942380	943210	-		hypothetical protein	ROG5516
FS27_001285	Unique	0.368421	0.136364	0.0718288	FMGH00015	943339	944574	-	588	two-component sensor histidine kinase	COG5002	Signal transduction histidine kinase	T	Cellular Processing and Signaling	0005622,0016021,0000155,0005524,0000160,0023014	sensor histidine kinase				HATPase_c,HAMP,HisKA,HATPase_c_5	PF02518.21,PF00672.20,PF00512.20,PF14501.1	Histidine kinase-, DNA gyrase B-, and HSP90-like ATPase,HAMP domain,His Kinase A (phospho-acceptor) domain,GHKL domain
FS27_001286	Shared	0.315789	0.181818	0.307981	FMGH00015	944741	945412	-	588	DNA-binding response regulator	COG0745	Response regulators consisting of a CheY-like	TK	Cellular Processing and Signaling, Information Storage and Processing	0005622,0003677,0000160,0006351,0006355	DNA-binding response regulator				Response_reg,Trans_reg_C	PF00072.19,PF00486.23	Response regulator receiver domain,Transcriptional regulatory protein, C terminal
FS27_001287	Unique	0.947368	0.977273	1	FMGH00015	945599	945967	+		hypothetical protein	ROG1754				0043565	XRE family transcriptional regulator				HTH_3,HTH_19	PF01381.17,PF12844.2	Helix-turn-helix,Helix-turn-helix domain
FS27_001288	Unique	0.947368	1	1	FMGH00015	945995	946294	-	590	hypothetical protein	ROG3799
FS27_001289	Shared	0.947368	1	1	FMGH00015	946311	946664	-	590	hypothetical protein										TnpV	PF14198.1	Transposon-encoded protein TnpV
FS27_001290	Shared	0.947368	0.954545	1	FMGH00015	946691	948571	-	590	recombinase	COG1961	Site-specific recombinases, DNA invertase Pin homologs	L	Information Storage and Processing	0000150,0003677,0006310	DUF4368 domain-containing				DUF4368,Recombinase,Resolvase,Zn_ribbon_recom	PF14287.1,PF07508.8,PF00239.16,PF13408.1	Domain of unknown function (DUF4368),Recombinase,Resolvase, N terminal domain,Recombinase zinc beta ribbon domain
FS27_001291	Shared	0.789474	0.568182	0.130121	FMGH00015	948644	949633	-	590	Type IV secretory pathway, VirD4 components	COG3505	Type IV secretory pathway, VirD4 components	U	Cellular Processing and Signaling	0016021,0009291	type IV secretory system conjugative DNA transfer family				T4SS-DNA_transf,TrwB_AAD_bind	PF02534.9,PF10412.4	Type IV secretory system Conjugative DNA transfer,Type IV secretion-system coupling protein DNA-binding domain
FS27_001292	Shared	0.631579	0.681818	1	FMGH00015	949620	950015	-	590	hypothetical protein	ROG4934									DUF3801	PF12687.2	Protein of unknown function (DUF3801)
FS27_001293	Shared	0.789474	0.659091	0.360877	FMGH00015	950143	950856	-	591	hypothetical protein	ROG0603									ArdA	PF07275.6	Antirestriction protein (ArdA)
FS27_001294	Shared	0.578947	0.704545	1	FMGH00015	950856	951197	-	591	hypothetical protein	ROG0849
FS27_001295	Shared	0.631579	0.590909	0.721098	FMGH00015	951483	952934	-		Chromosome-partitioning protein Spo0J	COG1475	Predicted transcriptional regulators	K	Information Storage and Processing	0003677	Spo0J family partition				ParBc	PF02195.13	ParB-like nuclease domain
FS27_001296	Unique	0.684211	0	5.6336e-09	FMGH00015	953655	954053	+	593	hypothetical protein
FS27_001297	Unique	0.684211	0	5.6336e-09	FMGH00015	954112	954480	+	593	hypothetical protein					0016020	Uncharacterised
FS27_001298	Unique	0.736842	0	7.21858e-10	FMGH00015	954524	956614	+	593	hypothetical protein	ROG3928				0016021	Uncharacterised protein
FS27_001299	Unique	0.684211	0	5.6336e-09	FMGH00015	956644	957423	+	593	hypothetical protein					0016021	Uncharacterised protein
FS27_001300	Unique	0.947368	0.0454545	4.43348e-12	FMGH00015	957479	958684	+	593	hypothetical protein					0016021	Uncharacterised protein
FS27_001301	Shared	0.894737	0.0227273	8.37352e-12	FMGH00015	958961	959034	-		tRNA-Gly
FS27_001302	Shared	0.947368	0	3.58127e-14	FMGH00015	959398	960363	+		Spore cortex-lytic enzyme	COG3773	Cell wall hydrolyses involved in spore	M	Cellular Processing and Signaling	0016787	copper amine oxidase				Hydrolase_2,Cu_amine_oxidN1	PF07486.7,PF07833.6	Cell Wall Hydrolase,Copper amine oxidase N-terminal domain
FS27_001303	Shared	1	0	1.67965e-15	FMGH00015	960510	961013	+	596	transcription antitermination factor NusB	COG0781	Transcription termination factor	K	Information Storage and Processing	0003723,0006353,0006355	transcription antitermination factor				NusB	PF01029.13	NusB family
FS27_001304	Shared	0.736842	0	7.21858e-10	FMGH00015	961016	961960	+	596	Uncharacterized protein DSY2363	COG0068	Hydrogenase maturation factor	O	Cellular Processing and Signaling			3.4.24.57		O-sialoglycoprotein endopeptidase.	Peptidase_M22,CmcH_NodU	PF00814.20,PF02543.10	Glycoprotease family,Carbamoyltransferase
FS27_001305	Shared	0.736842	0	7.21858e-10	FMGH00015	961957	963183	+	596	exodeoxyribonuclease VII, large subunit	COG1570	Exonuclease VII, large subunit	L	Information Storage and Processing	0005737,0009318,0003676,0008855,0006308,0090305,EC:3.1.11.6	exodeoxyribonuclease VII large subunit	3.1.11.6		Exodeoxyribonuclease VII.	Exonuc_VII_L,tRNA_anti_2,tRNA_anti-codon	PF02601.10,PF13742.1,PF01336.20	Exonuclease VII, large subunit,OB-fold nucleic acid binding domain,OB-fold nucleic acid binding domain
FS27_001306	Shared	0.894737	0.0227273	8.37352e-12	FMGH00015	963258	963494	+	596	exodeoxyribonuclease VII, small subunit	COG1722	Exonuclease VII small subunit	L	Information Storage and Processing	0005737,0009318,0008855,0006308,0090305,EC:3.1.11.6	exodeoxyribonuclease VII small subunit	3.1.11.6		Exodeoxyribonuclease VII.	Exonuc_VII_S	PF02609.11	Exonuclease VII small subunit
FS27_001307	Shared	0.842105	0	7.79015e-12	FMGH00015	963497	964378	+	596	(2E,6E)-farnesyl diphosphate synthase (EC 2.5.1.10)	COG0142	Geranylgeranyl pyrophosphate synthase	H	Metabolism	0016740,0008299	polyprenyl synthetase family	2.5.1.1,2.5.1.10,2.5.1.29	00100,00900	Dimethylallyltranstransferase.,(2E,6E)-farnesyl diphosphate synthase.,Geranylgeranyl diphosphate synthase.	polyprenyl_synt	PF00348.12	Polyprenyl synthetase
FS27_001308	Shared	1	0	1.67965e-15	FMGH00015	964426	964881	+	596	membrane protein	COG1963	Uncharacterized protein conserved in bacteria	S	Poorly Characterized	0016021	divergent PAP2 family				DUF212	PF02681.9	Divergent PAP2 family
FS27_001309	Shared	0.894737	0	5.74555e-13	FMGH00015	964916	966769	+	596	1-deoxy-D-xylulose-5-phosphate synthase	COG1154	Deoxyxylulose-5-phosphate synthase	HI	Metabolism	0000287,0008661,0030976,0009228,0016114,0052865,EC:2.2.1.7	1-deoxy-D-xylulose-5-phosphate synthase	2.2.1.7	00100	1-deoxy-D-xylulose-5-phosphate synthase.	DXP_synthase_N,Transket_pyr,Transketolase_C,Transketolase_N	PF13292.1,PF02779.19,PF02780.15,PF00456.16	1-deoxy-D-xylulose-5-phosphate synthase,Transketolase, pyrimidine binding domain,Transketolase, C-terminal domain,Transketolase, thiamine diphosphate binding domain
FS27_001310	Shared	0.894737	0	5.74555e-13	FMGH00015	966759	967565	+	596	RNA binding methyltransferase FtsJ like	COG1189	Predicted rRNA methylase	J	Information Storage and Processing	0003723,0008168,0032259	family RNA methyltransferase	2.1.1.226,2.1.1.227		23S rRNA (cytidine(1920)-2'-O)-methyltransferase.,16S rRNA (cytidine(1409)-2'-O)-methyltransferase.	FtsJ,S4	PF01728.14,PF01479.20	FtsJ-like methyltransferase,S4 domain
FS27_001311	Shared	0.842105	0	7.79015e-12	FMGH00015	967569	968441	+	596	NAD kinase (EC 2.7.1.23)	COG0061	Predicted sugar kinase	G	Metabolism	0005737,0003951,0005524,0046872,0006741,0016310,0019674,EC:2.7.1.23	NAD(+) NADH kinase	2.7.1.23	00760	NAD(+) kinase.	NAD_kinase	PF01513.16	ATP-NAD kinase
FS27_001312	Shared	0.947368	0	3.58127e-14	FMGH00015	968438	968887	+	596	arginine repressor	COG1438	Arginine repressor	K	Information Storage and Processing	0005737,0003677,0003700,0034618,0006351,0006355,0006526,0051259	arginine repressor				Arg_repressor,Arg_repressor_C	PF01316.16,PF02863.13	Arginine repressor, DNA binding domain,Arginine repressor, C-terminal domain
FS27_001313	Shared	0.842105	0	7.79015e-12	FMGH00015	968919	970622	+	596	DNA repair protein RecN	COG0497	ATPase involved in DNA repair	L	Information Storage and Processing	0005524,0006281,0006310	DNA repair				SMC_N,AAA_23	PF02463.14,PF13476.1	RecF/RecN/SMC N terminal domain,AAA domain
FS27_001314	Unique	0.736842	0	7.21858e-10	FMGH00015	970836	971309	+	597	Na(+) H(+) antiporter subunit E	COG1863	Multisubunit Na+/H+ antiporter, MnhE subunit	P	Metabolism						MNHE	PF01899.11	Na+/H+ ion antiporter subunit
FS27_001315	Shared	0.947368	0	3.58127e-14	FMGH00015	971302	971604	+	597	Multisubunit Na+/H+ antiporter, MnhF subunit	COG2212	Multisubunit Na+/H+ antiporter, MnhF subunit	P	Metabolism	0016021,0015075,0034220	sodium:proton antiporter				MrpF_PhaF	PF04066.8	Multiple resistance and pH regulation protein F (MrpF / PhaF)
FS27_001316	Shared	0.894737	0	5.74555e-13	FMGH00015	971601	971930	+	597	Multisubunit Na+/H+ antiporter, MnhG subunit	COG1320	Multisubunit Na+/H+ antiporter, MnhG subunit	P	Metabolism	0016021,0005451,1902600	sodium:proton antiporter				PhaG_MnhG_YufB	PF03334.9	Na+/H+ antiporter subunit
FS27_001317	Shared	0.789474	0	8.18643e-11	FMGH00015	971927	972184	+	597	Predicted subunit of the Multisubunit Na+/H+	COG1563	Predicted subunit of the Multisubunit Na+/H+	P	Metabolism	0016021	DUF4040 domain-containing				DUF4040	PF13244.1	Domain of unknown function (DUF4040)
FS27_001318	Shared	0.736842	0	7.21858e-10	FMGH00015	972174	973184	+	597	sodium/proton antiporter	COG2111	Multisubunit Na+/H+ antiporter, MnhB subunit	P	Metabolism	0016021	monovalent cation H+ antiporter subunit B				MnhB	PF04039.8	Domain related to MnhB subunit of Na+/H+ antiporter
FS27_001319	Shared	0.894737	0	5.74555e-13	FMGH00015	973188	973565	+	597	Na(+) H(+) antiporter subunit C	COG1006	Multisubunit Na+/H+ antiporter, MnhC subunit	P	Metabolism	0016021,0016651,0042773	cation:proton antiporter				Oxidored_q2	PF00420.19	NADH-ubiquinone/plastoquinone oxidoreductase chain 4L
FS27_001320	Shared	1	0	1.67965e-15	FMGH00015	973606	975093	+	597	NAD(P)H-quinone oxidoreductase subunit 5 chloroplastic	COG0651	Formate hydrogenlyase subunit 3/Multisubunit Na+/H+ antiporter,	CP	Metabolism	0016021,0008137,0042773,EC:1.6.5.3	sodium:proton antiporter				Oxidored_q1	PF00361.15	NADH-Ubiquinone/plastoquinone (complex I), various chains
FS27_001321	Shared	0.894737	0	5.74555e-13	FMGH00015	975126	976604	+	597	NADH-ubiquinone oxidoreductase chain L (EC 1.6.5.3)	COG0651	Formate hydrogenlyase subunit 3/Multisubunit Na+/H+ antiporter,	CP	Metabolism	0016021,0008137,0042773,EC:1.6.5.3	proton-conducting membrane transporter				Oxidored_q1	PF00361.15	NADH-Ubiquinone/plastoquinone (complex I), various chains
FS27_001322	Shared	1	0.0227273	2.8408e-14	FMGH00015	976630	978090	+	597	NADH-ubiquinone oxidoreductase chain L (EC 1.6.5.3)	COG0651	Formate hydrogenlyase subunit 3/Multisubunit Na+/H+ antiporter,	CP	Metabolism	0016021	proton-conducting membrane transporter				Oxidored_q1,Oxidored_q1_N	PF00361.15,PF00662.15	NADH-Ubiquinone/plastoquinone (complex I), various chains,NADH-Ubiquinone oxidoreductase (complex I), chain 5 N-terminus
FS27_001323	Shared	0.842105	0.0227273	1.07145e-10	FMGH00015	978124	980145	+	597	Hydrogenase-4 component B	COG0651	Formate hydrogenlyase subunit 3/Multisubunit Na+/H+ antiporter,	CP	Metabolism	0016021,0008137,0042773,EC:1.6.5.3	sodium:proton antiporter	1.-.-.-	00031,00860,00906,04210	Oxidoreductases.	Oxidored_q1	PF00361.15	NADH-Ubiquinone/plastoquinone (complex I), various chains
FS27_001324	Shared	0.947368	0	3.58127e-14	FMGH00015	980157	980927	-		RNA polymerase sigma-G factor	COG1191	DNA-directed RNA polymerase specialized sigma subunit	K	Information Storage and Processing	0003677,0003700,0016987,0006352,0006355,0030435	RNA polymerase sporulation sigma factor				Sigma70_r4,Sigma70_r2,Sigma70_r3,Sigma70_r4_2	PF04545.11,PF04542.9,PF04539.11,PF08281.7	Sigma-70, region 4,Sigma-70 region 2,Sigma-70 region 3,Sigma-70, region 4
FS27_001325	Shared	0.947368	0	3.58127e-14	FMGH00015	981062	981856	-		Zinc transporter ZIP11	COG0428	Predicted divalent heavy-metal cations transporter	P	Metabolism	0016021,0046873,0030001,0055085	ZIP family metal transporter				Zip	PF02535.17	ZIP Zinc transporter
FS27_001326	Shared	1	0	1.67965e-15	FMGH00015	982093	982809	+	600	UMP kinase	COG0528	Uridylate kinase	F	Metabolism	0005737,0005524,0033862,0044210,0046939,EC:2.7.4.22	UMP kinase	2.7.4.22	00240	UMP kinase.	AA_kinase	PF00696.23	Amino acid kinase family
FS27_001327	Shared	0.947368	0	3.58127e-14	FMGH00015	982852	983406	+	600	ribosome recycling factor	COG0233	Ribosome recycling factor	J	Information Storage and Processing	0005737,0006415	ribosome recycling factor				RRF	PF01765.14	Ribosome recycling factor
FS27_001328	Shared	0.947368	0	3.58127e-14	FMGH00015	983565	984305	+	600	di-trans,poly-cis-decaprenylcistransferase	COG0020	Undecaprenyl pyrophosphate synthase	I	Metabolism	0000287,0004659	isoprenyl transferase	2.5.1.31	00900	diphosphate specific).	Prenyltransf	PF01255.14	Putative undecaprenyl diphosphate synthase
FS27_001329	Shared	1	0	1.67965e-15	FMGH00015	984307	985125	+	600	Phosphatidate cytidylyltransferase (EC 2.7.7.41)	COG0575	CDP-diglyceride synthetase	I	Metabolism	0016021,0004605,0016024,EC:2.7.7.41	Phosphatidate cytidylyltransferase	2.7.7.41	00564,04070	Phosphatidate cytidylyltransferase.	CTP_transf_1	PF01148.15	Cytidylyltransferase family
FS27_001330	Shared	0.894737	0.0227273	8.37352e-12	FMGH00015	985183	986325	+	600	1-deoxy-D-xylulose 5-phosphate reductoisomerase	COG0743	1-deoxy-D-xylulose 5-phosphate reductoisomerase	I	Metabolism	0016853,0030604,0046872,0070402,0016114,0019288,0055114,EC:1.1.1.267	1-deoxy-D-xylulose-5-phosphate reductoisomerase	1.1.1.267	00100	1-deoxy-D-xylulose-5-phosphate reductoisomerase.	DXPR_C,DXP_reductoisom,DXP_redisom_C	PF13288.1,PF02670.11,PF08436.7	DXP reductoisomerase C-terminal domain,1-deoxy-D-xylulose 5-phosphate reductoisomerase,1-deoxy-D-xylulose 5-phosphate reductoisomerase C-terminal
FS27_001331	Shared	0.947368	0	3.58127e-14	FMGH00015	986360	987424	+	600	RIP metalloprotease RseP	COG0750	Predicted membrane-associated Zn-dependent proteases 1	M	Cellular Processing and Signaling	0016021,0004222,0046872,0006508,EC:3.4.24	RIP metalloprotease	3.4.24.-		Metalloendopeptidases.	Peptidase_M50	PF02163.17	Peptidase family M50
FS27_001332	Shared	0.894737	0	5.74555e-13	FMGH00015	987467	988504	+	600	4-hydroxy-3-methylbut-2-en-1-yl diphosphate synthase	COG0821	Enzyme involved in the deoxyxylulose pathway	I	Metabolism	0005506,0046429,0051539,0016114,0019288,0055114,EC:1.17.7.1	flavodoxin-dependent (E)-4-hydroxy-3-methylbut-2-enyl-diphosphate synthase	1.17.4.3,1.17.7.1	00100	Transferred entry: 1.17.7.1.,(E)-4-hydroxy-3-methylbut-2-enyl-diphosphate synthase.	GcpE	PF04551.9	GcpE protein
FS27_001333	Shared	1	0	1.67965e-15	FMGH00015	988569	992747	+	600	DNA polymerase III, alpha subunit, Gram-positive type	COG2176	DNA polymerase III, alpha subunit (gram-positive	L	Information Storage and Processing	0005737,0003677,0003887,0008408,0006261,0071897,0090305,EC:2.7.7.7	-type DNA polymerase III	2.7.7.7	00230,00240,03030	DNA-directed DNA polymerase.	DNA_pol3_alpha,RNase_T,PHP,HHH_6,RNase_H_2	PF07733.7,PF00929.19,PF02811.14,PF14579.1,PF13482.1	Bacterial DNA polymerase III alpha subunit,Exonuclease,PHP domain,Helix-hairpin-helix motif,RNase_H superfamily
FS27_001334	Shared	0.789474	0	8.18643e-11	FMGH00015	992868	993149	+	601	sporulation protein YqfC	ROG0112									YabP	PF07873.6	YabP family
FS27_001335	Shared	0.894737	0	5.74555e-13	FMGH00015	993160	994389	+	601	sporulation protein YqfD	ROG0075				0016021	sporulation				YqfD	PF06898.6	Putative stage IV sporulation protein YqfD
FS27_001336	Shared	1	0	1.67965e-15	FMGH00015	994404	995390	+	601	Phosphate starvation-inducible protein PhoH, predicted ATPase	COG1702	Phosphate starvation-inducible protein PhoH, predicted ATPase	T	Cellular Processing and Signaling	0005524	family				PhoH,AAA_30	PF02562.11,PF13604.1	PhoH-like protein,AAA domain
FS27_001337	Shared	0.842105	0	7.79015e-12	FMGH00015	995435	995941	+	601	Metal-dependent hydrolase YbeY, involved in rRNA and/or ribosome maturation and assembly	COG0319	Predicted metal-dependent hydrolase	R	Poorly Characterized	0005737,0004222,0004521,0008270,0006364,0006508,0090502,EC:3.4.24	rRNA maturation RNase				UPF0054	PF02130.12	Uncharacterized protein family UPF0054
FS27_001338	Unique	0.789474	0	8.18643e-11	FMGH00015	995938	996099	+	601	hypothetical protein
FS27_001339	Unique	0.631579	0	3.95636e-08	FMGH00015	996274	996522	+		hypothetical protein	ROG0210
FS27_001340	Shared	1	0	1.67965e-15	FMGH00015	996688	997584	+		GTP-binding protein Era	COG1159	GTPase	R	Poorly Characterized	0005737,0005886,0003924,0005525,0070181,0042274	GTPase Era				MMR_HSR1,KH_2,GTP_EFTU,FeoB_N,AIG1,PduV-EutP	PF01926.18,PF07650.12,PF00009.22,PF02421.13,PF04548.11,PF10662.4	50S ribosome-binding GTPase,KH domain,Elongation factor Tu GTP binding domain,Ferrous iron transport protein B,AIG1 family,Ethanolamine utilisation - propanediol utilisation
FS27_001341	Shared	0.684211	0	5.6336e-09	FMGH00015	997919	998077	+	604	hypothetical protein
FS27_001342	Shared	0.684211	0	5.6336e-09	FMGH00015	998106	998873	+	604	DNA recombination and repair protein RecO	COG1381	Recombinational DNA repair protein (RecF pathway)	L	Information Storage and Processing	0006281,0006310	DNA repair				RecO_C,RecO_N,RecO_N_2	PF02565.10,PF11967.3,PF13114.1	Recombination protein O C terminal,Recombination protein O N terminal,RecO N terminal
FS27_001343	Unique	0.894737	0	5.74555e-13	FMGH00015	999082	1000764	-		oligoendopeptidase F	COG1164	Oligoendopeptidase F	E	Metabolism	0004222,0006508,EC:3.4.24	oligoendopeptidase F	3.4.24.-		Metalloendopeptidases.	Peptidase_M3,Peptidase_M3_N	PF01432.15,PF08439.5	Peptidase family M3,Oligopeptidase F
FS27_001344	Shared	0.947368	0	3.58127e-14	FMGH00015	1001018	1002073	+	606	histidinol-phosphate transaminase	COG0079	Histidinol-phosphate/aromatic aminotransferase and cobyric acid decarboxylase	E	Metabolism	0004400,0030170,0080130,0000105,EC:2.6.1.9,EC:2.6.1.57,EC:2.6.1.5,EC:2.6.1.1	histidinol-phosphate transaminase	2.6.1.9	00340,00350,00360,00400,00401	Histidinol-phosphate transaminase.	Aminotran_1_2	PF00155.16	Aminotransferase class I and II
FS27_001345	Shared	0.894737	0	5.74555e-13	FMGH00015	1002070	1002657	+	606	Imidazoleglycerol-phosphate dehydratase (EC 4.2.1.19)	COG0131	Imidazoleglycerol-phosphate dehydratase	E	Metabolism	0005737,0004424,0000105,EC:4.2.1.19	imidazoleglycerol-phosphate dehydratase	4.2.1.19	00340	Imidazoleglycerol-phosphate dehydratase.	IGPD	PF00475.13	Imidazoleglycerol-phosphate dehydratase
FS27_001346	Shared	0.842105	0	7.79015e-12	FMGH00015	1002670	1003749	+	606	ATP phosphoribosyltransferase regulatory subunit	COG3705	ATP phosphoribosyltransferase involved in histidine biosynthesis	E	Metabolism	0005737	ATP phosphoribosyltransferase regulatory subunit				tRNA-synt_His	PF13393.1	Histidyl-tRNA synthetase
FS27_001347	Shared	0.947368	0.0227273	5.74555e-13	FMGH00015	1003746	1004363	+	606	ATP phosphoribosyltransferase	COG0040	ATP phosphoribosyltransferase	E	Metabolism	0005737,0003879,0005524,0000105,EC:2.4.2.17	ATP phosphoribosyltransferase	2.4.2.17	00340	ATP phosphoribosyltransferase.	HisG	PF01634.13	ATP phosphoribosyltransferase
FS27_001348	Shared	0.842105	0	7.79015e-12	FMGH00015	1004374	1005663	+	606	histidinol dehydrogenase	COG0141	Histidinol dehydrogenase	E	Metabolism	0004399,0008270,0051287,0000105,0055114,EC:1.1.1.23	histidinol dehydrogenase	1.1.1.23	00340	Histidinol dehydrogenase.	Histidinol_dh	PF00815.15	Histidinol dehydrogenase
FS27_001349	Shared	0.842105	0	7.79015e-12	FMGH00015	1005660	1006280	+	606	imidazole glycerol phosphate synthase, glutamine amidotransferase subunit	COG0118	Glutamine amidotransferase	E	Metabolism	0005737,0000107,0000105,0006541	imidazole glycerol phosphate synthase subunit	2.4.2.-	00340	Pentosyltransferases.	GATase,GATase_3	PF00117.23,PF07685.9	Glutamine amidotransferase class-I,CobB/CobQ-like glutamine amidotransferase domain
FS27_001350	Shared	0.894737	0	5.74555e-13	FMGH00015	1006287	1007000	+	606	1-(5-phosphoribosyl)-5-[(5-phosphoribosylamino)methylideneamino]imidazole-4-carboxamide isomerase	COG0106	Phosphoribosylformimino-5-aminoimidazole carboxamide ribonucleotide (ProFAR) isomerase	E	Metabolism	0005737,0003949,0000105,EC:5.3.1.16	1-(5-phosphoribosyl)-5-[(5-phosphoribosylamino)methylideneamino]imidazole-4-carboxamide isomerase	5.3.1.16	00340	isomerase.	His_biosynth	PF00977.16	Histidine biosynthesis protein
FS27_001351	Shared	0.842105	0	7.79015e-12	FMGH00015	1007004	1007762	+	606	imidazoleglycerol phosphate synthase, cyclase subunit	COG0107	Imidazoleglycerol-phosphate synthase	E	Metabolism	0005737,0000107,0016829,0000105	imidazole glycerol phosphate synthase subunit	4.1.3.-	00130,00340,00360,00620,00621,00622,00627	Oxo-acid-lyases.	His_biosynth	PF00977.16	Histidine biosynthesis protein
FS27_001352	Shared	0.894737	0	5.74555e-13	FMGH00015	1007762	1008097	+	606	Phosphoribosyl-AMP cyclohydrolase (EC 3.5.4.19) / Phosphoribosyl-ATP pyrophosphatase (EC 3.6.1.31)	COG0139	Phosphoribosyl-AMP cyclohydrolase	E	Metabolism	0005737,0000287,0004635,0008270,0000105,EC:3.5.4.19	phosphoribosyl-AMP cyclohydrolase	3.6.1.31,3.5.4.19	00340	Phosphoribosyl-ATP diphosphatase.,Phosphoribosyl-AMP cyclohydrolase.	PRA-CH	PF01502.13	Phosphoribosyl-AMP cyclohydrolase
FS27_001353	Shared	0.947368	0	3.58127e-14	FMGH00015	1008099	1008431	+	606	phosphoribosyl-ATP diphosphatase	COG0140	Phosphoribosyl-ATP pyrophosphohydrolase	E	Metabolism	0005737,0004636,0005524,0000105,EC:3.6.1.31	phosphoribosyl-ATP diphosphatase	3.5.4.19,3.6.1.31	00340	Phosphoribosyl-AMP cyclohydrolase.,Phosphoribosyl-ATP diphosphatase.	PRA-PH	PF01503.12	Phosphoribosyl-ATP pyrophosphohydrolase
FS27_001354	Unique	0.842105	0	7.79015e-12	FMGH00015	1008553	1009383	+	606	Histidinol-phosphatase (EC 3.1.3.15)	COG1387	Histidinol phosphatase and related hydrolases of	ER	Metabolism, Poorly Characterized	0016787,0018130,0019438,0034641,0044238,1901362	histidinol-phosphatase family	3.1.3.15	00340	Histidinol-phosphatase.	PHP	PF02811.14	PHP domain
FS27_001355	Unique	0.947368	0	3.58127e-14	FMGH00015	1009383	1009823	+	606	Predicted phosphatase/phosphohexomutase	COG0637	Predicted phosphatase/phosphohexomutase	R	Poorly Characterized						HAD_2	PF13419.1	Haloacid dehalogenase-like hydrolase
FS27_001356	Unique	1	0	1.67965e-15	FMGH00015	1009944	1011077	+		hypothetical protein	ROG2691									DUF4317	PF14199.1	Domain of unknown function (DUF4317)
FS27_001357	Shared	0.947368	0	3.58127e-14	FMGH00015	1011341	1012696	-	608	RNA polymerase sigma factor RpoD	COG0568	DNA-directed RNA polymerase, sigma subunit (sigma70/sigma32)	K	Information Storage and Processing	0005737,0003677,0003700,0016987,0001123,0006355	RNA polymerase sigma factor				Sigma70_r3,Sigma70_r2,Sigma70_r4,Sigma70_r1_2,Sigma70_r1_1	PF04539.11,PF04542.9,PF04545.11,PF00140.15,PF03979.9	Sigma-70 region 3,Sigma-70 region 2,Sigma-70, region 4,Sigma-70 factor, region 1.2,Sigma-70 factor, region 1.1
FS27_001358	Shared	1	0	1.67965e-15	FMGH00015	1012693	1014453	-	608	DNA primase	COG0358	DNA primase (bacterial type)	L	Information Storage and Processing	1990077,0000287,0003677,0003678,0003896,0005524,0008270,0006269,0032508	DNA primase	2.7.7.-	00230,00240,01053,03030	Nucleotidyltransferases.	Toprim_N,zf-CHC2,Toprim_4,Toprim_2,DnaB_bind,Toprim_3	PF08275.6,PF01807.15,PF13662.1,PF13155.1,PF10410.4,PF13362.1	DNA primase catalytic core, N-terminal domain,CHC2 zinc finger,Toprim domain,Toprim-like,DnaB-helicase binding domain of primase,Toprim domain
FS27_001359	Shared	0.947368	0	3.58127e-14	FMGH00015	1014715	1015719	-		deoxyguanosinetriphosphate triphosphohydrolase-like protein	COG0232	dGTP triphosphohydrolase	F	Metabolism	0000287,0008832,0046039,EC:3.1.5.1	deoxyguanosinetriphosphate triphosphohydrolase	3.1.5.1	00230	dGTPase.	HD_assoc,HD	PF13286.1,PF01966.17	Phosphohydrolase-associated domain,HD domain
FS27_001360	Unique	0.0526316	0	0.457463	FMGH00015	1015826	1017190	-	610	aldehyde dehydrogenase	COG1012	NAD-dependent aldehyde dehydrogenases	C	Metabolism	0004030,0006081,0055114,EC:1.2.1.5	aldehyde dehydrogenase	1.2.1.3	00010,00053,00071,00120,00220,00280,00310,00340,00380,00410,00561,00620,00631,00640,00650,00903	Aldehyde dehydrogenase (NAD(+)).	Aldedh	PF00171.17	Aldehyde dehydrogenase family
FS27_001361	Shared	1	0	1.67965e-15	FMGH00015	1017214	1018401	-	610	rod shape-determining protein RodA	COG0772	Bacterial cell division membrane protein	D	Cellular Processing and Signaling	0016021,0008360,0051301	cell division				FTSW_RODA_SPOVE	PF01098.14	Cell cycle protein
FS27_001362	Shared	0.631579	0	3.95636e-08	FMGH00015	1018527	1018955	+	611	tRNA threonylcarbamoyl adenosine modification protein YjeE	COG0802	Predicted ATPase or kinase	R	Poorly Characterized	0016787,0002949	tRNA (adenosine(37)-N6)-threonylcarbamoyltransferase complex ATPase subunit type 1				UPF0079	PF02367.12	Uncharacterised P-loop hydrolase UPF0079
FS27_001363	Shared	1	0	1.67965e-15	FMGH00015	1019020	1019745	+	611	tRNA threonylcarbamoyl adenosine modification protein YeaZ	COG1214	Inactive homolog of metal-dependent proteases, putative	O	Cellular Processing and Signaling	0002949	tRNA (adenosine(37)-N6)-threonylcarbamoyltransferase complex dimerization subunit type 1				Peptidase_M22	PF00814.20	Glycoprotease family
FS27_001364	Shared	1	0.0227273	2.8408e-14	FMGH00015	1019760	1020401	+	611	uracil phosphoribosyltransferase	COG0035	Uracil phosphoribosyltransferase	F	Metabolism	0000287,0004845,0005525,0006223,0044206,EC:2.4.2.9	uracil phosphoribosyltransferase	2.4.2.9	00240	Uracil phosphoribosyltransferase.	UPRTase,Pribosyltran	PF14681.1,PF00156.22	Uracil phosphoribosyltransferase,Phosphoribosyl transferase domain
FS27_001365	Unique	0.842105	0	7.79015e-12	FMGH00015	1020525	1021025	+		hypothetical protein	ROG1437									Amidase_6	PF12671.2	Putative amidase domain
FS27_001366	Unique	1	0	1.67965e-15	FMGH00015	1021280	1022482	+	613	Proton/glutamate symporter @ Sodium/glutamate symporter	COG1301	Na+/H+-dicarboxylate symporters	C	Metabolism	0016021,0015293,0055085	dicarboxylate amino acid:cation symporter				SDF	PF00375.13	Sodium:dicarboxylate symporter family
FS27_001367	Unique	0.894737	0	5.74555e-13	FMGH00015	1022509	1023168	+	613	L-serine dehydratase, iron-sulfur-dependent, beta subunit	COG1760	L-serine deaminase	E	Metabolism	0003941,0016597,0051539,0006094,EC:4.3.1.17	L-serine ammonia-lyase, iron-sulfur-dependent, subunit beta	4.3.1.17	00260,00272	L-serine ammonia-lyase.	SDH_beta,ACT	PF03315.10,PF01842.20	Serine dehydratase beta chain,ACT domain
FS27_001368	Shared	0.894737	0	5.74555e-13	FMGH00015	1023182	1024063	+	613	L-serine dehydratase, iron-sulfur-dependent, alpha subunit	COG1760	L-serine deaminase	E	Metabolism	0003941,0006094,EC:4.3.1.17	L-serine ammonia-lyase, iron-sulfur-dependent, subunit alpha	4.3.1.17	00260,00272	L-serine ammonia-lyase.	SDH_alpha	PF03313.10	Serine dehydratase alpha chain
FS27_001369	Shared	0.894737	0	5.74555e-13	FMGH00015	1024516	1025385	+	614	Permeases of the drug/metabolite transporter (DMT)	COG0697	Permeases of the drug/metabolite transporter (DMT)	GER	Metabolism, Poorly Characterized	0016021	family transporter				EamA,EamA,TPT	PF00892.15,PF00892.15,PF03151.11	EamA-like transporter family,EamA-like transporter family,Triose-phosphate Transporter family
FS27_001370	Shared	1	0.0909091	4.76975e-12	FMGH00015	1025406	1026635	+	614	tyrosine-tRNA ligase	COG0162	Tyrosyl-tRNA synthetase	J	Information Storage and Processing	0005737,0003723,0004831,0005524,0006437,EC:6.1.1.1	Tyrosine--tRNA ligase	6.1.1.1	00400,00970	Tyrosine--tRNA ligase.	tRNA-synt_1b,S4	PF00579.20,PF01479.20	tRNA synthetases class I (W and Y),S4 domain
FS27_001371	Shared	0.526316	0	1.45359e-06	FMGH00015	1026698	1027444	-		tRNA threonylcarbamoyladenosine dehydratase	COG1179	Dinucleotide-utilizing enzymes involved in molybdopterin and	H	Metabolism	0008641	tRNA threonylcarbamoyladenosine dehydratase				ThiF	PF00899.16	ThiF family
FS27_001372	Unique	0.789474	0.0227273	1.06367e-09	FMGH00015	1027597	1027788	-	616	Predicted permeases	COG0679	Predicted permeases	R	Poorly Characterized
FS27_001373	Unique	0.736842	0	7.21858e-10	FMGH00015	1027790	1027993	-	616	transcriptional regulator	COG1476	Predicted transcriptional regulators	K	Information Storage and Processing	0043565	transcriptional regulator				HTH_19,HTH_3,HTH_31	PF12844.2,PF01381.17,PF13560.1	Helix-turn-helix domain,Helix-turn-helix,Helix-turn-helix domain
FS27_001374	Shared	0.947368	0	3.58127e-14	FMGH00015	1028133	1028888	-	616	dihydrodipicolinate reductase	COG0289	Dihydrodipicolinate reductase	E	Metabolism	0005737,0008839,0016726,0050661,0051287,0009089,0019877,0055114,EC:1.17.1,EC:1.17.1.8	4-hydroxy-tetrahydrodipicolinate reductase	1.3.1.26	00300	Dihydrodipicolinate reductase.	DapB_C,DapB_N	PF05173.9,PF01113.15	Dihydrodipicolinate reductase, C-terminus,Dihydrodipicolinate reductase, N-terminus
FS27_001375	Shared	0.947368	0	3.58127e-14	FMGH00015	1028905	1029792	-	616	dihydrodipicolinate synthase	COG0329	Dihydrodipicolinate synthase/N-acetylneuraminate lyase	EM	Cellular Processing and Signaling, Metabolism	0005737,0008840,0009089,0019877,EC:4.3.3.7	4-hydroxy-tetrahydrodipicolinate synthase	4.2.1.52	00300	Dihydrodipicolinate synthase.	DHDPS	PF00701.17	Dihydrodipicolinate synthetase family
FS27_001376	Shared	1	0	1.67965e-15	FMGH00015	1029960	1031051	-	616	aspartate-semialdehyde dehydrogenase	COG0136	Aspartate-semialdehyde dehydrogenase	E	Metabolism	0005737,0003942,0004073,0046983,0050661,0051287,0006531,0009086,0009088,0009089,0009097,0055114,EC:1.2.1.38,EC:1.2.1.11	aspartate-semialdehyde dehydrogenase	1.2.1.11	00260,00300	Aspartate-semialdehyde dehydrogenase.	Semialdhyde_dh,Semialdhyde_dhC	PF01118.19,PF02774.13	Semialdehyde dehydrogenase, NAD binding domain,Semialdehyde dehydrogenase, dimerisation domain
FS27_001377	Unique	1	0	1.67965e-15	FMGH00015	1031482	1033212	+	617	amidase enhancer	COG2385	Sporulation protein and related proteins	D	Cellular Processing and Signaling						SpoIID	PF08486.5	Stage II sporulation protein
FS27_001378	Shared	0.789474	0	8.18643e-11	FMGH00015	1033241	1034266	+	617	S-adenosylmethionine:tRNA ribosyltransferase-isomerase	COG0809	S-adenosylmethionine:tRNA-ribosyltransferase-isomerase (queuine synthetase)	J	Information Storage and Processing	0005737,0016740,0016853,0008616	tRNA preQ1(34) S-adenosylmethionine ribosyltransferase-isomerase	5.-.-.-	00040,00100,00540,00906	Isomerases.	Queuosine_synth	PF02547.10	Queuosine biosynthesis protein
FS27_001379	Shared	0.894737	0	5.74555e-13	FMGH00015	1034323	1035459	+	617	queuine tRNA-ribosyltransferase	COG0343	Queuine/archaeosine tRNA-ribosyltransferase	J	Information Storage and Processing	0008479,0046872,0006400,0008616,EC:2.4.2.29	tRNA guanosine(34) transglycosylase Tgt	2.4.2.29		tRNA-guanine transglycosylase.	TGT	PF01702.13	Queuine tRNA-ribosyltransferase
FS27_001380	Shared	0.894737	0.0227273	8.37352e-12	FMGH00015	1035556	1035828	+	617	preprotein translocase, YajC subunit	COG1862	Preprotein translocase subunit YajC	U	Cellular Processing and Signaling	0016021	pre translocase subunit				YajC	PF02699.10	Preprotein translocase subunit
FS27_001381	Shared	0.526316	0	1.45359e-06	FMGH00015	1035916	1036362	+		hypothetical protein	ROG1493				0016020	TIGR04086 family membrane				DUF3792	PF12670.2	Protein of unknown function (DUF3792)
FS27_001382	Shared	1	0.0227273	2.8408e-14	FMGH00015	1036455	1036595	+		six-cysteine peptide SCIFF										DUF4001	PF13165.1	Protein of unknown function (DUF4001)
FS27_001383	Shared	0.894737	0	5.74555e-13	FMGH00015	1036694	1038118	+		SCIFF radical SAM maturase	COG0641	Arylsulfatase regulator (Fe-S oxidoreductase)	R	Poorly Characterized	0003824,0046872,0051539	thioether cross-link-forming SCIFF peptide maturase				Radical_SAM,Fer4_12,Fer4_14,SPASM	PF04055.16,PF13353.1,PF13394.1,PF13186.1	Radical SAM superfamily,4Fe-4S single cluster domain,4Fe-4S single cluster domain,Iron-sulfur cluster-binding domain
FS27_001384	Unique	0.894737	0	5.74555e-13	FMGH00015	1038437	1039057	+	621	hypothetical protein
FS27_001385	Shared	1	0	1.67965e-15	FMGH00015	1039088	1039969	+	621	tyrosine recombinase XerD	COG4974	Site-specific recombinase XerD	L	Information Storage and Processing	0005737,0003677,0009037,0006313,0007049,0007059,0015074,0051301	site-specific tyrosine recombinase				Phage_integrase,Phage_int_SAM_1	PF00589.17,PF02899.12	Phage integrase family,Phage integrase, N-terminal SAM-like domain
FS27_001386	Shared	0.947368	0	3.58127e-14	FMGH00015	1040298	1041788	+		Bis-ABC ATPase CAC0528	COG0488	ATPase components of ABC transporters with	R	Poorly Characterized	0005524,0016887,EC:3.6.1.3	Lsa family ABC-F type ribosomal protection				ABC_tran,ABC_tran	PF00005.22,PF00005.22	ABC transporter,ABC transporter
FS27_001387	Shared	1	0	1.67965e-15	FMGH00015	1041890	1042378	-	623	proline--tRNA ligase	COG2606	Uncharacterized conserved protein	S	Poorly Characterized	0002161,0016874,0006450	family				tRNA_edit	PF04073.10	Aminoacyl-tRNA editing domain
FS27_001388	Shared	0.947368	0	3.58127e-14	FMGH00015	1042382	1042774	-	623	Predicted thioesterase	COG5496	Predicted thioesterase	R	Poorly Characterized
FS27_001389	Shared	0.894737	0	5.74555e-13	FMGH00015	1042850	1044130	-	624	germination protein	COG3858	Predicted glycosyl hydrolase	R	Poorly Characterized	0004553,0071704	peptidoglycan-binding domain-containing				Glyco_hydro_18,LysM,LysM	PF00704.23,PF01476.15,PF01476.15	Glycosyl hydrolases family 18,LysM domain,LysM domain
FS27_001390	Shared	0.947368	0	3.58127e-14	FMGH00015	1044154	1044894	-	624	hypothetical protein					0008745,0009253,EC:3.5.1.28	peptidoglycan hydrolase				Amidase_3,SH3_3,SH3_4	PF01520.13,PF08239.6,PF06347.8	N-acetylmuramoyl-L-alanine amidase,Bacterial SH3 domain,Bacterial SH3 domain
FS27_001391	Shared	0.894737	0	5.74555e-13	FMGH00015	1045108	1045497	+	625	BlaI family transcriptional regulator	COG3682	Predicted transcriptional regulator	K	Information Storage and Processing	0003677,0045892	family transcriptional regulator				Penicillinase_R	PF03965.11	Penicillinase repressor
FS27_001392	Unique	0.789474	0	8.18643e-11	FMGH00015	1045490	1046920	+	625	Murein DD-endopeptidase MepM	COG0739	Membrane proteins related to metalloendopeptidases	M	Cellular Processing and Signaling						Peptidase_M56,Peptidase_M23	PF05569.6,PF01551.17	BlaR1 peptidase M56,Peptidase family M23
FS27_001393	Unique	0.105263	0	0.140358	FMGH00015	1046979	1047719	-		GNAT family acetyltransferase	ROG2592									GNAT_acetyltran	PF12746.2	GNAT acetyltransferase
FS27_001394	Unique	0.105263	0	0.140358	FMGH00015	1047795	1049222	-		magnesium transporter	COG2239	Mg/Co/Ni transporter MgtE (contains CBS domain)	P	Metabolism	0005886,0016021,0015095,0046872,1903830	magnesium transporter				MgtE,MgtE_N,CBS,CBS	PF01769.11,PF03448.12,PF00571.23,PF00571.23	Divalent cation transporter,MgtE intracellular N domain,CBS domain,CBS domain
FS27_001395	Shared	0.105263	0	0.140358	FMGH00015	1049537	1050166	-		Crp/Fnr family transcriptional regulator	COG0664	cAMP-binding proteins - catabolite gene activator	T	Cellular Processing and Signaling	0003677,0006351,0006355	Crp Fnr family transcriptional regulator				cNMP_binding,HTH_Crp_2,MarR_2	PF00027.24,PF13545.1,PF12802.2	Cyclic nucleotide-binding domain,Crp-like helix-turn-helix domain,MarR family
FS27_001396	Shared	0.684211	0	5.6336e-09	FMGH00015	1050278	1051534	+	629	3-isopropylmalate dehydratase, large subunit	COG0065	3-isopropylmalate dehydratase large subunit	E	Metabolism	0003861,0046872,0051539,0009098,EC:4.2.1.33	3-isopropylmalate dehydratase large subunit	4.2.1.33,4.2.1.35	00290	3-isopropylmalate dehydratase.,(R)-2-methylmalate dehydratase.	Aconitase,Aconitase	PF00330.15,PF00330.15	Aconitase family (aconitate hydratase),Aconitase family (aconitate hydratase)
FS27_001397	Shared	0.368421	0	0.000174899	FMGH00015	1051655	1052140	+	629	3-isopropylmalate dehydratase, small subunit	COG0066	3-isopropylmalate dehydratase small subunit	E	Metabolism	0003861,0009098,EC:4.2.1.33	3-isopropylmalate dehydratase small subunit	4.2.1.33,4.2.1.35	00290	3-isopropylmalate dehydratase.,(R)-2-methylmalate dehydratase.	Aconitase_C	PF00694.14	Aconitase C-terminal domain
FS27_001398	Shared	0.263158	0	0.00301924	FMGH00015	1052137	1053213	+	629	3-isopropylmalate dehydrogenase	COG0473	Isocitrate/isopropylmalate dehydrogenase	CE	Metabolism	0005737,0000287,0003862,0051287,0009098,0055114,EC:1.1.1.85	3-isopropylmalate dehydrogenase	1.1.1.85	00290	3-isopropylmalate dehydrogenase.	Iso_dh	PF00180.15	Isocitrate/isopropylmalate dehydrogenase
FS27_001399	Unique	0.105263	0	0.140358	FMGH00015	1053208	1053438	-		hypothetical protein
FS27_001400	Shared	0.894737	0	5.74555e-13	FMGH00015	1053531	1054730	+	631	Aspartate aminotransferase (EC 2.6.1.1)	COG0436	Aspartate/tyrosine/aromatic aminotransferase	E	Metabolism	0004069,0030170,0080130,0009058,EC:2.6.1.9,EC:2.6.1.57,EC:2.6.1.5,EC:2.6.1.1	pyridoxal phosphate-dependent aminotransferase	2.6.1.1	00251,00252,00272,00330,00350,00360,00400,00401,00710,00950	Aspartate transaminase.	Aminotran_1_2,DegT_DnrJ_EryC1,Beta_elim_lyase,Cys_Met_Meta_PP	PF00155.16,PF01041.12,PF01212.16,PF01053.15	Aminotransferase class I and II,DegT/DnrJ/EryC1/StrS aminotransferase family,Beta-eliminating lyase,Cys/Met metabolism PLP-dependent enzyme
FS27_001401	Unique	0.736842	0	7.21858e-10	FMGH00015	1054829	1055623	+	631	Sugar phosphate isomerases/epimerases	COG1082	Sugar phosphate isomerases/epimerases	G	Metabolism						AP_endonuc_2	PF01261.19	Xylose isomerase-like TIM barrel
FS27_001402	Unique	0.842105	0	7.79015e-12	FMGH00015	1055707	1056576	-		hypothetical protein
FS27_001403	Unique	0.473684	0.181818	0.0346681	FMGH00015	1056828	1058006	+		Mobile element protein	COG3547	Transposase and inactivated derivatives	L	Information Storage and Processing	0003677,0004803,0006313	IS110 family transposase				DEDD_Tnp_IS110,Transposase_20	PF01548.12,PF02371.11	Transposase,Transposase IS116/IS110/IS902 family
FS27_001404	Unique	0.789474	0	8.18643e-11	FMGH00015	1058115	1058633	-	634	hypothetical protein	ROG7408									zf-HC2	PF13490.1	Putative zinc-finger
FS27_001405	Unique	1	0	1.67965e-15	FMGH00015	1058614	1059129	-	634	DNA-directed RNA polymerase sigma-70 factor	COG1595	DNA-directed RNA polymerase specialized sigma subunit,	K	Information Storage and Processing	0140110,0006351	RNA polymerase sigma factor				Sigma70_r2,Sigma70_r4_2,Sigma70_ECF	PF04542.9,PF08281.7,PF07638.6	Sigma-70 region 2,Sigma-70, region 4,ECF sigma factor
FS27_001406	Shared	1	0	1.67965e-15	FMGH00015	1059283	1060269	-		Tyrosine recombinase XerC	COG4974	Site-specific recombinase XerD	L	Information Storage and Processing	0005737,0003677,0006310,0015074	Tyrosine recombinase				Phage_integrase,Phage_int_SAM_1	PF00589.17,PF02899.12	Phage integrase family,Phage integrase, N-terminal SAM-like domain
FS27_001407	Shared	0.842105	0	7.79015e-12	FMGH00015	1060706	1060885	+		hypothetical protein
FS27_001408	Shared	0.894737	0	5.74555e-13	FMGH00015	1060890	1062260	-		DNA repair protein RadA	COG1066	Predicted ATP-dependent serine protease	O	Cellular Processing and Signaling	0003684,0004176,0004252,0005524,0008094,0046872,0006281,0006508,EC:3.4.21	DNA repair				AAA_25,KaiC,KaiC,Lon_C,ChlI,DnaB_C,AAA	PF13481.1,PF06745.8,PF06745.8,PF05362.8,PF13541.1,PF03796.10,PF00004.24	AAA domain,KaiC,KaiC,Lon protease (S16) C-terminal proteolytic domain,Subunit ChlI of Mg-chelatase,DnaB-like helicase C terminal domain,ATPase family associated with various cellular activities (AAA)
FS27_001409	Shared	0.947368	0	3.58127e-14	FMGH00015	1062383	1063096	-		N-acetylmuramoyl-L-alanine amidase CwlD	COG0860	N-acetylmuramoyl-L-alanine amidase	M	Cellular Processing and Signaling			3.5.1.28	00550	N-acetylmuramoyl-L-alanine amidase.	Amidase_3	PF01520.13	N-acetylmuramoyl-L-alanine amidase
FS27_001410	Shared	0.842105	0	7.79015e-12	FMGH00015	1063228	1063854	-	639	Protein CotJC	COG3546	Mn-containing catalase	P	Metabolism	0019028	manganese catalase family				Mn_catalase	PF05067.7	Manganese containing catalase
FS27_001411	Shared	0.947368	0	3.58127e-14	FMGH00015	1063858	1064322	-	639	hypothetical protein	ROG0459									CotJB,CotJA	PF12652.2,PF11007.3	CotJB protein,Spore coat associated protein JA (CotJA)
FS27_001412	Unique	0.894737	0	5.74555e-13	FMGH00015	1064471	1066576	-	640	DNA helicase	COG0210	Superfamily I DNA and RNA helicases	L	Information Storage and Processing	0003677,0004003,0005524,0032508	ATP-dependent helicase	3.6.4.12		DNA helicase.	UvrD-helicase,UvrD_C,AAA_19,UvrD_C_2	PF00580.16,PF13361.1,PF13245.1,PF13538.1	UvrD/REP helicase N-terminal domain,UvrD-like helicase C-terminal domain,Part of AAA domain,UvrD-like helicase C-terminal domain
FS27_001413	Unique	0.684211	0	5.6336e-09	FMGH00015	1066638	1067495	-	640	radical SAM protein	ROG2048				0003824,0046872,0051539	radical SAM SPASM domain-containing				SPASM,Radical_SAM	PF13186.1,PF04055.16	Iron-sulfur cluster-binding domain,Radical SAM superfamily
FS27_001414	Unique	0.631579	0	3.95636e-08	FMGH00015	1067966	1068415	-		hypothetical protein
FS27_001415	Unique	0.684211	0.0227273	6.71315e-08	FMGH00015	1068641	1069066	-	642	hypothetical protein
FS27_001416	Unique	1	0	1.67965e-15	FMGH00015	1069127	1069582	-	642	hypothetical protein
FS27_001417	Unique	0.842105	0	7.79015e-12	FMGH00015	1069610	1070029	-	642	Predicted transcriptional regulator	COG2932	Predicted transcriptional regulator	K	Information Storage and Processing	0016021,0043565	XRE family transcriptional regulator				HTH_19,HTH_3,HTH_31,HTH_26,HTH_11	PF12844.2,PF01381.17,PF13560.1,PF13443.1,PF08279.7	Helix-turn-helix domain,Helix-turn-helix,Helix-turn-helix domain,Cro/C1-type HTH DNA-binding domain,HTH domain
FS27_001418	Unique	0.894737	0	5.74555e-13	FMGH00015	1070258	1071436	-		malate dehydrogenase	COG0281	Malic enzyme	C	Metabolism	0004471,0046872,0051287,0006108,0055114,EC:1.1.1.38,EC:1.1.1.39	NAD-dependent malic enzyme	1.1.1.40,1.1.1.38	00620,00710	Malate dehydrogenase (oxaloacetate-decarboxylating) (NADP(+)).,Malate dehydrogenase (oxaloacetate-decarboxylating).	Malic_M,malic	PF03949.10,PF00390.14	Malic enzyme, NAD binding domain,Malic enzyme, N-terminal domain
FS27_001419	Shared	0.894737	0	5.74555e-13	FMGH00015	1071609	1074422	-	644	DNA translocase FtsK	COG1674	DNA segregation ATPase FtsK/SpoIIIE and related	D	Cellular Processing and Signaling	0016021,0003677,0005524,0009987	DNA translocase				FtsK_SpoIIIE,Ftsk_gamma	PF01580.13,PF09397.5	FtsK/SpoIIIE family,Ftsk gamma domain
FS27_001420	Shared	1	0	1.67965e-15	FMGH00015	1074479	1075333	-	644	undecaprenyl-diphosphatase UppP	COG1968	Uncharacterized bacitracin resistance protein	V	Cellular Processing and Signaling	0005886,0016021,0050380,0008360,0009252,0016311,0046677,0071555,EC:3.6.1.27	undecaprenyl-diphosphate phosphatase	3.6.1.27	00550	Undecaprenyl-diphosphatase.	BacA	PF02673.13	Bacitracin resistance protein BacA
FS27_001421	Shared	0.842105	0	7.79015e-12	FMGH00015	1075488	1076189	-		translocation-enhancing protein TepA	COG0616	Periplasmic serine proteases (ClpP class)	OU	Cellular Processing and Signaling	0016787	peptidase S14				CLP_protease	PF00574.18	Clp protease
FS27_001422	Unique	0.842105	0.0227273	1.07145e-10	FMGH00015	1076750	1078075	+		Multi antimicrobial extrusion protein (Na(+)/drug antiporter), MATE family of MDR efflux pumps	COG0534	Na+-driven multidrug efflux pump	V	Cellular Processing and Signaling						MatE,MatE,Polysacc_synt_C	PF01554.13,PF01554.13,PF14667.1	MatE,MatE,Polysaccharide biosynthesis C-terminal domain
FS27_001423	Unique	0.842105	0	7.79015e-12	FMGH00015	1078111	1079208	-	647	anion transporter	COG1055	Na+/H+ antiporter NhaD and related arsenite	P	Metabolism						CitMHS,Na_sulph_symp	PF03600.11,PF00939.14	Citrate transporter,Sodium:sulfate symporter transmembrane region
FS27_001424	Shared	1	0	1.67965e-15	FMGH00015	1079262	1080671	-	647	M18 family aminopeptidase	COG1362	Aspartyl aminopeptidase	E	Metabolism	0004177,0008237,0008270,0006508,EC:3.4.11	aminopeptidase	3.4.11.-		Aminopeptidases.	Peptidase_M18	PF02127.10	Aminopeptidase I zinc metalloprotease (M18)
FS27_001425	Shared	0.736842	0	7.21858e-10	FMGH00015	1080675	1081286	-	647	dephospho-CoA kinase	COG0237	Dephospho-CoA kinase	H	Metabolism	0000166,0016301,0006796	dephospho- kinase	2.7.1.24	00770	Dephospho-CoA kinase.	CoaE,AAA_18,AAA_17	PF01121.15,PF13238.1,PF13207.1	Dephospho-CoA kinase,AAA domain,AAA domain
FS27_001426	Unique	1	0	1.67965e-15	FMGH00015	1081288	1081644	-	647	hypothetical protein	ROG2382									DUF4180	PF13788.1	Domain of unknown function (DUF4180)
FS27_001427	Shared	0.842105	0	7.79015e-12	FMGH00015	1081671	1083344	-	647	Sua5/YciO/YrdC/YwlC family tRNA threonylcarbamoyl adenosine modification protein	COG0009	Putative translation factor (SUA5)	J	Information Storage and Processing	0005737,0003725,0005524,0061710,0008033,EC:2.7.7.87	threonylcarbamoyl-AMP synthase				Sua5_yciO_yrdC,SUA5,HAD_2,Hydrolase,Hydrolase_like,HAD	PF01300.13,PF03481.8,PF13419.1,PF00702.21,PF13242.1,PF12710.2	Telomere recombination,Putative GTP-binding controlling metal-binding,Haloacid dehalogenase-like hydrolase,haloacid dehalogenase-like hydrolase,HAD-hyrolase-like,haloacid dehalogenase-like hydrolase
FS27_001428	Shared	0.947368	0.0454545	4.43348e-12	FMGH00015	1083354	1083611	-	647	hypothetical protein
FS27_001429	Shared	0.947368	0	3.58127e-14	FMGH00015	1083652	1084716	-	647	peptide chain release factor 1	COG0216	Protein chain release factor A	J	Information Storage and Processing	0005737,0016149,0006415	peptide chain release factor 1				RF-1,PCRF	PF00472.15,PF03462.13	RF-1 domain,PCRF domain
FS27_001430	Shared	1	0	1.67965e-15	FMGH00015	1084796	1085419	-	648	hypothetical protein	COG1434	Uncharacterized conserved protein	S	Poorly Characterized	0016021	family				DUF218	PF02698.12	DUF218 domain
FS27_001431	Shared	1	0	1.67965e-15	FMGH00015	1085426	1087345	-	648	ABC transporter ATP-binding protein	COG0488	ATPase components of ABC transporters with	R	Poorly Characterized	0005524,0016887,EC:3.6.1.3	ABC transporter ATP-binding				ABC_tran,ABC_tran,ABC_tran_2	PF00005.22,PF00005.22,PF12848.2	ABC transporter,ABC transporter,ABC transporter
FS27_001432	Shared	0.894737	0	5.74555e-13	FMGH00015	1087406	1088800	-	649	UDP-N-acetylmuramoyl-tripeptide--D-alanyl-D- alanine ligase	COG0770	UDP-N-acetylmuramyl pentapeptide synthase	M	Cellular Processing and Signaling	0005737,0005524,0047480,0007049,0008360,0009252,0051301,0071555,EC:6.3.2.10	UDP-N-acetylmuramoyl-tripeptide--D-alanyl-D-alanine ligase	6.3.2.10	00300,00550	UDP-N-acetylmuramoyl-tripeptide--D-alanyl-D-alanine ligase.	Mur_ligase_M,Mur_ligase,Mur_ligase_C	PF08245.7,PF01225.20,PF02875.16	Mur ligase middle domain,Mur ligase family, catalytic domain,Mur ligase family, glutamate ligase domain
FS27_001433	Shared	0.894737	0	5.74555e-13	FMGH00015	1088807	1089856	-	649	D-alanine--D-alanine ligase A	COG1181	D-alanine-D-alanine ligase and related ATP-grasp enzymes	M	Cellular Processing and Signaling	0005737,0000287,0005524,0008716,0030145,0008360,0009252,0071555,EC:6.3.2.4	D-alanine--D-alanine ligase	6.3.2.4	00473,00550	D-alanine--D-alanine ligase.	Dala_Dala_lig_C,Dala_Dala_lig_N,ATP-grasp_4,RimK,ATP-grasp_3,CPSase_L_D2,GARS_A	PF07478.8,PF01820.16,PF13535.1,PF08443.6,PF02655.9,PF02786.12,PF01071.14	D-ala D-ala ligase C-terminus,D-ala D-ala ligase N-terminus,ATP-grasp domain,RimK-like ATP-grasp domain,ATP-grasp domain,Carbamoyl-phosphate synthase L chain, ATP binding domain,Phosphoribosylglycinamide synthetase, ATP-grasp (A) domain
FS27_001434	Unique	0.578947	0	2.50737e-07	FMGH00015	1090052	1090723	-		hypothetical protein
FS27_001435	Shared	0.947368	0.295455	2.2023e-06	FMGH00015	1090855	1091823	-		fructose-1,6-bisphosphate aldolase, class II	COG0191	Fructose/tagatose bisphosphate aldolase	G	Metabolism	0004332,0008270,0006096,0030388,EC:4.1.2.13	class II fructose-1,6-bisphosphate aldolase	4.1.2.13	00010,00030,00031,00051,00710	Fructose-bisphosphate aldolase.	F_bP_aldolase	PF01116.15	Fructose-bisphosphate aldolase class-II
FS27_001436	Shared	0.894737	0	5.74555e-13	FMGH00015	1091969	1093213	+		6-phosphofructokinase (EC 2.7.1.11)	COG0205	6-phosphofructokinase	G	Metabolism	0005737,0003872,0046872,0047334,0006002,0046835,0061615,EC:2.7.1.90,EC:2.7.1.11	6-phosphofructokinase	2.7.1.11	00010,00030,00051,00052,04910	6-phosphofructokinase.	PFK	PF00365.15	Phosphofructokinase
FS27_001437	Shared	0.947368	0	3.58127e-14	FMGH00015	1093340	1094641	-	653	AI-2E family transporter	COG0628	Predicted permease	R	Poorly Characterized	0016021	AI-2E family transporter				UPF0118	PF01594.11	Domain of unknown function DUF20
FS27_001438	Shared	1	0	1.67965e-15	FMGH00015	1094661	1096097	-	653	adenylosuccinate lyase	COG0015	Adenylosuccinate lyase	F	Metabolism	0004018,0070626,0006189,0044208,EC:4.3.2.2	adenylosuccinate lyase	4.3.2.2	00230,00252	Adenylosuccinate lyase.	Lyase_1,ADSL_C	PF00206.15,PF10397.4	Lyase,Adenylosuccinate lyase C-terminus
FS27_001439	Unique	0.947368	0	3.58127e-14	FMGH00015	1096163	1097293	-		4Fe-4S ferredoxin	COG2768	Uncharacterized Fe-S center protein	R	Poorly Characterized						DUF362,Fer4_7,Fer4,Fer4_11,Fer4_9,Fer4_10	PF04015.7,PF12838.2,PF00037.22,PF13247.1,PF13187.1,PF13237.1	Domain of unknown function (DUF362),4Fe-4S dicluster domain,4Fe-4S binding domain,4Fe-4S dicluster domain,4Fe-4S dicluster domain,4Fe-4S dicluster domain
FS27_001440	Shared	1	0	1.67965e-15	FMGH00015	1097356	1098300	-		permease	COG0697	Permeases of the drug/metabolite transporter (DMT)	GER	Metabolism, Poorly Characterized	0016021	family transporter				EamA,EamA,EmrE	PF00892.15,PF00892.15,PF13536.1	EamA-like transporter family,EamA-like transporter family,Multidrug resistance efflux transporter
FS27_001441	Shared	0.894737	0	5.74555e-13	FMGH00015	1098388	1100361	-	656	DNA ligase, NAD-dependent	COG0272	NAD-dependent DNA ligase (contains BRCT domain	L	Information Storage and Processing	0003677,0003911,0046872,0006260,0006266,0006281,EC:6.5.1.2	NAD-dependent DNA ligase	6.5.1.2		DNA ligase (NAD(+)).	DNA_ligase_aden,DNA_ligase_OB,HHH_2,HHH_5,HHH_5,BRCT,DNA_ligase_ZBD,PTCB-BRCT	PF01653.13,PF03120.11,PF12826.2,PF14520.1,PF14520.1,PF00533.21,PF03119.11,PF12738.2	NAD-dependent DNA ligase adenylation domain,NAD-dependent DNA ligase OB-fold domain,Helix-hairpin-helix motif,Helix-hairpin-helix domain,Helix-hairpin-helix domain,BRCA1 C Terminus (BRCT) domain,NAD-dependent DNA ligase C4 zinc finger domain,twin BRCT domain
FS27_001442	Shared	0.684211	0	5.6336e-09	FMGH00015	1100402	1101085	-	656	sporulation protein YunB	ROG0134				0016020	sporulation				Spore_YunB	PF09560.5	Sporulation protein YunB (Spo_YunB)
FS27_001443	Shared	0.947368	0	3.58127e-14	FMGH00015	1101147	1102394	-	656	Uncharacterized protein YnbB	COG4100	Cystathionine beta-lyase family protein involved in	P	Metabolism	0003824,0030170	methionine gamma-lyase				Met_gamma_lyase,Cys_Met_Meta_PP	PF06838.6,PF01053.15	Methionine gamma-lyase,Cys/Met metabolism PLP-dependent enzyme
FS27_001444	Shared	0.789474	0	8.18643e-11	FMGH00015	1102448	1103449	-	656	aminopeptidase	COG1363	Cellulase M and related proteins	G	Metabolism			3.2.1.4	00500	Cellulase.	Peptidase_M42,Peptidase_M20	PF05343.9,PF01546.23	M42 glutamyl aminopeptidase,Peptidase family M20/M25/M40
FS27_001445	Shared	0.947368	0	3.58127e-14	FMGH00015	1103468	1104499	-	656	aminopeptidase	COG1363	Cellulase M and related proteins	G	Metabolism			3.2.1.4	00500	Cellulase.	Peptidase_M42,Peptidase_M20	PF05343.9,PF01546.23	M42 glutamyl aminopeptidase,Peptidase family M20/M25/M40
FS27_001446	Shared	0.947368	0	3.58127e-14	FMGH00015	1104496	1105533	-	656	Lysyl aminopeptidase	COG1363	Cellulase M and related proteins	G	Metabolism						Peptidase_M42,Peptidase_M20	PF05343.9,PF01546.23	M42 glutamyl aminopeptidase,Peptidase family M20/M25/M40
FS27_001447	Shared	0.947368	0.0227273	5.74555e-13	FMGH00015	1105556	1106938	-	656	UDP-N-acetylmuramoylalanine-D-glutamate ligase	COG0771	UDP-N-acetylmuramoylalanine-D-glutamate ligase	M	Cellular Processing and Signaling	0005737,0005524,0008764,0007049,0008360,0009252,0051301,0071555,EC:6.3.2.9	UDP-N-acetylmuramoyl-L-alanine--D-glutamate ligase	6.3.2.9	00471,00550	UDP-N-acetylmuramoyl-L-alanine--D-glutamate ligase.	Mur_ligase_M,Mur_ligase_C	PF08245.7,PF02875.16	Mur ligase middle domain,Mur ligase family, glutamate ligase domain
FS27_001448	Unique	0.684211	0	5.6336e-09	FMGH00015	1107516	1107935	-		hypothetical protein
FS27_001449	Unique	0.947368	0	3.58127e-14	FMGH00015	1108211	1108930	+		Uncharacterized protein Spy1430	COG3212	Predicted membrane protein	S	Poorly Characterized						PepSY,PepSY,Cu_amine_oxidN1	PF03413.14,PF03413.14,PF07833.6	Peptidase propeptide and YPEB domain,Peptidase propeptide and YPEB domain,Copper amine oxidase N-terminal domain
FS27_001450	Unique	0.842105	0	7.79015e-12	FMGH00015	1109016	1110827	-	659	FOG: TPR repeat, SEL1 subfamily	COG0790	FOG: TPR repeat, SEL1 subfamily	R	Poorly Characterized						Sel1,Sel1,Sel1,Sel1,Sel1,Sel1,Sel1,Sel1,Sel1,Sel1,Sel1,Sel1,Sel1,Sel1,Sel1,TPR_6	PF08238.7,PF08238.7,PF08238.7,PF08238.7,PF08238.7,PF08238.7,PF08238.7,PF08238.7,PF08238.7,PF08238.7,PF08238.7,PF08238.7,PF08238.7,PF08238.7,PF08238.7,PF13174.1	Sel1 repeat,Sel1 repeat,Sel1 repeat,Sel1 repeat,Sel1 repeat,Sel1 repeat,Sel1 repeat,Sel1 repeat,Sel1 repeat,Sel1 repeat,Sel1 repeat,Sel1 repeat,Sel1 repeat,Sel1 repeat,Sel1 repeat,Tetratricopeptide repeat
FS27_001451	Shared	0.578947	0	2.50737e-07	FMGH00015	1110869	1112332	-	659	cobyric acid synthase CobQ	COG1492	Cobyric acid synthase	H	Metabolism	0015420,0006541,0009236,0015889,0035461,EC:3.6.3.33	cobyric acid synthase	6.3.5.10	00860	Adenosylcobyric acid synthase (glutamine-hydrolyzing).	GATase_3,CbiA,AAA_26	PF07685.9,PF01656.18,PF13500.1	CobB/CobQ-like glutamine amidotransferase domain,CobQ/CobB/MinD/ParA nucleotide binding domain,AAA domain
FS27_001452	Unique	0.789474	0	8.18643e-11	FMGH00015	1112334	1113383	-	659	threonine-phosphate decarboxylase	COG0079	Histidinol-phosphate/aromatic aminotransferase and cobyric acid decarboxylase	E	Metabolism	0003824,0009058	Threonine-phosphate decarboxylase	4.1.1.81	00860	Threonine-phosphate decarboxylase.	Aminotran_1_2	PF00155.16	Aminotransferase class I and II
FS27_001453	Shared	0.473684	0	7.75592e-06	FMGH00015	1113649	1114623	-	659	cobalamin biosynthesis protein CobD	COG1270	Cobalamin biosynthesis protein CobD/CbiB	H	Metabolism	0005886,0016021,0015420,0048472,0009236,0015889,0035461,EC:3.6.3.33,EC:4.1.1.81	cobalamin biosynthesis	6.3.1.10	00860	Adenosylcobinamide-phosphate synthase.	CobD_Cbib	PF03186.8	CobD/Cbib protein
FS27_001454	Unique	0.631579	0	3.95636e-08	FMGH00015	1114620	1115198	-	659	Fructose-2,6-bisphosphatase	COG0406	Fructose-2,6-bisphosphatase	G	Metabolism						His_Phos_1	PF00300.17	Histidine phosphatase superfamily (branch 1)
FS27_001455	Unique	0.421053	0	3.81923e-05	FMGH00015	1115293	1115607	-	659	Adenosyl cobinamide kinase/adenosyl cobinamide phosphate guanylyltransferase	COG2087	Adenosyl cobinamide kinase/adenosyl cobinamide phosphate guanylyltransferase	H	Metabolism	0016301,0051188	adenosylcobinamide kinase				CobU	PF02283.11	Cobinamide kinase / cobinamide phosphate guanyltransferase
FS27_001456	Unique	0.684211	0	5.6336e-09	FMGH00015	1115604	1116374	-	659	adenosylcobinamide-GDP ribazoletransferase	COG0368	Cobalamin-5-phosphate synthase	H	Metabolism	0016020,0016740	adenosylcobinamide-GDP ribazoletransferase	2.7.8.26	00860	Adenosylcobinamide-GDP ribazoletransferase.	CobS	PF02654.10	Cobalamin-5-phosphate synthase
FS27_001457	Shared	0.631579	0	3.95636e-08	FMGH00015	1116371	1116904	-	659	putative cobinamide kinase/cobinamide phosphate guanylyltransferase CobU	COG2087	Adenosyl cobinamide kinase/adenosyl cobinamide phosphate guanylyltransferase	H	Metabolism	0016772,0044237	bifunctional adenosylcobinamide kinase adenosylcobinamide-phosphate guanylyltransferase	2.7.1.156,2.7.7.62	00860	Adenosylcobinamide kinase.,Adenosylcobinamide-phosphate guanylyltransferase.	CobU	PF02283.11	Cobinamide kinase / cobinamide phosphate guanyltransferase
FS27_001458	Shared	0.842105	0	7.79015e-12	FMGH00015	1116901	1117995	-	659	nicotinate-nucleotide-dimethylbenzimidazole phosphoribosyltransferase	COG2038	NaMN:DMB phosphoribosyltransferase	H	Metabolism	0016740	Nicotinate-nucleotide--dimethylbenzimidazole phosphoribosyltransferase	2.4.2.21	00740,00860	Nicotinate-nucleotide--dimethylbenzimidazole phosphoribosyltransferase.	DBI_PRT	PF02277.12	Phosphoribosyltransferase
FS27_001459	Shared	0.789474	0	8.18643e-11	FMGH00015	1117992	1119371	-	659	cobyrinic acid a,c-diamide synthase	COG1797	Cobyrinic acid a,c-diamide synthase	H	Metabolism			6.3.5.9,6.3.5.11	00860	Hydrogenobyrinic acid a,c-diamide synthase (glutamine-hydrolyzing).,Cobyrinate a,c-diamide synthase (glutamine-hydrolyzing).	GATase_3,CbiA	PF07685.9,PF01656.18	CobB/CobQ-like glutamine amidotransferase domain,CobQ/CobB/MinD/ParA nucleotide binding domain
FS27_001460	Shared	1	0	1.67965e-15	FMGH00015	1119723	1121189	-		stage IV sporulation protein A	ROG0086				0005737,0005524,0016887,0030435,EC:3.6.1.3	stage IV sporulation A				Spore_IV_A	PF09547.5	Stage IV sporulation protein A (spore_IV_A)
FS27_001461	Shared	0.842105	0	7.79015e-12	FMGH00015	1121505	1122911	-		hypothetical protein										DUF3794,DUF3794	PF12673.2,PF12673.2	Domain of unknown function (DUF3794),Domain of unknown function (DUF3794)
FS27_001462	Unique	0.315789	0	0.000755633	FMGH00015	1123227	1124522	-		Predicted transcriptional regulator	COG2932	Predicted transcriptional regulator	K	Information Storage and Processing			3.6.4.-		Acting on acid anhydrides; involved in cellular and subcellular movement.	HTH_3,HTH_19,HTH_31	PF01381.17,PF12844.2,PF13560.1	Helix-turn-helix,Helix-turn-helix domain,Helix-turn-helix domain
FS27_001463	Shared	0.473684	0	7.75592e-06	FMGH00015	1124608	1125213	-	663	ribonuclease M5	COG1658	Small primase-like proteins (Toprim domain)	L	Information Storage and Processing			3.1.26.8		Ribonuclease M5.	DUF4093	PF13331.1	Domain of unknown function (DUF4093)
FS27_001464	Shared	0.789474	0	8.18643e-11	FMGH00015	1125223	1126284	-	663	DNA polymerase III, delta subunit	COG1466	DNA polymerase III, delta subunit	L	Information Storage and Processing	0009360,0003677,0003887,0006260,0071897,EC:2.7.7.7	DNA polymerase III subunit delta	2.7.7.7	00230,00240,03030	DNA-directed DNA polymerase.	DNA_pol3_delta	PF06144.8	DNA polymerase III, delta subunit
FS27_001465	Shared	1	0	1.67965e-15	FMGH00015	1126325	1126756	-	663	Predicted membrane protein	COG2510	Predicted membrane protein	S	Poorly Characterized	0016021	family transporter				EamA	PF00892.15	EamA-like transporter family
FS27_001466	Shared	0.947368	0	3.58127e-14	FMGH00015	1126753	1127970	-	663	pyridoxal kinase	COG2240	Pyridoxal/pyridoxine/pyridoxamine kinase	H	Metabolism	0005524,0008478,0009443,0016310,EC:2.7.1.35	pyridoxamine kinase				Phos_pyr_kin,PfkB	PF08543.7,PF00294.19	Phosphomethylpyrimidine kinase,pfkB family carbohydrate kinase
FS27_001467	Shared	0.842105	0	7.79015e-12	FMGH00015	1127967	1131341	-	663	helicase-exonuclease AddAB, AddB subunit	COG3857	ATP-dependent nuclease, subunit B	L	Information Storage and Processing	0003677,0004386,0004527,0005524,0006281,0090305	ATP-dependent nuclease subunit B	3.6.1.-	00500,00540,00790	In phosphorous-containing anhydrides.	PDDEXK_1	PF12705.2	PD-(D/E)XK nuclease superfamily
FS27_001468	Unique	0.947368	0	3.58127e-14	FMGH00015	1131483	1132169	+	664	DNA-binding response regulator	COG0745	Response regulators consisting of a CheY-like	TK	Cellular Processing and Signaling, Information Storage and Processing						Response_reg,Trans_reg_C	PF00072.19,PF00486.23	Response regulator receiver domain,Transcriptional regulatory protein, C terminal
FS27_001469	Unique	0.894737	0	5.74555e-13	FMGH00015	1132166	1133953	+	664	Sensor protein VanSB	COG2205	Osmosensitive K+ channel histidine kinase	T	Cellular Processing and Signaling						HATPase_c,HisKA,HAMP	PF02518.21,PF00512.20,PF00672.20	Histidine kinase-, DNA gyrase B-, and HSP90-like ATPase,His Kinase A (phospho-acceptor) domain,HAMP domain
FS27_001470	Shared	1	0	1.67965e-15	FMGH00015	1134074	1135549	-		inosine-5-monophosphate dehydrogenase	COG0516	IMP dehydrogenase/GMP reductase	F	Metabolism	0000166,0003938,0046872,0006177,0055114,EC:1.1.1.205	IMP dehydrogenase	1.1.1.205	00230	IMP dehydrogenase.	IMPDH,CBS,CBS,FMN_dh	PF00478.20,PF00571.23,PF00571.23,PF01070.13	IMP dehydrogenase / GMP reductase domain,CBS domain,CBS domain,FMN-dependent dehydrogenase
FS27_001471	Shared	0.894737	0	5.74555e-13	FMGH00015	1135658	1136401	-	666	acyl-ACP thioesterase	COG3884	Acyl-ACP thioesterase	I	Metabolism	0016790,0006633	Acyl-ACP thioesterase				Acyl-ACP_TE	PF01643.12	Acyl-ACP thioesterase
FS27_001472	Shared	0.842105	0	7.79015e-12	FMGH00015	1136398	1137021	-	666	hypothetical protein	ROG3004
FS27_001473	Shared	0.789474	0	8.18643e-11	FMGH00015	1137206	1138291	+		ATPase	ROG0429
FS27_001474	Shared	0.842105	0	7.79015e-12	FMGH00015	1138352	1139245	-		Lysozyme M1	COG3757	Lyzozyme M1 (1,4-beta-N-acetylmuramidase)	M	Cellular Processing and Signaling	0016020,0009056,0043170	Lysozyme M1 precursor				Glyco_hydro_25	PF01183.15	Glycosyl hydrolases family 25
FS27_001475	Unique	0.789474	0	8.18643e-11	FMGH00015	1139555	1140280	+		glucosamine-6-phosphate deaminase	COG0363	6-phosphogluconolactonase/Glucosamine-6-phosphate isomerase/deaminase	G	Metabolism	0004342,0005975,0006044,EC:3.5.99.6	glucosamine-6-phosphate deaminase [	3.5.99.6	00530	Glucosamine-6-phosphate deaminase.	Glucosamine_iso	PF01182.15	Glucosamine-6-phosphate isomerases/6-phosphogluconolactonase
FS27_001476	Shared	0.789474	0	8.18643e-11	FMGH00015	1140428	1141609	+	670	sporulation integral membrane protein YlbJ	COG3314	Uncharacterized protein conserved in bacteria	S	Poorly Characterized	0016021	sporulation				Gate	PF07670.9	Nucleoside recognition
FS27_001477	Shared	0.684211	0	5.6336e-09	FMGH00015	1141652	1141864	+	670	hypothetical protein
FS27_001478	Shared	0.894737	0	5.74555e-13	FMGH00015	1141903	1142748	-	671	zinc ABC transporter permease	COG1108	ABC-type Mn2+/Zn2+ transport systems, permease components	P	Metabolism	0005886,0016021,0005524,0042626,0055085	metal ABC transporter permease				ABC-3	PF00950.12	ABC 3 transport family
FS27_001479	Shared	0.894737	0	5.74555e-13	FMGH00015	1142748	1143551	-	671	zinc import ATP-binding protein ZnuC	COG1121	ABC-type Mn/Zn transport systems, ATPase component	P	Metabolism	0005524,0016887,EC:3.6.1.3	metal ABC transporter ATP-binding	3.6.3.-	02010	Acting on acid anhydrides; catalyzing transmembrane movement of substances.	ABC_tran	PF00005.22	ABC transporter
FS27_001480	Shared	0.894737	0	5.74555e-13	FMGH00015	1143548	1144516	-	671	ABC transporter substrate-binding protein	COG0803	ABC-type metal ion transport system, periplasmic	P	Metabolism	0006810	zinc ABC transporter substrate-binding				TroA	PF01297.12	Periplasmic solute binding protein family
FS27_001481	Shared	0.842105	0	7.79015e-12	FMGH00015	1144765	1145295	-	672	hypothetical protein	ROG3441
FS27_001482	Shared	0.947368	0.0227273	5.74555e-13	FMGH00015	1145299	1145796	-	672	pantetheine-phosphate adenylyltransferase	COG0669	Phosphopantetheine adenylyltransferase	H	Metabolism	0005737,0004595,0005524,0015937,EC:2.7.7.3	pantetheine-phosphate adenylyltransferase	2.7.7.3	00770	Pantetheine-phosphate adenylyltransferase.	CTP_transf_2,Citrate_ly_lig	PF01467.21,PF08218.6	Cytidylyltransferase,Citrate lyase ligase C-terminal domain
FS27_001483	Shared	0.894737	0	5.74555e-13	FMGH00015	1145793	1146353	-	672	RsmD family RNA methyltransferase	COG0742	N6-adenine-specific methylase	L	Information Storage and Processing	0003676,0008168,0031167	16S rRNA (guanine(966)-N(2))-methyltransferase				Cons_hypoth95,Methyltransf_26,Methyltransf_18,MTS,Methyltransf_31,Methyltransf_24,UPF0020,TRM,Met_10,Methyltrans_SAM,PrmA	PF03602.10,PF13659.1,PF12847.2,PF05175.9,PF13847.1,PF13578.1,PF01170.13,PF02005.11,PF02475.11,PF10672.4,PF06325.8	Conserved hypothetical protein 95,Methyltransferase domain,Methyltransferase domain,Methyltransferase small domain,Methyltransferase domain,Methyltransferase domain,Putative RNA methylase family UPF0020,N2,N2-dimethylguanosine tRNA methyltransferase,Met-10+ like-protein,S-adenosylmethionine-dependent methyltransferase,Ribosomal protein L11 methyltransferase (PrmA)
FS27_001484	Shared	1	0	1.67965e-15	FMGH00015	1146387	1148210	-	672	excinuclease ABC subunit C	COG0322	Nuclease subunit of the excinuclease complex	L	Information Storage and Processing	0005737,0009380,0003677,0009381,0006289,0009432,0090305	excinuclease ABC subunit				UvrC_HhH_N,GIY-YIG,UVR,HHH_2	PF08459.6,PF01541.19,PF02151.14,PF12826.2	UvrC Helix-hairpin-helix N-terminal,GIY-YIG catalytic domain,UvrB/uvrC motif,Helix-hairpin-helix motif
FS27_001485	Shared	0.684211	0	5.6336e-09	FMGH00015	1148229	1149071	-	672	Vancomycin B-type resistance protein VanW	COG2720	Uncharacterized vancomycin resistance protein	V	Cellular Processing and Signaling						VanW	PF04294.8	VanW like protein
FS27_001486	Shared	1	0.0681818	8.43428e-13	FMGH00015	1149236	1149499	-		HPr-like protein Crh	COG1925	Phosphotransferase system, HPr-related proteins	G	Metabolism	0005737,0004674,0006468,0009401,EC:2.7.11	HPr family phosphocarrier				PTS-HPr	PF00381.14	PTS HPr component phosphorylation site
FS27_001487	Shared	0.894737	0	5.74555e-13	FMGH00015	1149904	1152270	-		endonuclease MutS2	COG1193	Mismatch repair ATPase (MutS family)	L	Information Storage and Processing	0004519,0005524,0016887,0030983,0006298,0045910,0090305,EC:3.6.1.3	endonuclease 2				MutS_V,Smr	PF00488.16,PF01713.16	MutS domain V,Smr domain
FS27_001488	Unique	0.736842	0	7.21858e-10	FMGH00015	1152817	1153353	+	675	DNA-directed RNA polymerase specialized sigma subunit,	COG1595	DNA-directed RNA polymerase specialized sigma subunit,	K	Information Storage and Processing	0003677,0003700,0016987,0006352,0006355	sigma-70 family RNA polymerase sigma factor				Sigma70_r2,Sigma70_r4_2	PF04542.9,PF08281.7	Sigma-70 region 2,Sigma-70, region 4
FS27_001489	Unique	0.842105	0	7.79015e-12	FMGH00015	1153350	1154921	+	675	hypothetical protein
FS27_001490	Shared	0.789474	0	8.18643e-11	FMGH00015	1155045	1155884	+	676	Fumarate hydratase class I, alpha region (EC 4.2.1.2); L(+)-tartrate dehydratase alpha subunit (EC 4.2.1.32)	COG1951	Tartrate dehydratase alpha subunit/Fumarate hydratase class	C	Metabolism	0016829	fumarate hydratase	4.2.1.2	00020,00720,05211	Fumarate hydratase.	Fumerase	PF05681.9	Fumarate hydratase (Fumerase)
FS27_001491	Shared	0.842105	0	7.79015e-12	FMGH00015	1155907	1156734	+	676	alpha/beta hydrolase	COG0596	Predicted hydrolases or acyltransferases (alpha/beta hydrolase	R	Poorly Characterized						Abhydrolase_6,Abhydrolase_1,Abhydrolase_5	PF12697.2,PF00561.15,PF12695.2	Alpha/beta hydrolase family,alpha/beta hydrolase fold,Alpha/beta hydrolase family
FS27_001492	Shared	0.842105	0	7.79015e-12	FMGH00015	1156773	1157327	+	676	Fumarate hydratase class I, beta region (EC 4.2.1.2); L(+)-tartrate dehydratase beta subunit (EC 4.2.1.32)	COG1838	Tartrate dehydratase beta subunit/Fumarate hydratase class	C	Metabolism	0004333,EC:4.2.1.2	Fe-S-containing hydro-lyase	4.2.1.2	00020,00720,05211	Fumarate hydratase.	Fumerase_C	PF05683.7	Fumarase C-terminus
FS27_001493	Unique	0.894737	0	5.74555e-13	FMGH00015	1157372	1158004	+	676	M. jannaschii predicted coding region MJ0455	COG4887	Uncharacterized metal-binding protein conserved in archaea	R	Poorly Characterized						DUF1847	PF08901.6	Protein of unknown function (DUF1847)
FS27_001494	Unique	0.947368	0	3.58127e-14	FMGH00015	1158109	1158381	-		hypothetical protein
FS27_001495	Unique	0.684211	0	5.6336e-09	FMGH00015	1158527	1159183	+		Phosphoglycolate phosphatase (EC 3.1.3.18)	COG0546	Predicted phosphatases	R	Poorly Characterized	0008967,0016311,EC:3.1.3.18	HAD family hydrolase	3.1.3.18	00630	Phosphoglycolate phosphatase.	HAD_2,HAD,Hydrolase_like,Hydrolase,NIF	PF13419.1,PF12710.2,PF13242.1,PF00702.21,PF03031.13	Haloacid dehalogenase-like hydrolase,haloacid dehalogenase-like hydrolase,HAD-hyrolase-like,haloacid dehalogenase-like hydrolase,NLI interacting factor-like phosphatase
FS27_001496	Shared	0.894737	0	5.74555e-13	FMGH00015	1159367	1160026	+	679	cAMP-binding proteins - catabolite gene activator	COG0664	cAMP-binding proteins - catabolite gene activator	T	Cellular Processing and Signaling						cNMP_binding,HTH_Crp_2	PF00027.24,PF13545.1	Cyclic nucleotide-binding domain,Crp-like helix-turn-helix domain
FS27_001497	Shared	0.789474	0	8.18643e-11	FMGH00015	1160072	1161151	+	679	ABC transporter, substrate-binding protein (cluster 10, nitrate/sulfonate/bicarbonate)	COG0715	ABC-type nitrate/sulfonate/bicarbonate transport systems, periplasmic components	P	Metabolism						NMT1_2,NMT1,VitK2_biosynth	PF13379.1,PF09084.6,PF02621.9	NMT1-like family,NMT1/THI5 like,Menaquinone biosynthesis
FS27_001498	Shared	0.736842	0	7.21858e-10	FMGH00015	1161123	1161920	+	679	ABC-type nitrate/sulfonate/bicarbonate transport system, permease component	COG0600	ABC-type nitrate/sulfonate/bicarbonate transport system, permease component	P	Metabolism	0016020	ABC transporter permease subunit				BPD_transp_1	PF00528.17	Binding-protein-dependent transport system inner membrane component
FS27_001499	Shared	0.789474	0	8.18643e-11	FMGH00015	1161917	1162510	+	679	ABC transporter ATP-binding subunit	COG4525	ABC-type taurine transport system, ATPase component	P	Metabolism	0005524,0016887,EC:3.6.1.3	ATP-binding cassette domain-containing				ABC_tran,AAA_21	PF00005.22,PF13304.1	ABC transporter,AAA domain
FS27_001500	Shared	0.842105	0	7.79015e-12	FMGH00015	1162912	1164225	+		Neopullulanase (EC 3.2.1.135)	COG0366	Glycosidases	G	Metabolism	0003824,0005975	maltodextrin glucosidase				Alpha-amylase	PF00128.19	Alpha amylase, catalytic domain
FS27_001501	Shared	0.947368	0	3.58127e-14	FMGH00015	1164292	1165368	-	681	S-methyl-5-thioribose-1-phosphate isomerase	COG0182	Predicted translation initiation factor 2B subunit,	J	Information Storage and Processing	0046523,0019284,0019509,EC:5.3.1.23	S-methyl-5-thioribose-1-phosphate isomerase	5.3.1.23	00271	S-methyl-5-thioribose-1-phosphate isomerase.	IF-2B	PF01008.12	Initiation factor 2 subunit family
FS27_001502	Shared	0.736842	0	7.21858e-10	FMGH00015	1165365	1166084	-	681	L-ribulose-5-phosphate 4-epimerase	COG0235	Ribulose-5-phosphate 4-epimerase and related epimerases and	G	Metabolism			4.1.2.17	00051	L-fuculose-phosphate aldolase.	Aldolase_II	PF00596.16	Class II Aldolase and Adducin N-terminal domain
FS27_001503	Shared	0.894737	0	5.74555e-13	FMGH00015	1166047	1166880	-	681	ferredoxin	COG1146	Ferredoxin	C	Metabolism	0046872,0051539	4Fe-4S dicluster domain-containing				Fer4,Fer4_6,Fer4_10	PF00037.22,PF12837.2,PF13237.1	4Fe-4S binding domain,4Fe-4S binding domain,4Fe-4S dicluster domain
FS27_001504	Shared	0.789474	0	8.18643e-11	FMGH00015	1166994	1167281	-	682	hypothetical protein	COG1359	Uncharacterized conserved protein	S	Poorly Characterized						ABM	PF03992.11	Antibiotic biosynthesis monooxygenase
FS27_001505	Shared	0.947368	0	3.58127e-14	FMGH00015	1167320	1167739	-	682	YqgF family RNAse H domain-containing protein	COG0816	Predicted endonuclease involved in recombination (possible	L	Information Storage and Processing	0005737,0003676,0004518,0000967,0090305	Holliday junction resolvase	3.1.-.-		Acting on ester bonds.	UPF0081	PF03652.10	Uncharacterised protein family (UPF0081)
FS27_001506	Shared	0.894737	0	5.74555e-13	FMGH00015	1167827	1168972	-		site-specific integrase	COG0582	Integrase	L	Information Storage and Processing	0003677,0006310,0015074	site-specific integrase				Phage_integrase,Phage_int_SAM_3	PF00589.17,PF14659.1	Phage integrase family,Phage integrase, N-terminal SAM-like domain
FS27_001507	Unique	0.684211	0	5.6336e-09	FMGH00015	1169146	1170459	-	684	sodium:proton antiporter	COG1757	Na+/H+ antiporter	C	Metabolism						Na_H_antiporter,Na_H_antiporter	PF03553.9,PF03553.9	Na+/H+ antiporter family,Na+/H+ antiporter family
FS27_001508	Shared	0.578947	0	2.50737e-07	FMGH00015	1170590	1171381	-	684	diaminopimelate epimerase	COG0253	Diaminopimelate epimerase	E	Metabolism	0005737,0008837,0009089,EC:5.1.1.7	diaminopimelate epimerase	5.1.1.7	00300	Diaminopimelate epimerase.	DAP_epimerase,DAP_epimerase	PF01678.14,PF01678.14	Diaminopimelate epimerase,Diaminopimelate epimerase
FS27_001509	Shared	0.947368	0	3.58127e-14	FMGH00015	1171704	1173812	+		Glutamine synthetase type III, GlnN (EC 6.3.1.2)	COG3968	Uncharacterized protein related to glutamine synthetase	R	Poorly Characterized	0004356,0006807,EC:6.3.1.2	glutamine synthetase type III	6.3.1.2	00251,00550,00910,02020	Glutamate--ammonia ligase.	GSIII_N,Gln-synt_C	PF12437.3,PF00120.19	Glutamine synthetase type III N terminal,Glutamine synthetase, catalytic domain
FS27_001510	Unique	0.894737	0	5.74555e-13	FMGH00015	1174106	1174540	+		hypothetical protein
FS27_001511	Shared	0.526316	0	1.45359e-06	FMGH00015	1174773	1175666	-		Aldose 1-epimerase	COG2017	Galactose mutarotase and related enzymes	G	Metabolism	0016853,0005975	galactose mutarotase	5.1.3.3	00010	Aldose 1-epimerase.	Aldose_epim	PF01263.15	Aldose 1-epimerase
FS27_001512	Unique	1	0	1.67965e-15	FMGH00015	1175941	1177233	+	688	adenylosuccinate synthase	COG0104	Adenylosuccinate synthase	F	Metabolism	0005737,0000287,0004019,0005525,0044208,EC:6.3.4.4	adenylosuccinate synthase	6.3.4.4	00230,00252	Adenylosuccinate synthase.	Adenylsucc_synt	PF00709.16	Adenylosuccinate synthetase
FS27_001513	Shared	1	0	1.67965e-15	FMGH00015	1177302	1179173	+	688	C-terminal processing peptidase chloroplastic	COG0793	Periplasmic protease	M	Cellular Processing and Signaling			3.4.21.102		C-terminal processing peptidase.	Peptidase_S41,SLH,SLH,PDZ_2,PDZ,Tricorn_PDZ	PF03572.13,PF00395.15,PF00395.15,PF13180.1,PF00595.19,PF14685.1	Peptidase family S41,S-layer homology domain,S-layer homology domain,PDZ domain,PDZ domain (Also known as DHR or GLGF),Tricorn protease PDZ domain
FS27_001514	Shared	0.947368	0	3.58127e-14	FMGH00015	1179256	1180428	+	689	Metal chaperone, involved in Zn homeostasis	COG0523	Putative GTPases (G3E family)	R	Poorly Characterized	0009236	cobalamin biosynthesis				cobW,CobW_C	PF02492.14,PF07683.9	CobW/HypB/UreG, nucleotide-binding domain,Cobalamin synthesis protein cobW C-terminal domain
FS27_001515	Shared	1	0	1.67965e-15	FMGH00015	1180442	1181389	+	689	Putative GTPases (G3E family)	COG0523	Putative GTPases (G3E family)	R	Poorly Characterized						cobW	PF02492.14	CobW/HypB/UreG, nucleotide-binding domain
FS27_001516	Shared	1	0	1.67965e-15	FMGH00015	1181602	1182957	+	690	Flavoprotein	COG0426	Uncharacterized flavoproteins	C	Metabolism	0005506,0009055,0010181,0055114	MBL fold metallo-hydrolase				Lactamase_B	PF00753.22	Metallo-beta-lactamase superfamily
FS27_001517	Shared	0.894737	0.0454545	7.5349e-11	FMGH00015	1183016	1183174	+	690	rubredoxin-2	COG1773	Rubredoxin	C	Metabolism	0005506,0009055,0055114	rubredoxin				Rubredoxin	PF00301.15	Rubredoxin
FS27_001518	Shared	0.947368	0	3.58127e-14	FMGH00015	1183332	1184576	-		glycosyl transferase family 2	COG1215	Glycosyltransferases, probably involved in cell wall	M	Cellular Processing and Signaling	0016021	glycosyltransferase				Glyco_tranf_2_3,Glyco_trans_2_3,Glycos_transf_2,Glyco_transf_21	PF13641.1,PF13632.1,PF00535.21,PF13506.1	Glycosyltransferase like family 2,Glycosyl transferase family group 2,Glycosyl transferase family 2,Glycosyl transferase family 21
FS27_001519	Shared	0.947368	0	3.58127e-14	FMGH00015	1184855	1185967	+	692	Glycine betaine/L-proline transport ATP-binding protein ProV (TC 3.A.1.12.1)	COG1125	ABC-type proline/glycine betaine transport systems, ATPase	E	Metabolism	0016020,0005524,0016887,0031460,EC:3.6.1.3	ATP-binding cassette domain-containing	3.6.3.30	02010	Fe(3+)-transporting ATPase.	ABC_tran,CBS,CBS,AAA_21	PF00005.22,PF00571.23,PF00571.23,PF13304.1	ABC transporter,CBS domain,CBS domain,AAA domain
FS27_001520	Shared	0.947368	0	3.58127e-14	FMGH00015	1185974	1186600	+	692	ABC transporter, permease protein (cluster 13, osmolytes)	COG1174	ABC-type proline/glycine betaine transport systems, permease	E	Metabolism	0005886,0016021,0006810	ABC transporter permease				BPD_transp_1	PF00528.17	Binding-protein-dependent transport system inner membrane component
FS27_001521	Shared	0.947368	0	3.58127e-14	FMGH00015	1186597	1188159	+	692	glycine betaine/L-proline ABC transporter permease/substrate-binding protein	COG1174	ABC-type proline/glycine betaine transport systems, permease	E	Metabolism	0005886,0016021,0005215,0006810	ABC transporter permease subunit				OpuAC,BPD_transp_1	PF04069.7,PF00528.17	Substrate binding domain of ABC-type glycine betaine transport system,Binding-protein-dependent transport system inner membrane component
FS27_001522	Shared	0.842105	0.0227273	1.07145e-10	FMGH00015	1188221	1188601	-	693	hypothetical protein	ROG1016									DUF4363	PF14276.1	Domain of unknown function (DUF4363)
FS27_001523	Shared	0.894737	0	5.74555e-13	FMGH00015	1188598	1189290	-	693	UPF0702 transmembrane protein YetF	COG2323	Predicted membrane protein	S	Poorly Characterized	0016021	DUF421 domain-containing				DUF421	PF04239.7	Protein of unknown function (DUF421)
[truncated: 2,483 more rows]

## Sheet: OTU41-specific core genes
Gene	Scaffold	Start	End	Strand	Operon	Annotation	COG	COG Description	COG Functional Category	COG Supercategory	GO Terms	GO Descriptions	EC	KEGG Groups	KEGG Description	Pfam Families	Pfams	Pfam descriptions
[truncated: 117 more rows]
