# Supplementary material for: Limited effects of long-term daily cranberry consumption on the gut microbiome in a placebo-controlled study of women with recurrent urinary tract infections
Source: BMC Microbiol. 2021 Feb 18;21:53. doi: 10.1186/s12866-021-02106-4 (PMC7890861; doi:10.1186/s12866-021-02106-4)
Supplement: Supplementary file 4 — Additional file 4. De-identified sample metadata, which includes sample ID, study arm, anonymous patient ID, and visit information. [file 12866_2021_2106_MOESM4_ESM.txt]

#SampleID	Treatment	Patient	Visit
CRNd00001-1	Placebo	01-001	Baseline
CRNd00002-1	Placebo	01-001	UTI
CRNd00003-1	Placebo	01-001	Week24
CRNd00004-1	Placebo	01-002	Baseline
CRNd00005-1	Placebo	01-002	Week24
CRNd00006-1	Cranberry	01-003	Baseline
CRNd00007-1	Cranberry	01-003	Week24
CRNd00008-1	Placebo	01-008	Baseline
CRNd00009-1	Placebo	01-008	Week24
CRNd00010-1	Cranberry	01-010	Baseline
CRNd00011-1	Cranberry	01-010	Week24
CRNd00012-1	Cranberry	01-015	Baseline
CRNd00013-1	Cranberry	01-020	Baseline
CRNd00014-1	Cranberry	01-020	Week24
CRNd00015-1	Placebo	01-024	Baseline
CRNd00016-1	Placebo	01-024	Week24
CRNd00017-1	Cranberry	01-027	Baseline
CRNd00018-1	Cranberry	01-027	Week24
CRNd00019-1	Placebo	01-029	Baseline
CRNd00020-1	Placebo	01-029	Week24
CRNd00021-1	Cranberry	01-032	Baseline
CRNd00022-1	Placebo	01-034	Baseline
CRNd00023-1	Placebo	01-034	UTI
CRNd00024-1	Placebo	01-034	Week24
CRNd00025-1	Placebo	01-035	Baseline
CRNd00026-1	Cranberry	01-036	Baseline
CRNd00027-1	Cranberry	01-036	Week24
CRNd00028-1	Placebo	01-039	Baseline
CRNd00029-1	Placebo	01-039	Week24
CRNd00030-1	Cranberry	01-041	Baseline
CRNd00031-1	Cranberry	02-001	Baseline
CRNd00032-1	Cranberry	02-001	UTI
CRNd00033-1	Cranberry	02-001	Week24
CRNd00034-1	Placebo	02-006	Baseline
CRNd00035-1	Placebo	02-006	Week24
CRNd00036-1	Cranberry	02-007	Baseline
CRNd00037-1	Cranberry	02-007	Week24
CRNd00038-1	Cranberry	02-008	Baseline
CRNd00039-1	Cranberry	02-008	Week24
CRNd00040-1	Cranberry	02-012	Baseline
CRNd00042-1	Placebo	02-013	Baseline
CRNd00043-1	Placebo	02-013	Week24
CRNd00044-1	Cranberry	02-014	Baseline
CRNd00045-1	Cranberry	02-014	Week24
CRNd00046-1	Cranberry	02-015	Baseline
CRNd00047-1	Placebo	02-017	Baseline
CRNd00048-1	Placebo	02-017	Week24
CRNd00049-1	Placebo	02-018	Baseline
CRNd00050-1	Placebo	02-018	Week24
CRNd00051-1	Cranberry	02-021	Baseline
CRNd00052-1	Cranberry	02-021	Week24
CRNd00053-1	Placebo	02-022	Baseline
CRNd00054-1	Cranberry	02-025	Baseline
CRNd00055-1	Cranberry	02-025	Week24
CRNd00056-1	Cranberry	02-026	Baseline
CRNd00057-1	Cranberry	02-026	Week24
CRNd00058-1	Placebo	02-034	Baseline
CRNd00059-1	Placebo	02-035	Baseline
CRNd00060-1	Placebo	02-035	Week24
CRNd00061-1	Cranberry	02-037	Baseline
CRNd00063-1	Cranberry	02-038	Baseline
CRNd00064-1	Cranberry	02-038	Week24
CRNd00065-1	Cranberry	02-039	Baseline
CRNd00066-1	Placebo	02-042	Baseline
CRNd00067-1	Placebo	02-042	Week24
CRNd00068-1	Cranberry	02-044	Baseline
CRNd00069-1	Cranberry	02-044	Week24
CRNd00070-1	Placebo	02-051	Baseline
CRNd00071-1	Placebo	02-051	Week24
CRNd00072-1	Cranberry	04-001	Baseline
CRNd00073-1	Cranberry	04-001	Week24
CRNd00074-1	Placebo	04-009	Baseline
CRNd00075-1	Placebo	04-013	Baseline
CRNd00076-1	Placebo	04-013	Week24
CRNd00077-1	Cranberry	04-017	Baseline
CRNd00078-1	Cranberry	04-017	Week24
CRNd00079-1	Placebo	04-018	Baseline
CRNd00080-1	Placebo	04-018	Week24
CRNd00081-1	Placebo	04-023	Baseline
CRNd00082-1	Cranberry	04-026	Baseline
CRNd00083-1	Cranberry	04-026	UTI
CRNd00084-1	Cranberry	04-026	Week24
CRNd00085-1	Placebo	04-027	Baseline
CRNd00086-1	Cranberry	04-028	Baseline
CRNd00087-1	Cranberry	04-028	Week24
CRNd00088-1	Placebo	04-031	Baseline
CRNd00089-1	Placebo	04-031	Week24
CRNd00090-1	Placebo	04-032	Baseline
CRNd00091-1	Placebo	07-001	Baseline
CRNd00092-1	Placebo	07-001	UTI
CRNd00093-1	Placebo	07-001	UTI
CRNd00094-1	Placebo	07-001	Week24
CRNd00095-1	Placebo	07-003	Baseline
CRNd00096-1	Placebo	07-003	Week24
CRNd00097-1	Cranberry	07-007	Baseline
CRNd00098-1	Cranberry	07-007	Week24
CRNd00099-1	Placebo	07-011	Baseline
CRNd00100-1	Placebo	07-011	Week24
CRNd00101-1	Placebo	07-012	Baseline
CRNd00102-1	Placebo	07-012	Week24
CRNd00103-1	Placebo	09-001	Baseline
CRNd00104-1	Placebo	09-001	Week24
CRNd00105-1	Cranberry	09-002	Baseline
CRNd00106-1	Cranberry	09-002	Week24
CRNd00107-1	Cranberry	09-003	Baseline
CRNd00108-1	Cranberry	09-003	Week24
CRNd00109-1	Cranberry	09-004	Baseline
CRNd00110-1	Placebo	09-005	Baseline
CRNd00111-1	Placebo	09-005	Week24
CRNd00112-1	Cranberry	09-006	Baseline
CRNd00113-1	Cranberry	09-006	UTI
CRNd00114-1	Cranberry	09-006	Week24
CRNd00115-1	Placebo	09-007	Baseline
CRNd00116-1	Placebo	09-007	Week24
CRNd00117-1	Cranberry	09-009	Baseline
CRNd00118-1	Cranberry	09-010	Baseline
CRNd00119-1	Cranberry	09-010	Week24
CRNd00120-1	Cranberry	09-011	Baseline
CRNd00121-1	Cranberry	09-011	Week24
CRNd00122-1	Cranberry	11-002	Baseline
CRNd00123-1	Cranberry	11-002	Week24
CRNd00124-1	Placebo	11-006	Baseline
CRNd00125-1	Placebo	11-006	Week24
CRNd00126-1	Placebo	11-007	Baseline
CRNd00127-1	Placebo	11-007	Week24
CRNd00128-1	Placebo	11-008	Baseline
CRNd00129-1	Placebo	11-008	Week24
CRNd00130-1	Placebo	12-001	Baseline
CRNd00131-1	Placebo	12-001	Week24
CRNd00132-1	Cranberry	12-002	Baseline
CRNd00133-1	Cranberry	12-002	Week24
