# Supplementary material for: Limited effects of long-term daily cranberry consumption on the gut microbiome in a placebo-controlled study of women with recurrent urinary tract infections
Source: BMC Microbiol. 2021 Feb 18;21:53. doi: 10.1186/s12866-021-02106-4 (PMC7890861; doi:10.1186/s12866-021-02106-4)
Supplement: Supplementary file 6 — Additional file 6. The unfiltered raw count OTU table generated by UPARSE for all sequenced samples. [file 12866_2021_2106_MOESM6_ESM.txt]

OTUId	CRNd00091-1	CRNd00020-1	CRNd00063-1	CRNd00019-1	CRNd00124-1	CRNd00070-1	CRNd00074-1	CRNd00045-1	CRNd00128-1	CRNd00106-1	CRNd00090-1	CRNd00132-1	CRNd00095-1	CRNd00087-1	CRNd00085-1	CRNd00013-1	CRNd00030-1	CRNd00037-1	CRNd00034-1	CRNd00015-1	CRNd00056-1	CRNd00017-1	CRNd00102-1	CRNd00016-1	CRNd00111-1	CRNd00023-1	CRNd00067-1	CRNd00021-1	CRNd00058-1	CRNd00059-1	CRNd00025-1	CRNd00133-1	CRNd00081-1	CRNd00022-1	CRNd00003-1	CRNd00119-1	CRNd00031-1	CRNd00036-1	CRNd00086-1	CRNd00103-1	CRNd00011-1	CRNd00093-1	CRNd00113-1	CRNd00042-1	CRNd00116-1	CRNd00117-1	CRNd00055-1	CRNd00105-1	CRNd00118-1
OTU_5;size=73841;	2272	1387	1064	555	574	204	606	676	11	541	648	399	1114	58	716	111	3928	208	334	106	208	598	0	80	1155	808	1190	23	12	635	787	145	732	382	0	661	1554	35	156	1310	384	2884	677	1443	376	541	300	198	1142
OTU_815;size=42;	15	38	1	15	2	0	7	19	4	0	33	1	0	5	2	0	35	20	3	0	0	1	0	0	6	7	11	0	0	16	5	1	13	8	0	3	9	1	15	4	20	57	2	7	6	1	2	10	30
OTU_63;size=6020;	108	45	179	0	1	6	162	0	3	11	0	143	0	24	0	3	232	73	0	84	0	17	38	43	76	42	242	55	3	70	26	27	136	88	2	0	0	2	21	63	985	266	95	182	143	6	35	10	0
OTU_3;size=104718;	1221	1267	511	1722	539	559	670	2022	39	77	1354	1650	181	375	453	532	0	490	1295	65	239	1345	0	78	1198	458	2618	150	114	309	222	294	1661	336	41	2225	727	258	322	846	661	3263	951	2394	2614	1191	628	101	1458
OTU_27;size=8263;	478	15	0	38	60	18	164	0	131	415	1	801	558	42	0	0	0	222	0	69	0	0	0	204	9	4	0	4	0	23	6	66	1	17	0	536	0	28	112	199	14	806	18	0	0	42	0	219	0
OTU_92;size=2536;	21	0	120	0	10	32	0	0	1	1	6	176	29	20	0	0	29	44	0	2	0	0	41	2	36	17	18	0	0	56	8	10	2	6	3	0	19	33	57	399	0	102	251	0	0	10	31	0	0
OTU_60;size=10217;	152	262	67	389	137	0	113	184	10	83	184	459	0	53	36	12	228	423	0	16	0	153	125	24	197	107	119	0	17	220	37	44	0	36	66	427	42	36	147	67	180	133	183	102	141	23	59	21	1
OTU_65;size=4208;	27	35	0	73	0	47	0	66	0	38	245	84	0	86	0	13	0	81	0	13	21	0	0	15	65	164	118	0	3	144	20	19	0	87	32	0	0	24	60	165	86	26	0	275	0	29	39	22	135
OTU_48;size=5738;	1229	0	0	0	0	0	0	0	82	0	0	0	0	0	0	0	0	0	0	0	0	0	0	0	0	0	0	0	0	0	0	0	136	0	0	0	0	0	0	0	0	884	0	0	0	0	0	0	0
OTU_90;size=2409;	172	186	7	31	96	3	34	44	13	3	37	11	24	3	10	1	31	40	11	2	4	14	110	4	50	60	27	1	0	17	6	1	64	8	16	13	55	5	21	24	34	34	39	24	20	99	6	2	30
OTU_7;size=18662;	169	389	3	299	465	245	94	2	0	227	525	600	0	66	507	68	0	113	578	60	34	126	0	78	464	494	384	0	8	379	179	93	128	245	15	1	0	28	100	218	376	368	196	195	260	512	51	108	91
OTU_4;size=96302;	1651	29	1042	245	0	86	1336	1	626	1087	539	2885	651	1297	1010	718	4218	397	1069	658	0	1980	899	292	2726	1486	1682	294	201	1085	286	337	1789	143	473	499	1861	30	2003	196	972	1204	888	482	1243	70	1354	648	0
OTU_61;size=3637;	45	0	0	0	0	0	0	0	51	330	0	91	0	0	0	0	0	0	0	0	0	0	0	0	0	0	0	0	3	0	337	9	0	0	0	0	1	0	0	380	0	0	0	0	0	0	0	0	0
OTU_49;size=7509;	223	153	36	55	40	110	4	2	2	28	28	529	0	128	3	5	46	503	0	0	5	85	10	19	54	67	36	2	4	263	16	18	8	81	18	4	69	44	342	181	0	416	0	112	44	132	79	24	57
OTU_56;size=4296;	129	244	0	0	211	0	97	190	7	0	173	0	0	70	0	0	327	0	96	0	0	11	25	0	2	0	410	0	0	0	0	0	122	0	0	0	0	0	130	0	0	106	0	0	66	6	0	0	1
OTU_846;size=11;	1	2	0	3	3	0	0	1	0	4	0	0	1	0	0	0	1	0	1	0	0	0	0	0	0	1	2	0	0	0	0	0	1	0	1	4	0	0	0	3	6	1	0	0	0	0	0	0	0
OTU_17;size=28819;	172	427	590	637	68	169	251	434	86	266	1048	644	82	54	265	35	895	78	736	104	46	194	253	52	300	74	226	13	3	570	122	58	677	88	257	427	689	17	68	414	149	375	130	491	619	254	35	148	275
OTU_209;size=793;	537	0	0	0	0	8	0	0	0	0	0	175	0	0	0	0	0	124	0	0	0	0	0	0	11	0	0	0	0	0	0	14	0	0	0	0	0	76	0	14	0	0	0	0	0	2	0	0	0
OTU_30;size=12021;	91	284	125	253	6	39	210	137	8	112	400	776	21	97	70	23	262	177	32	10	16	210	211	7	188	133	154	131	16	334	35	48	0	56	54	363	100	11	83	144	46	258	124	311	74	15	65	50	0
OTU_22;size=11366;	234	186	119	198	1	0	8	198	1	190	160	4	2	296	60	115	26	139	10	10	2	155	462	8	469	227	111	4	4	27	107	1	406	60	2	740	9	72	480	10	37	237	113	11	11	455	42	0	78
OTU_111;size=2388;	73	0	48	0	0	191	9	0	0	18	0	7	0	23	17	0	28	131	0	2	0	0	0	1	81	0	55	1	0	67	16	1	54	0	0	0	0	1	114	80	0	65	0	13	0	197	60	3	0
OTU_21;size=12683;	436	358	0	437	177	0	0	355	96	0	411	0	0	177	0	0	419	0	0	0	0	0	0	0	0	363	282	0	12	0	114	0	268	244	0	0	0	0	173	349	0	886	0	0	221	22	0	1	519
OTU_68;size=4327;	59	194	11	41	63	0	24	231	12	5	54	4	12	0	22	2	66	5	338	1	191	8	25	4	30	15	12	10	0	24	0	0	109	33	2	411	30	3	2	5	32	60	39	1	9	52	1	2	635
OTU_19;size=22781;	795	5	313	2	1	0	2	11	0	6	0	1	6	1	0	0	0	4	0	0	0	54	12	0	1	0	2	0	0	1071	1	0	85	4	0	0	5	620	0	1	3	228	12	0	0	2076	128	0	0
OTU_66;size=4196;	103	211	47	109	13	10	42	102	19	8	168	7	7	12	7	15	87	22	103	2	21	29	30	3	258	52	54	0	0	61	16	2	41	14	5	102	173	4	8	11	28	93	412	23	27	23	15	4	72
OTU_14;size=19013;	554	0	345	0	1	775	19	522	0	40	181	229	86	0	437	397	0	834	0	12	64	584	285	140	982	411	629	0	13	0	33	34	263	306	39	159	1	182	0	134	352	286	0	934	126	269	0	12	0
OTU_364;size=2162;	95	366	22	149	39	1	65	134	10	23	214	17	0	20	23	1	220	137	42	0	0	6	0	5	98	59	121	6	0	93	24	5	90	42	0	41	59	9	92	29	200	345	5	103	79	1	29	49	219
OTU_13;size=26587;	441	1	418	0	470	36	0	131	0	0	0	333	0	196	0	0	661	0	0	70	2	0	0	88	911	1746	1185	0	0	482	0	36	147	507	0	0	597	26	563	350	555	1551	529	21	0	275	302	97	0
OTU_75;size=3317;	197	0	207	0	10	12	0	0	7	39	0	321	0	187	39	0	0	68	0	11	0	55	0	11	141	42	102	5	6	1	0	24	68	13	19	0	0	188	106	0	0	19	0	184	0	56	22	56	0
OTU_446;size=550;	19	57	1	11	21	5	16	17	1	0	35	2	0	0	0	0	8	2	24	1	5	0	2	0	16	1	5	1	0	4	0	0	6	2	0	4	13	2	6	2	4	14	2	1	2	226	0	0	17
OTU_94;size=2211;	36	0	22	24	2	6	0	0	1	24	65	75	1	32	32	5	190	35	0	7	0	26	22	19	21	36	16	0	7	9	62	2	8	18	4	0	73	1	29	12	26	30	15	12	28	2	9	7	0
OTU_103;size=2429;	128	0	1	0	116	0	0	0	1	4	0	18	0	24	0	0	0	0	0	0	0	0	0	11	8	0	4	0	0	9	0	7	0	0	0	0	0	5	1	144	0	114	0	0	0	3	6	0	0
OTU_177;size=781;	38	0	0	0	216	0	0	1	0	3	0	92	0	24	0	0	0	0	0	0	0	0	0	0	12	0	0	0	1	1	0	2	29	8	0	0	0	0	24	52	0	91	0	0	0	0	12	11	0
OTU_45;size=6182;	48	263	76	434	49	8	66	8	1	73	5	75	0	18	100	0	1	164	0	8	3	0	6	17	467	172	4	0	1	95	2	2	18	104	1	21	31	15	44	62	28	100	40	102	11	2	32	16	11
OTU_171;size=6041;	112	34	17	40	98	23	30	52	31	25	53	268	19	70	29	2	0	160	32	0	7	10	150	14	81	69	93	1	0	61	3	22	36	37	35	38	18	19	42	195	10	218	30	135	37	71	23	15	1
OTU_41;size=6125;	167	304	173	96	2	0	86	140	7	22	241	1	4	0	126	0	202	0	0	0	43	52	88	0	278	23	103	14	0	103	0	0	72	20	0	0	151	0	0	1	114	227	357	0	96	4	1	12	325
OTU_167;size=964;	33	8	14	11	22	0	6	5	6	11	3	38	2	9	3	0	30	22	0	2	0	0	2	2	56	6	29	0	0	14	0	3	74	3	0	0	11	12	28	37	1	128	3	16	2	41	2	4	0
OTU_39;size=8200;	96	1	544	0	0	111	104	0	0	75	631	364	0	49	196	171	0	98	0	10	35	220	3	42	1	157	111	0	8	100	77	40	57	9	12	0	120	90	106	57	0	401	0	424	0	8	39	61	313
OTU_266;size=258;	4	25	2	1	2	5	1	4	0	1	23	7	2	1	2	0	27	1	2	0	0	0	6	0	17	0	3	0	0	7	2	1	2	12	0	7	4	0	0	2	5	8	5	0	4	10	1	2	3
OTU_187;size=491;	46	0	46	0	0	0	0	1	1	5	0	24	1	7	6	0	13	0	0	0	0	0	0	0	18	0	0	0	0	45	4	3	0	0	0	8	0	0	15	146	0	13	0	4	39	0	3	16	0
OTU_221;size=264;	136	0	0	0	0	0	0	0	2	0	0	0	0	0	0	0	0	0	0	0	0	0	0	0	0	0	0	0	0	0	0	0	8	0	0	0	0	0	0	0	0	35	0	0	0	0	0	0	0
OTU_35;size=8805;	497	0	0	0	109	0	1	0	73	1	65	510	0	0	4	0	1094	116	0	3	1	0	389	0	30	0	7	0	1	0	101	78	24	0	0	0	27	142	1	0	5	1266	0	0	1	44	14	4	0
OTU_99;size=3699;	143	47	8	0	39	24	0	0	3	65	0	24	73	0	0	9	207	105	0	4	2	0	55	8	269	177	75	0	1	24	0	1	136	58	0	0	209	59	0	115	113	76	110	156	33	0	43	66	0
OTU_73;size=2000;	60	0	0	0	136	0	0	0	0	0	0	59	0	0	0	0	0	17	0	1	0	0	0	12	32	0	0	0	0	1	0	13	7	0	0	0	0	67	0	250	0	10	0	0	0	0	29	0	0
OTU_42;size=3465;	38	90	35	120	3	4	16	11	3	20	9	47	11	14	28	3	282	43	0	6	41	15	0	1	51	18	4	3	0	4	14	2	17	15	17	25	62	1	13	20	16	35	31	24	126	98	2	0	31
OTU_293;size=330;	37	0	0	0	0	0	0	0	0	0	0	0	0	79	0	0	0	0	0	0	0	0	0	0	0	0	0	0	0	0	0	0	0	0	0	0	0	0	21	0	0	273	0	0	0	0	0	0	0
OTU_76;size=3103;	114	0	0	0	0	0	90	0	0	0	0	0	94	0	0	0	639	0	0	0	0	0	0	0	21	0	0	0	0	0	0	0	0	0	0	0	0	100	0	188	0	348	0	0	0	5	0	0	0
OTU_748;size=59;	122	0	0	0	41	0	0	0	0	1	0	3	27	0	0	0	0	1	0	0	0	0	0	0	0	0	0	0	0	1	0	0	0	4	0	0	0	2	0	4	0	49	0	0	0	0	0	0	0
OTU_47;size=6521;	96	0	29	0	33	121	84	1	7	34	71	282	43	0	114	22	107	114	52	7	17	142	23	20	139	365	157	0	20	148	6	7	6	0	26	0	46	41	0	79	0	443	0	65	83	45	79	6	0
OTU_200;size=823;	17	0	3	5	16	2	3	2	1	3	9	17	1	1	1	0	23	8	0	4	0	9	1	2	18	5	17	0	1	7	9	3	16	8	0	0	10	13	10	114	2	15	13	1	18	18	0	1	0
OTU_108;size=1740;	80	0	0	62	56	0	0	0	0	26	0	0	0	0	0	4	523	28	0	22	0	0	0	31	113	0	93	0	0	88	0	0	2	0	0	0	0	6	0	0	0	0	0	12	0	79	25	36	0
OTU_32;size=8339;	255	556	50	222	14	4	186	103	36	24	260	24	77	29	66	8	345	76	235	4	51	26	83	14	214	98	190	0	3	187	22	1	65	142	55	81	129	10	41	4	65	186	324	10	130	18	26	13	208
OTU_106;size=2372;	19	4	111	99	29	5	41	0	6	44	1	81	1	43	134	66	115	6	0	17	86	59	40	7	97	5	103	3	35	10	36	24	4	1	20	0	54	8	47	20	2	35	152	149	50	4	29	30	2
OTU_18;size=18543;	84	69	6	362	16	9	25	2	7	339	984	195	0	198	427	311	236	208	0	50	0	1003	137	160	481	1059	353	0	39	60	81	68	159	351	68	516	251	87	231	103	0	117	0	820	165	21	252	268	0
OTU_497;size=883;	40	0	120	180	6	0	70	0	24	123	18	268	16	110	205	4	211	27	326	24	54	8	61	16	144	140	183	0	1	86	32	23	160	34	5	65	127	3	3	25	0	51	28	259	283	21	18	85	0
OTU_331;size=171;	8	0	0	0	36	0	0	1	1	0	0	25	0	2	0	0	0	2	0	0	0	0	0	1	0	0	0	0	0	0	0	2	0	0	0	14	0	3	0	3	0	0	0	0	0	0	0	0	0
OTU_150;size=2200;	103	0	0	0	10	53	1	0	3	25	0	22	0	19	0	0	0	55	0	8	0	0	0	25	44	0	168	0	0	170	0	2	0	0	0	0	0	7	28	0	0	67	0	116	0	213	9	1	133
OTU_101;size=3508;	38	487	2	37	16	0	8	679	12	0	0	0	3	0	3	0	38	1	6	0	0	25	2	0	20	1	9	12	0	7	0	0	23	0	0	35	28	0	0	2	40	151	4	3	5	3	0	0	852
OTU_31;size=18798;	71	0	281	1	2251	568	0	2	2	153	205	1165	0	282	286	2	0	993	0	31	0	53	0	113	175	356	159	1	1	483	0	80	276	531	95	0	0	599	565	1776	5	89	0	376	0	428	71	156	1
OTU_963;size=78;	38	0	7	0	10	0	1	97	2	0	89	0	5	0	1	0	99	0	9	0	0	0	16	0	20	0	2	0	0	0	7	0	42	5	0	77	0	0	0	3	0	76	3	0	19	280	2	0	62
OTU_160;size=655;	68	0	0	0	0	0	0	0	0	0	0	0	0	0	0	0	0	88	0	0	0	0	0	0	0	0	0	0	4	0	1	0	0	0	0	0	0	16	0	0	15	160	0	0	6	6	0	0	0
OTU_462;size=45;	3	2	1	1	1	0	0	0	0	0	0	4	1	0	1	0	3	0	0	0	0	0	1	1	7	1	0	0	0	0	0	0	0	1	0	0	0	0	3	0	1	1	3	0	0	0	1	0	2
OTU_740;size=626;	23	0	0	0	0	13	149	0	0	23	148	0	0	60	111	67	0	108	0	5	0	264	0	11	48	184	73	0	2	242	0	0	0	120	13	0	0	95	21	39	0	113	1	121	24	0	32	27	0
OTU_410;size=50;	54	0	0	0	0	0	0	0	0	0	0	0	0	0	0	0	0	0	0	0	0	0	0	0	0	0	0	0	0	0	0	0	0	0	0	0	0	0	0	0	0	16	0	0	0	0	0	0	0
OTU_451;size=46;	6	0	0	0	2	0	0	0	0	9	0	0	0	0	0	0	0	1	0	0	0	0	0	0	0	0	0	0	0	6	0	0	0	0	0	0	0	1	0	3	0	0	0	0	0	3	0	2	0
OTU_563;size=150;	5	0	0	0	2	0	36	1	11	0	0	0	1	0	0	0	0	0	0	0	51	5	0	0	0	1	0	0	0	0	2	0	0	0	1	0	0	0	0	0	1	3	0	0	0	0	0	0	0
OTU_100;size=2395;	19	0	0	0	0	91	80	0	2	34	0	54	5	21	100	19	0	218	0	3	0	114	70	14	68	145	71	0	4	114	6	9	0	70	12	109	17	3	51	14	0	45	0	50	84	16	30	8	0
OTU_746;size=148;	44	0	0	0	0	0	0	0	0	0	13	0	0	0	0	3	0	0	1	0	0	1	0	0	0	0	0	0	0	1	0	0	0	0	0	0	1	0	0	0	0	71	0	0	0	0	3	0	0
OTU_128;size=1738;	35	0	0	0	0	34	39	1	0	43	0	84	6	15	26	0	59	40	0	5	0	36	14	6	0	0	25	0	4	154	30	7	1	0	8	19	0	0	1	17	120	50	0	240	30	2	27	26	129
OTU_687;size=115;	5	0	5	0	18	0	13	63	2	3	50	5	2	1	0	2	7	2	10	3	0	2	1	6	10	8	4	0	0	10	0	0	0	4	0	0	3	1	3	14	13	23	0	3	9	10	0	3	0
OTU_34;size=9984;	27	3317	2	630	6	68	4	303	17	3	79	0	2	1	29	3	120	0	144	0	1	349	55	0	78	76	37	102	0	3	0	0	14	58	2	71	8	0	2	4	243	129	64	116	21	6	0	1	764
OTU_228;size=574;	8	11	23	6	45	1	0	0	4	1	0	8	0	18	0	0	131	3	0	0	0	0	4	3	52	62	19	0	0	0	0	1	33	17	2	0	23	4	4	9	1	5	0	4	7	17	7	0	0
OTU_883;size=100;	8	0	6	0	26	0	0	1	1	2	0	30	0	4	0	0	0	0	0	0	0	4	0	1	23	0	0	0	0	14	0	0	5	0	0	0	0	0	2	2	0	5	0	2	21	69	0	2	1
OTU_470;size=81;	11	0	0	0	5	0	0	0	2	1	0	0	0	0	0	0	0	0	0	0	0	0	0	0	0	0	0	0	0	0	0	0	0	0	0	0	0	0	0	6	0	13	0	0	0	0	0	0	0
OTU_15;size=22876;	34	340	372	1021	38	81	271	691	14	123	51	610	101	58	95	101	589	396	225	32	59	383	210	70	621	287	474	116	10	70	195	103	138	151	80	152	170	41	33	263	749	282	97	212	477	81	124	180	0
OTU_428;size=49;	3	0	0	0	0	0	3	4	0	0	3	0	1	1	0	0	0	0	0	0	0	0	0	0	1	4	1	0	0	0	0	0	3	0	1	0	19	0	4	2	7	9	0	2	2	12	0	0	1
OTU_136;size=1037;	21	43	10	40	4	4	34	72	1	11	87	15	0	5	14	1	21	17	0	1	8	4	25	3	33	23	32	0	0	26	32	0	14	25	4	23	22	6	11	11	3	15	15	5	9	8	4	1	0
OTU_186;size=1324;	19	14	0	2	145	0	0	0	2	40	5	0	7	0	0	0	107	0	11	0	1	5	19	1	8	0	23	1	0	1	4	0	0	4	0	309	1	0	0	49	14	31	1	0	18	18	1	28	1
OTU_144;size=2244;	114	0	35	0	10	0	36	64	12	0	142	0	0	14	0	6	77	1	0	3	12	11	18	7	91	0	74	0	0	15	2	0	0	2	0	0	16	2	27	37	0	112	179	64	55	18	9	0	0
OTU_205;size=666;	7	32	6	7	3	0	2	9	2	2	13	7	2	2	7	0	35	3	2	1	21	0	7	2	5	6	22	0	0	12	0	3	4	8	0	27	8	1	8	30	7	11	10	10	13	4	3	4	0
OTU_388;size=96;	13	0	0	0	0	0	0	0	0	0	0	0	0	0	0	0	6	0	0	0	0	0	0	0	0	0	4	0	0	0	0	0	13	0	0	0	0	0	0	5	0	10	0	0	0	4	0	0	0
OTU_43;size=12306;	93	2	18	41	14	3	48	2123	20	5	230	37	13	27	80	28	310	13	106	1	377	38	0	3	143	19	53	10	15	35	23	9	39	12	6	171	118	1	20	27	165	347	10	24	32	4	11	1	0
OTU_387;size=76;	2	17	0	7	0	0	0	0	0	1	10	0	0	0	0	0	6	0	0	0	0	0	0	0	1	0	4	0	0	6	0	0	4	0	0	0	0	0	0	0	0	2	0	2	3	0	0	0	6
OTU_131;size=1582;	25	2	65	114	0	34	0	0	0	75	0	96	0	21	0	6	0	19	0	5	0	0	0	1	47	0	70	5	0	0	0	21	0	0	0	0	0	24	14	2	0	53	0	0	100	0	37	43	0
OTU_444;size=38;	10	0	50	0	42	0	0	0	3	3	0	8	0	0	0	0	0	7	0	0	0	0	0	1	0	0	0	0	0	0	0	0	0	0	0	0	0	0	0	73	0	8	0	0	0	49	1	2	0
OTU_247;size=527;	13	0	6	0	0	0	2	0	0	0	0	0	65	1	2	0	59	3	0	0	4	0	0	3	0	1	12	0	0	0	1	0	4	1	0	7	12	2	3	0	20	3	17	0	0	0	1	0	27
OTU_118;size=1663;	6	0	6	44	49	0	9	0	8	23	10	1	0	4	10	0	52	0	0	7	0	59	32	17	93	51	6	36	0	0	0	0	0	3	44	2	110	8	0	31	1	2	169	45	8	2	34	15	0
OTU_442;size=47;	2	3	0	0	9	0	0	0	0	0	2	1	0	1	0	0	0	1	0	0	0	0	1	1	3	1	0	0	0	0	1	0	2	1	0	0	1	3	0	5	1	0	0	0	3	1	1	1	0
OTU_149;size=945;	27	0	0	0	0	22	0	0	4	20	0	83	5	0	19	2	48	41	0	2	4	15	0	17	25	0	62	0	2	0	11	2	0	0	0	0	0	37	0	14	0	74	0	31	30	13	31	6	0
OTU_607;size=18;	3	0	0	0	1	0	0	0	0	0	0	0	0	0	0	0	0	0	0	0	0	0	0	0	0	0	0	0	0	1	0	0	0	0	0	0	0	0	0	0	0	1	0	0	0	0	0	0	0
OTU_250;size=417;	12	0	0	0	1	0	6	49	0	0	0	0	0	0	0	0	0	0	0	0	0	1	0	0	7	0	0	13	0	0	0	0	0	0	0	0	0	0	0	0	0	151	3	0	3	2	0	0	0
OTU_141;size=1017;	59	27	11	14	44	0	11	16	3	0	32	0	20	0	12	0	48	0	11	0	4	10	0	0	13	12	9	0	4	16	7	0	10	9	2	32	24	0	7	43	7	63	32	0	11	56	10	0	11
OTU_579;size=195;	16	27	4	2	11	0	0	15	0	4	21	4	1	0	17	0	9	0	13	0	15	0	13	0	6	6	2	0	0	13	2	0	9	8	1	68	4	2	2	5	4	54	16	3	4	9	0	5	80
OTU_359;size=653;	6	0	0	0	3	4	2	40	0	0	6	23	1	22	4	6	4	5	56	6	6	7	0	2	8	1	7	1	4	14	10	5	2	0	1	5	0	3	11	1	16	5	0	5	2	0	1	0	0
OTU_342;size=219;	12	1	15	1	3	0	0	0	1	3	0	9	4	1	3	0	0	11	0	1	0	2	0	2	7	0	3	0	0	8	0	0	3	0	0	0	0	2	4	16	5	3	0	3	0	2	1	0	0
OTU_766;size=4;	1	0	0	0	0	0	0	0	0	0	0	0	1	0	0	0	0	0	0	0	0	0	0	0	0	0	0	0	0	0	0	0	0	0	0	0	0	0	0	0	0	1	0	1	0	2	0	1	0
OTU_51;size=6317;	24	5	141	75	39	29	134	0	5	31	80	342	36	120	24	9	52	88	65	7	2	67	213	35	90	164	289	1	1	291	11	44	61	66	15	69	77	18	255	317	0	89	41	105	47	50	28	75	39
OTU_124;size=1889;	53	22	17	38	120	0	14	7	2	28	20	29	15	13	8	0	82	20	0	0	18	4	16	5	111	3	16	0	1	78	18	5	13	6	6	0	4	16	12	29	62	20	0	16	17	12	15	17	23
OTU_635;size=60;	2	0	0	0	1	0	0	0	3	3	3	0	0	0	0	0	0	0	0	0	0	0	0	0	0	2	9	0	0	0	0	0	0	4	0	0	0	0	0	8	0	9	0	0	0	0	1	3	0
OTU_16;size=27348;	178	66	86	102	383	89	502	71	44	88	737	1339	285	536	244	5	0	206	476	0	168	103	1825	27	433	154	246	1	0	1043	93	89	241	122	86	499	348	33	535	619	39	397	872	401	680	1061	78	39	33
OTU_1046;size=8;	2	0	9	0	1	0	1	7	0	0	6	0	1	0	0	0	3	0	3	0	0	0	1	0	2	0	0	0	0	0	1	0	2	0	0	5	0	0	0	1	0	5	0	0	0	25	0	0	5
OTU_424;size=44;	5	0	0	0	5	3	0	3	1	0	0	0	0	1	1	0	0	5	0	1	0	0	3	0	10	0	2	0	0	0	2	0	0	0	0	0	0	1	2	2	0	7	0	2	0	2	2	1	0
OTU_172;size=1420;	14	0	0	35	1	4	0	0	0	12	14	42	0	23	49	5	7	17	0	9	1	34	4	2	41	14	53	4	6	29	8	11	59	2	3	0	11	11	7	0	0	13	0	23	3	2	16	4	0
OTU_159;size=871;	4	206	8	22	8	0	0	40	0	7	24	0	3	0	0	0	81	0	0	0	0	10	22	0	1	3	0	10	0	1	0	0	3	4	0	8	12	0	1	13	19	2	208	0	11	9	0	2	22
OTU_611;size=408;	25	3	13	2	19	8	0	3	10	5	17	42	0	12	10	1	0	12	0	0	0	0	46	0	10	11	13	0	1	2	0	4	8	6	8	0	0	0	23	63	0	25	0	11	13	1	2	1	0
OTU_224;size=705;	30	17	6	16	3	0	12	30	1	2	0	6	7	4	3	0	17	9	60	0	5	25	14	2	14	0	22	0	0	28	12	0	48	0	3	99	11	5	13	11	6	17	0	4	20	19	3	6	3
OTU_649;size=57;	1	9	3	7	5	2	0	1	0	2	3	0	0	2	0	1	7	4	7	0	0	3	3	0	5	1	2	0	0	5	0	2	4	1	7	11	1	1	1	0	10	4	2	0	1	0	1	0	12
OTU_246;size=309;	18	0	0	0	0	0	0	1	0	0	0	0	2	3	0	0	0	0	0	0	0	0	0	0	33	0	0	0	0	25	27	1	0	0	0	0	0	10	0	0	0	37	0	114	0	0	0	0	0
OTU_255;size=578;	11	64	6	4	15	0	17	19	0	3	30	1	5	0	5	0	11	1	26	0	10	3	5	0	8	9	2	1	0	4	1	1	16	7	3	75	15	0	7	2	4	5	21	0	7	9	1	2	56
OTU_923;size=8;	3	0	0	0	13	0	0	0	0	0	0	1	0	0	0	0	0	0	0	0	0	0	0	0	0	0	0	0	0	3	0	0	0	0	0	0	0	0	0	2	0	1	0	0	0	1	0	0	0
OTU_1014;size=2;	2	0	1	5	3	0	0	1	0	1	1	1	0	1	2	1	0	0	0	0	0	0	0	0	3	0	0	0	0	2	0	2	0	2	0	1	1	2	0	0	1	0	1	2	1	1	0	0	0
OTU_239;size=308;	50	3	0	26	0	0	0	0	0	0	0	0	0	0	26	0	0	16	0	0	0	0	0	0	0	0	0	0	9	0	0	0	0	0	0	0	0	6	0	0	0	15	0	0	0	17	3	0	0
OTU_125;size=2300;	17	0	16	107	0	102	17	0	0	36	207	65	0	6	34	2	60	112	0	7	27	45	41	5	128	162	67	41	6	53	10	9	32	83	11	34	11	10	7	3	61	39	22	39	62	12	8	6	0
OTU_96;size=2154;	22	79	21	4	67	31	20	15	2	2	60	16	20	11	3	0	165	20	19	1	1	1	11	1	141	83	1	3	0	61	0	2	14	7	3	45	22	8	21	37	4	11	100	19	8	15	22	5	23
OTU_184;size=669;	9	1	76	1	0	34	0	0	0	6	0	15	0	1	0	0	0	91	0	4	0	0	0	5	0	0	13	0	0	1	0	3	9	0	0	0	0	110	0	6	0	0	0	0	0	42	11	3	0
OTU_273;size=240;	7	0	5	0	3	15	0	0	1	1	0	17	0	0	2	1	32	17	0	0	0	3	0	2	15	0	29	0	0	8	0	0	6	0	1	0	0	1	10	13	1	7	0	4	0	6	4	2	0
OTU_382;size=76;	1	0	0	0	9	0	0	0	2	1	0	10	0	3	0	0	0	0	0	0	0	0	3	0	0	0	0	0	0	1	0	0	0	0	0	0	0	0	1	0	0	14	0	0	0	0	5	3	0
OTU_40;size=18497;	46	36	65	45	73	7	361	274	80	74	260	144	42	8	80	23	537	80	337	16	60	34	545	5	143	38	15	2	4	206	43	2	673	27	57	1911	524	50	11	311	35	708	153	293	598	40	32	3	573
OTU_586;size=25;	5	0	1	0	0	0	0	0	0	0	0	3	0	0	0	0	6	0	0	0	0	0	0	0	1	0	1	0	0	0	0	0	0	0	0	0	0	0	0	0	0	14	2	0	0	0	1	0	0
OTU_117;size=1067;	14	0	17	3	3	1	1	3	1	0	3	0	0	19	0	0	5	0	73	0	0	25	0	0	50	63	1	0	0	39	0	2	54	38	0	1	1	0	3	0	0	0	53	5	11	3	3	0	5
OTU_418;size=65;	2	10	1	6	0	0	0	0	0	0	0	0	0	0	0	0	1	0	0	0	0	0	0	0	0	0	0	0	0	0	0	0	2	0	0	0	0	0	0	0	0	11	0	0	0	0	0	0	0
OTU_332;size=144;	4	0	0	0	0	0	0	0	1	7	0	0	0	4	0	0	0	55	0	0	0	0	0	1	0	0	0	0	0	0	1	0	0	0	0	0	0	21	7	0	0	3	0	20	0	0	2	1	0
OTU_298;size=140;	8	9	2	7	0	0	0	0	0	0	0	2	11	0	0	0	0	1	0	1	0	0	3	1	0	0	4	0	0	8	1	0	4	0	0	0	0	4	0	2	30	5	0	0	0	0	0	0	0
OTU_688;size=10;	8	0	0	0	1	0	0	0	0	0	0	0	0	0	0	0	0	0	0	0	0	0	0	0	0	0	0	0	0	0	0	0	0	0	0	0	0	0	0	3	0	2	0	0	0	0	0	0	0
OTU_655;size=18;	1	0	0	0	0	0	0	0	0	0	0	0	0	1	0	0	0	3	0	0	0	0	0	0	0	0	0	0	0	0	0	0	0	0	0	0	0	0	0	0	0	5	0	0	0	0	0	0	0
OTU_315;size=140;	2	0	13	0	0	0	0	3	0	0	5	1	3	1	3	0	4	0	0	0	0	0	0	0	11	0	0	0	0	5	0	0	5	1	0	0	0	0	3	3	0	5	29	9	3	6	2	0	0
OTU_765;size=8;	1	0	0	0	0	0	0	0	0	0	0	1	0	0	0	0	0	0	0	0	0	0	0	1	0	0	0	0	0	0	0	0	0	0	0	0	0	0	0	0	0	4	0	0	0	0	0	0	0
OTU_942;size=52;	8	14	19	22	1	4	4	6	13	7	35	9	3	7	3	1	0	1	17	3	0	6	0	1	3	1	6	0	0	16	0	3	27	0	1	20	10	0	19	7	4	18	4	25	12	5	5	22	10
OTU_486;size=43;	4	0	0	0	0	0	0	0	0	19	0	0	0	0	0	0	0	0	0	0	0	0	0	0	0	0	0	0	0	0	1	0	0	0	0	0	0	0	0	1	0	1	0	0	0	0	0	12	0
OTU_431;size=94;	1	0	0	0	15	0	0	0	0	0	0	22	0	0	0	0	0	2	0	0	0	0	0	5	0	0	0	0	0	0	0	0	0	0	0	0	0	23	0	0	0	0	0	0	0	0	0	0	0
OTU_443;size=76;	3	0	0	0	6	0	0	9	0	2	0	4	0	2	0	0	13	3	0	0	0	0	0	1	3	0	0	0	0	15	1	0	5	0	0	0	0	3	8	4	4	3	0	2	5	3	2	0	0
OTU_464;size=36;	1	0	1	0	8	0	0	4	0	0	0	0	0	0	0	0	0	2	4	1	0	0	2	0	3	0	0	0	0	11	0	0	21	3	0	0	2	0	0	1	0	4	0	0	0	1	0	0	0
OTU_399;size=147;	6	0	0	0	27	0	1	0	0	0	0	9	0	0	0	0	0	9	0	2	0	0	0	0	0	0	1	0	0	0	4	1	0	5	9	4	0	1	2	9	0	5	0	2	0	2	0	0	0
OTU_262;size=266;	6	3	0	1	85	0	0	1	1	1	16	8	0	6	0	0	0	0	0	0	0	0	0	2	14	0	0	0	0	6	0	0	2	0	0	0	0	0	2	3	0	2	0	0	0	1	0	4	0
OTU_145;size=1756;	5	0	30	0	28	0	0	0	4	49	0	8	0	1	0	0	0	35	0	0	0	0	110	2	221	0	77	0	0	266	0	0	0	0	0	0	0	1	1	39	0	0	0	1	0	17	30	48	0
OTU_445;size=55;	5	0	1	1	1	0	4	0	0	0	0	0	1	0	1	0	0	0	0	0	0	0	0	0	0	0	1	0	0	0	0	0	2	0	0	0	0	0	0	2	2	4	0	0	1	8	0	1	0
OTU_834;size=255;	7	4	4	3	1	0	4	2	0	1	1	4	1	1	3	1	15	1	0	1	0	4	0	0	5	3	2	0	0	4	1	0	3	1	0	0	4	0	2	3	6	8	4	3	2	0	2	0	3
OTU_129;size=1179;	13	9	9	32	13	82	0	9	0	11	0	37	0	4	2	0	14	46	0	1	0	18	18	1	54	0	11	0	0	63	0	2	13	0	0	30	11	9	32	32	42	73	54	7	8	5	22	7	5
OTU_203;size=460;	5	0	0	0	2	0	0	0	4	0	0	0	0	0	0	0	0	0	0	0	0	0	0	0	5	0	0	0	0	1	0	0	139	0	0	0	0	0	0	0	0	1	0	0	0	11	0	0	0
OTU_741;size=54;	5	0	13	0	0	7	3	0	0	8	0	12	0	4	10	9	0	0	0	2	0	1	0	2	0	0	14	0	2	13	1	1	0	0	3	0	0	0	2	4	0	6	0	24	0	4	6	3	0
OTU_432;size=60;	7	0	0	5	0	0	0	0	1	2	0	3	0	4	0	0	0	0	0	0	0	0	0	0	0	0	7	0	0	13	0	0	0	0	0	0	0	0	0	2	0	5	0	1	0	12	2	0	0
OTU_82;size=3094;	21	327	43	65	57	2	140	159	0	0	536	1	0	6	5	0	31	0	63	0	0	0	0	0	116	1	22	1	0	14	12	0	14	2	0	121	3	0	4	58	5	63	3	0	2	6	0	0	218
OTU_829;size=12;	1	0	0	0	0	6	0	0	0	0	0	0	0	0	0	0	0	2	0	0	0	0	0	0	0	0	0	0	0	0	0	0	0	0	0	0	0	0	0	0	0	1	0	0	0	12	0	0	0
OTU_277;size=2196;	46	0	79	36	169	13	14	51	0	7	74	50	0	2	0	1	0	23	0	9	46	4	49	4	44	16	10	0	0	24	0	14	18	2	19	0	0	11	1	12	0	20	0	22	0	47	1	0	23
OTU_492;size=44;	3	1	0	3	0	0	0	0	0	0	15	0	0	0	0	0	0	0	0	0	0	0	1	0	1	0	0	0	0	3	0	0	0	0	0	0	0	0	0	2	0	0	0	0	3	14	0	0	0
OTU_1015;size=4;	2	0	0	0	0	0	0	0	0	0	0	2	0	0	0	0	0	0	0	0	0	0	0	0	0	0	0	0	0	0	0	0	0	0	0	0	0	0	0	0	0	1	0	0	0	0	0	0	0
OTU_285;size=154;	3	13	0	5	3	3	4	5	0	0	6	3	3	0	0	1	0	1	6	1	0	1	3	0	11	3	4	0	0	2	1	2	1	5	0	19	7	1	0	2	6	2	1	1	7	1	2	1	0
OTU_979;size=2;	1	0	0	0	0	0	0	0	0	0	0	0	0	0	0	0	0	0	0	0	0	0	0	0	0	0	0	0	0	0	0	0	0	0	0	0	0	0	0	0	0	0	0	0	0	0	0	0	0
OTU_238;size=394;	15	51	8	1	10	2	1	2	0	0	9	0	0	1	1	0	3	8	5	0	0	7	5	0	12	5	2	0	0	19	0	0	6	3	0	0	1	4	0	9	0	2	5	0	4	12	0	0	80
OTU_917;size=4;	3	0	0	0	0	1	0	0	0	0	0	0	0	0	0	0	0	0	0	0	0	0	0	0	0	0	0	0	0	0	0	0	0	0	0	0	0	1	0	2	0	0	0	0	0	0	0	0	0
OTU_164;size=534;	8	23	17	11	12	0	9	15	1	5	40	0	3	5	0	0	18	0	0	0	13	11	9	0	24	30	8	0	0	6	2	0	13	28	5	0	14	0	4	2	8	5	0	0	36	22	2	3	0
OTU_861;size=27;	1	0	0	0	0	0	6	2	0	0	1	1	0	0	0	0	0	0	3	0	0	0	0	0	0	0	1	0	1	0	1	0	17	0	1	0	0	0	0	1	0	0	0	0	0	0	0	0	0
OTU_981;size=2;	1	2	1	3	0	0	1	0	0	0	0	2	1	0	2	0	0	2	0	0	1	1	1	1	4	1	0	0	0	1	3	0	2	1	1	0	1	0	0	2	0	1	1	3	1	1	0	0	1
OTU_127;size=1061;	10	52	0	15	73	0	14	22	0	10	37	56	0	5	8	0	27	83	0	0	3	0	24	3	33	52	0	1	0	34	4	2	9	14	5	0	0	29	19	0	11	30	0	40	22	34	0	4	12
OTU_275;size=284;	1	0	0	0	0	0	0	0	0	2	0	8	1	2	33	0	2	0	0	3	11	0	0	9	4	1	1	0	1	23	18	0	0	18	0	0	0	6	1	3	0	1	0	5	0	0	6	0	0
OTU_1029;size=6;	2	1	0	2	0	0	0	3	0	0	0	3	0	1	0	0	0	3	0	0	0	0	0	0	1	3	1	0	0	0	0	0	0	1	2	0	0	0	0	3	0	2	0	4	0	0	0	0	0
OTU_181;size=570;	4	0	4	1	1	2	0	1	2	41	3	3	3	4	3	0	9	8	1	0	1	6	4	0	14	288	7	19	5	5	7	0	5	83	2	8	1	1	4	1	0	0	1	3	3	6	3	23	0
OTU_796;size=9;	1	0	0	0	4	2	0	0	0	2	0	0	0	0	0	0	0	5	0	0	0	0	0	0	1	0	3	0	0	3	1	0	4	0	0	0	1	3	0	2	3	0	0	1	0	1	0	0	0
OTU_482;size=61;	2	0	2	0	0	2	0	1	0	0	0	2	0	0	1	0	0	1	0	0	0	0	0	0	5	0	0	0	0	9	0	0	2	0	0	0	0	1	0	4	3	0	0	0	0	0	0	0	0
OTU_597;size=206;	8	33	2	3	0	0	5	6	0	0	88	0	4	0	1	0	21	0	55	0	28	0	12	0	16	2	1	0	0	5	6	0	20	2	1	133	5	1	0	5	28	9	16	1	1	26	0	4	21
OTU_441;size=74;	3	1	0	3	6	1	0	0	0	0	1	2	1	0	0	0	5	4	0	0	0	1	0	2	3	0	0	0	0	7	1	1	1	1	0	4	0	0	0	5	2	2	0	0	0	2	0	1	0
OTU_841;size=3;	1	0	0	0	0	0	0	0	0	0	0	0	0	0	0	0	0	0	0	0	0	0	0	0	0	0	0	0	0	0	0	0	0	0	0	0	0	0	0	1	0	0	0	0	0	0	1	0	0
OTU_807;size=20;	8	0	31	0	0	0	0	0	1	0	0	0	0	0	12	1	0	0	0	0	0	0	0	0	28	0	2	0	0	0	0	0	0	0	0	0	0	0	0	0	20	16	0	0	9	3	0	0	0
OTU_452;size=49;	10	0	0	0	0	0	0	0	0	0	0	0	0	0	0	0	0	0	0	0	1	1	0	0	4	0	0	0	0	3	0	0	0	0	0	0	0	0	0	0	0	7	20	0	0	0	0	0	0
OTU_301;size=168;	13	2	22	2	4	0	3	0	0	0	2	6	4	0	2	0	11	0	0	0	0	0	0	1	0	0	12	0	0	3	3	0	3	0	0	0	0	0	14	16	0	14	0	2	1	3	4	0	0
OTU_269;size=174;	3	0	0	0	0	0	0	0	0	0	0	6	0	4	0	0	2	17	0	3	0	0	5	4	0	0	0	0	0	0	0	3	0	0	0	0	0	6	1	10	0	0	0	1	0	0	1	0	0
OTU_316;size=164;	4	0	0	5	0	0	1	1	0	1	0	21	2	0	0	0	7	2	3	0	2	4	0	1	12	10	2	0	0	1	0	1	2	3	0	0	5	0	0	0	0	3	16	0	0	1	1	0	2
OTU_272;size=316;	11	0	0	0	26	4	2	4	4	2	0	6	2	1	2	1	72	3	7	1	0	0	0	2	3	5	0	0	0	35	0	1	3	2	0	0	47	2	9	1	2	9	6	1	2	4	1	2	0
OTU_821;size=26;	1	3	2	1	2	0	1	0	0	1	0	1	0	0	0	0	4	0	0	0	0	0	0	1	1	3	0	0	0	1	0	0	43	1	0	0	5	0	0	1	0	3	3	0	10	2	0	0	0
OTU_1012;size=2;	1	2	1	2	0	0	0	0	0	3	1	1	0	0	1	0	3	1	3	0	0	0	0	0	2	1	1	0	0	3	0	0	0	0	3	0	0	0	1	3	0	0	0	2	1	0	2	1	1
OTU_535;size=29;	1	0	0	0	2	0	0	1	0	0	0	0	0	0	0	0	0	0	0	0	0	0	0	0	0	0	0	0	0	0	0	0	0	0	0	0	0	1	0	2	0	3	0	0	0	0	0	0	0
OTU_491;size=42;	6	0	3	0	1	0	0	0	0	0	4	2	0	0	0	0	0	0	0	0	0	0	0	2	2	4	0	0	0	0	1	1	0	0	1	0	0	1	0	1	1	1	0	1	0	2	0	0	0
OTU_414;size=60;	3	0	0	0	0	0	0	0	0	0	0	11	0	2	0	0	0	2	0	0	0	0	0	4	1	0	2	0	0	5	0	1	0	0	0	0	0	3	6	7	0	1	0	0	0	0	1	0	0
OTU_384;size=94;	5	0	3	0	0	0	0	2	0	2	0	5	0	1	0	0	0	0	0	0	0	0	0	0	12	0	10	0	0	0	1	0	2	0	0	0	0	3	0	0	1	1	0	0	0	5	1	2	0
OTU_481;size=40;	1	0	0	0	1	0	0	0	0	0	0	0	0	0	0	0	0	0	0	0	3	0	0	0	0	0	0	0	0	0	0	0	8	0	0	0	0	0	0	0	0	5	0	0	0	0	0	0	0
OTU_258;size=303;	4	5	45	5	26	0	0	8	0	1	13	8	1	1	0	0	0	1	0	1	1	0	8	3	3	0	3	0	0	10	0	0	19	0	0	0	0	7	4	10	0	18	0	0	4	1	2	0	0
OTU_638;size=689;	5	4	2	6	0	0	0	2	0	2	4	4	0	0	1	0	12	0	1	3	0	0	1	1	0	0	0	0	0	4	0	2	2	0	0	0	0	0	1	1	1	1	1	3	3	0	0	4	0
OTU_59;size=4151;	14	0	0	0	128	26	0	0	14	25	0	438	0	42	0	0	0	279	0	9	0	4	0	65	0	0	216	0	1	99	0	53	3	0	21	0	0	208	48	275	0	0	0	11	0	57	54	15	0
OTU_528;size=13;	1	0	0	0	0	0	0	0	0	2	0	0	0	0	0	0	0	0	0	0	0	0	0	0	0	0	0	0	0	0	0	0	5	0	0	0	0	0	0	0	0	0	0	0	0	2	0	0	0
OTU_162;size=406;	2	0	0	0	268	0	0	0	0	0	0	0	0	0	0	0	0	0	0	0	0	0	0	4	0	0	0	0	0	0	0	0	0	0	0	0	0	0	0	0	0	5	0	0	0	0	0	0	0
OTU_405;size=96;	6	7	1	7	0	1	10	60	0	0	10	0	1	1	4	0	11	5	5	1	1	0	3	0	12	3	1	0	0	2	0	0	2	1	1	10	4	1	2	1	1	2	9	0	1	2	0	1	2
OTU_427;size=118;	4	26	4	9	1	1	0	1	2	0	0	0	0	0	0	0	10	0	0	1	0	0	0	0	3	0	0	0	0	2	0	0	17	1	0	0	1	0	0	1	0	2	0	0	2	2	1	0	0
OTU_662;size=59;	2	0	0	0	1	4	0	23	0	6	0	1	0	3	8	0	0	18	0	1	5	11	8	2	3	0	9	0	0	0	1	0	0	0	4	0	2	1	7	8	0	13	0	6	6	1	2	4	0
OTU_802;size=3;	5	0	0	0	0	0	0	0	0	0	0	0	0	0	0	0	0	0	0	0	0	0	0	0	0	0	0	0	0	0	0	0	0	0	0	0	0	0	0	0	0	3	0	0	0	0	0	2	0
OTU_518;size=1626;	2	0	7	16	0	0	2	0	2	3	2	6	1	0	9	1	14	2	19	0	0	5	3	0	5	9	8	0	0	5	1	2	4	2	0	3	8	0	0	0	4	7	3	5	14	1	0	1	0
OTU_908;size=22;	6	25	1041	49	9	206	17	32	103	161	724	3	1	771	30	18	0	0	6	90	1	4	0	15	188	6	149	1	0	506	348	4	6	3	0	5	1	0	873	2	38	8	3	505	10	20	25	241	22
OTU_699;size=8;	1	0	0	0	0	0	0	0	0	0	0	1	0	0	0	0	0	0	0	0	0	0	1	1	0	0	0	0	0	0	0	0	0	0	0	0	0	0	0	0	2	0	0	0	0	2	1	0	0
OTU_390;size=61;	2	1	1	7	0	1	0	0	0	1	5	0	0	1	2	0	6	5	0	0	2	3	0	1	6	0	2	0	0	5	0	0	0	0	0	0	0	0	0	0	0	4	0	0	2	0	0	0	0
OTU_1068;size=2;	2	0	0	1	0	0	0	0	2	0	0	0	1	0	0	0	1	1	0	1	0	0	0	0	3	0	4	0	0	0	0	1	2	1	0	0	0	1	0	1	0	0	0	0	0	0	0	1	0
OTU_337;size=151;	1	0	0	0	0	0	0	0	0	1	0	4	0	0	0	0	0	52	0	0	0	0	0	0	0	0	0	0	0	0	0	4	0	0	0	0	0	23	0	8	0	0	0	0	0	0	0	0	0
OTU_485;size=317;	4	1	6	3	6	0	1	15	0	1	1	2	0	0	0	0	2	16	0	0	0	2	3	0	2	1	8	0	0	10	0	1	0	0	0	0	2	0	0	1	4	1	10	3	7	0	0	0	0
OTU_313;size=144;	3	0	0	0	0	26	0	1	0	0	17	15	0	2	0	0	2	1	0	0	0	0	5	0	9	0	1	0	0	4	0	0	3	2	0	0	0	0	11	7	2	2	7	0	2	0	0	0	1
OTU_69;size=4101;	4	9	2	26	3	1	0	3	0	107	15	38	14	16	4	3	200	2	0	0	2	46	7	0	14	892	0	9	9	39	36	1	10	258	6	33	19	0	151	17	1	2	4	149	72	155	8	90	1
OTU_54;size=9407;	3	0	75	0	199	137	19	1	9	437	1	227	16	8	16	21	423	189	20	267	1	33	0	207	122	36	67	1	4	69	745	60	55	17	25	904	1	4	11	364	0	0	13	45	43	1	169	30	0
OTU_547;size=173;	2	22	20	11	5	2	9	21	2	5	87	1	1	1	2	0	19	4	14	1	11	5	31	0	41	1	2	0	0	2	0	0	4	30	1	104	5	19	2	3	5	5	16	2	13	106	2	4	58
OTU_577;size=20;	1	0	0	0	1	4	1	2	0	0	0	1	0	2	0	0	0	0	0	0	0	1	0	0	1	1	0	2	1	0	0	0	0	1	1	1	1	0	1	0	0	0	1	1	0	0	0	0	0
OTU_2;size=75658;	1	1768	0	1104	0	109	0	1926	0	0	156	828	80	0	2327	38	2521	291	0	22	276	2651	0	52	2272	3571	2783	0	99	1852	884	184	1722	1746	138	1	0	79	0	0	1209	0	2569	1264	765	136	597	0	0
OTU_419;size=38;	1	0	0	0	1	0	0	0	0	0	0	0	0	2	0	0	0	38	0	0	0	0	0	0	0	0	2	0	0	1	0	0	2	0	0	0	0	3	1	1	0	0	0	0	0	0	0	0	0
OTU_483;size=35;	1	1	0	0	3	0	0	0	0	0	0	0	1	0	0	0	2	0	1	0	0	0	0	0	3	0	1	0	0	0	0	0	3	0	0	0	0	0	0	2	0	1	0	0	5	1	0	0	0
OTU_335;size=152;	2	11	6	8	6	0	2	1	0	1	0	2	3	0	0	0	6	1	0	1	0	0	7	4	16	4	4	0	0	5	1	0	1	6	0	0	13	0	0	9	1	10	0	1	10	9	0	0	2
OTU_642;size=67;	1	0	12	0	1	47	1	0	0	4	0	0	0	7	0	0	0	6	0	0	0	1	0	1	0	0	1	0	0	0	0	0	0	0	0	0	0	0	75	12	0	3	0	0	0	0	3	0	0
OTU_1013;size=22;	2	0	0	0	0	0	0	0	2	4	0	5	3	0	0	0	0	2	0	1	0	0	0	8	0	0	0	0	0	0	1	2	1	0	0	1	0	0	1	0	0	2	0	0	0	0	0	1	0
OTU_900;size=2;	1	4	4	0	2	0	0	1	0	0	0	2	2	0	2	0	0	2	0	1	0	0	0	0	5	2	3	0	2	0	1	1	1	2	0	1	0	0	0	0	0	0	1	3	0	2	3	0	0
OTU_500;size=49;	1	0	0	0	0	0	0	0	0	0	0	0	0	0	0	0	0	2	0	0	0	0	0	4	0	0	0	0	0	5	0	0	0	0	0	0	0	3	0	1	0	5	0	0	0	0	0	0	0
OTU_955;size=8;	1	0	1	0	0	0	0	0	0	0	0	2	0	0	0	0	0	0	0	0	0	0	0	0	0	0	0	0	0	0	0	0	0	0	0	0	0	0	0	1	0	0	0	0	0	1	0	0	0
OTU_697;size=10;	3	0	0	0	3	0	0	0	0	0	0	0	0	0	0	0	0	0	0	0	0	0	0	0	2	0	0	0	0	0	2	0	1	0	0	0	0	0	0	2	0	1	0	0	0	1	0	0	0
OTU_619;size=28;	1	0	0	0	2	0	0	0	0	0	0	2	1	0	0	0	0	0	0	0	0	0	0	0	0	0	0	0	0	0	0	0	0	0	0	0	0	4	0	9	0	5	0	0	0	0	0	0	0
OTU_341;size=675;	3	5	9	5	1	0	4	9	1	6	19	10	2	3	1	1	35	1	13	2	1	2	6	1	13	0	4	0	1	17	3	2	30	2	3	11	8	0	0	9	3	5	2	18	15	3	3	8	6
OTU_353;size=952;	2	0	6	0	0	2	0	0	0	0	3	17	0	14	20	0	0	1	0	5	0	0	0	7	0	2	0	0	0	0	0	1	1	0	2	0	0	12	44	5	0	3	0	20	0	0	0	0	0
OTU_944;size=10;	1	0	0	9	0	0	0	0	0	0	0	5	0	2	0	0	2	3	0	0	0	2	0	0	0	4	4	1	0	1	1	1	2	0	0	0	0	1	3	0	0	0	0	3	0	0	1	0	0
OTU_1065;size=4;	1	0	0	0	0	0	0	0	0	0	0	0	0	0	0	0	0	0	0	0	0	0	0	0	0	0	0	0	0	0	0	0	0	0	0	0	0	0	0	0	0	0	1	0	0	0	0	0	2
OTU_837;size=115;	1	0	0	0	0	0	0	0	0	0	0	13	0	0	0	0	0	2	0	2	0	1	0	2	6	0	0	0	0	0	0	4	0	0	0	0	0	0	0	3	1	0	2	0	1	0	1	0	0
OTU_265;size=269;	2	0	0	1	4	0	0	0	0	0	0	10	6	0	0	0	1	0	1	0	0	0	0	1	3	1	3	0	0	0	0	1	0	0	0	0	10	0	0	40	0	26	0	0	0	3	0	0	8
OTU_115;size=2679;	1	1	0	0	0	0	0	0	0	0	416	0	0	0	0	80	0	0	0	0	0	1	0	0	341	1	0	0	0	0	0	0	0	0	0	0	0	0	0	0	0	0	1	0	0	1	0	0	0
OTU_155;size=1008;	5	3	2	1	0	0	0	132	1	2	5	6	47	0	3	0	0	2	15	0	69	42	0	0	3	3	4	0	0	0	5	0	110	0	1	0	6	2	0	0	2	3	0	0	4	49	0	0	11
OTU_278;size=224;	1	3	9	4	0	0	6	11	0	0	2	8	2	2	6	0	2	4	0	0	0	1	0	1	4	10	9	0	1	0	1	0	1	1	2	3	2	1	6	1	7	3	1	5	4	4	3	0	8
OTU_163;size=936;	1	0	0	0	38	0	8	19	3	1	49	17	0	3	0	0	47	0	0	1	0	0	0	0	77	10	72	0	0	1	23	2	4	2	0	0	189	0	6	4	2	23	0	0	81	2	0	11	0
OTU_327;size=205;	3	9	1	3	1	0	0	0	1	1	0	1	1	0	0	0	10	0	26	2	0	0	37	0	4	3	5	0	0	1	0	0	6	0	0	0	8	1	0	2	1	2	0	0	18	12	0	1	0
OTU_134;size=715;	1	0	4	0	2	0	0	0	0	15	0	0	0	5	2	7	60	2	0	0	0	7	7	0	0	107	2	71	13	1	2	0	0	11	0	3	0	0	1	5	0	0	3	20	0	0	0	3	0
OTU_367;size=106;	1	1	1	0	13	0	13	2	0	1	19	0	4	0	0	0	10	1	0	0	0	0	0	0	11	0	4	0	0	4	0	0	0	2	0	0	10	1	0	0	2	4	5	0	2	0	0	2	0
OTU_985;size=2;	2	0	3	0	0	0	0	0	0	0	0	0	0	0	0	0	0	0	0	0	0	0	0	0	0	0	0	0	0	0	0	0	0	0	0	0	2	0	0	0	0	5	0	0	0	0	0	0	0
OTU_280;size=228;	2	0	1	0	73	0	0	5	141	1	0	0	0	0	0	0	0	0	0	0	0	0	0	0	19	0	0	0	0	0	0	0	0	0	0	0	0	0	0	0	0	0	0	0	0	0	0	0	0
OTU_553;size=108;	2	3	17	2	12	1	0	4	2	1	18	7	0	0	1	0	67	0	0	0	0	0	128	1	8	0	5	0	0	7	8	0	1	0	4	9	12	1	1	2	0	3	3	1	5	15	1	0	0
OTU_526;size=25;	1	0	1	0	1	2	0	0	0	0	4	0	0	0	1	0	5	1	0	0	1	0	2	0	0	0	0	0	0	0	0	0	0	2	0	0	0	0	0	1	0	0	0	1	0	3	0	0	0
OTU_1044;size=2;	1	2	1	1	1	1	1	1	0	1	0	0	1	0	2	0	0	0	0	1	1	0	4	0	2	0	0	0	2	1	0	1	4	1	1	1	0	0	2	2	2	0	0	2	1	0	0	1	1
OTU_507;size=37;	1	0	0	0	0	0	0	0	0	0	0	0	0	0	0	0	0	1	0	0	0	0	0	0	0	0	0	0	0	0	0	0	0	0	0	0	0	0	0	0	0	2	0	0	0	0	0	0	0
OTU_885;size=4;	1	0	0	0	1	0	0	0	0	0	0	0	0	0	0	0	0	0	0	0	0	0	0	0	0	2	0	0	0	0	0	0	0	0	0	0	0	0	0	0	0	0	0	0	0	0	0	0	0
OTU_987;size=20;	2	3	3	7	2	0	6	8	2	2	9	0	0	1	0	1	0	1	11	1	0	2	0	0	1	0	2	0	0	3	0	1	17	0	0	22	16	0	0	4	0	17	2	5	10	0	1	0	14
OTU_589;size=18;	1	0	0	0	6	0	0	0	0	0	0	0	0	0	0	0	0	0	0	0	0	0	0	0	0	0	0	0	0	0	0	0	0	0	0	0	0	3	0	2	0	0	0	0	0	0	0	0	0
OTU_351;size=124;	1	14	1	9	0	0	1	0	0	3	7	3	0	1	3	1	1	0	3	1	1	1	0	0	9	0	4	0	0	0	0	0	0	0	1	17	0	0	0	1	2	2	8	1	0	0	0	5	0
OTU_208;size=650;	1	1	0	0	0	26	31	146	0	0	2	0	8	0	1	0	3	50	0	0	0	0	0	0	8	0	0	0	0	0	0	0	7	0	9	130	0	1	0	1	1	0	3	0	2	4	0	0	0
OTU_1036;size=2;	3	0	0	0	0	0	0	0	0	0	0	0	0	0	0	0	0	0	0	0	0	0	0	0	0	0	0	0	0	0	0	0	0	0	0	0	0	0	0	0	0	0	0	0	0	0	0	0	0
OTU_473;size=26;	2	0	0	0	18	0	0	0	0	0	0	0	0	0	0	0	0	0	0	0	0	0	0	0	0	0	0	0	0	0	0	0	0	0	0	0	0	0	0	0	0	2	0	0	0	0	0	0	0
OTU_820;size=3;	1	0	0	0	0	0	0	0	0	0	0	0	0	0	0	0	0	0	0	0	0	0	0	0	0	0	0	0	0	0	0	0	0	0	0	0	0	0	0	0	0	0	0	0	0	0	0	0	0
OTU_317;size=284;	1	14	2	0	8	0	11	0	0	0	8	0	5	2	2	0	9	0	7	0	0	2	0	1	6	6	1	0	0	0	0	0	0	1	1	0	2	0	5	2	0	1	30	0	5	0	0	0	0
OTU_471;size=34;	3	0	0	0	3	0	0	0	0	0	0	3	0	0	0	0	0	0	0	1	0	0	0	0	0	0	1	0	0	0	0	0	0	0	0	0	0	0	0	0	0	6	0	0	0	0	0	0	0
OTU_252;size=293;	1	7	5	3	5	0	3	8	0	0	4	11	2	0	6	1	57	0	0	0	0	6	0	0	14	0	0	0	0	1	0	0	8	0	0	0	6	0	3	6	3	22	20	0	0	3	3	0	0
OTU_439;size=60;	2	0	1	0	9	0	0	1	0	0	2	0	0	1	1	0	4	0	0	1	1	1	4	0	1	0	0	0	0	1	0	0	0	0	0	0	0	1	1	5	0	0	4	0	0	2	0	1	0
OTU_1020;size=2;	1	0	0	0	0	0	0	0	0	0	0	0	0	0	0	0	0	0	0	0	0	0	0	0	0	0	0	0	0	0	0	0	0	0	0	0	0	0	0	0	0	0	0	0	0	0	0	0	0
OTU_435;size=75;	1	0	0	0	1	0	0	0	0	0	0	1	2	0	0	0	1	1	0	0	0	1	0	1	8	5	0	0	0	2	0	0	1	1	0	0	4	1	0	3	0	3	6	0	0	1	1	0	0
OTU_1078;size=2;	1	0	1	0	0	0	0	0	0	1	0	6	0	0	0	0	0	1	0	0	0	1	0	1	4	0	0	0	0	0	0	0	0	0	1	0	0	0	1	2	0	0	0	0	0	0	1	1	0
OTU_25;size=29726;	0	680	988	1020	6	0	70	255	0	0	209	0	19	44	828	338	158	171	0	62	1	659	433	75	198	273	3	44	36	26	3	15	137	100	431	0	194	6	11	0	0	0	313	2	0	6	0	0	202
OTU_44;size=8360;	0	325	0	457	0	485	333	0	0	0	0	0	0	0	243	262	0	0	0	7	103	0	0	2	0	0	205	9	11	0	54	0	651	0	0	1633	0	1	0	0	0	0	0	0	0	17	0	0	1
OTU_71;size=3770;	0	605	0	15	13	0	6	3	2	17	105	0	0	1	14	0	177	0	56	15	0	235	23	6	235	4	79	0	0	338	6	0	0	53	17	49	92	0	0	4	0	3	309	47	10	0	18	1	0
OTU_143;size=965;	0	482	0	365	0	0	0	0	0	0	0	0	0	0	0	0	0	0	0	0	1	11	0	1	0	0	0	0	0	0	0	0	0	0	0	0	0	0	0	0	131	0	0	0	0	0	0	0	0
OTU_29;size=6769;	0	171	0	153	0	0	0	0	0	0	0	0	0	249	56	0	0	184	0	0	0	335	0	0	0	298	369	0	0	0	32	0	314	87	0	0	0	8	43	0	0	0	0	488	0	21	59	0	642
OTU_672;size=173;	0	213	0	123	0	0	0	0	10	0	0	2	0	0	0	0	21	0	2	0	0	0	0	0	32	0	0	8	0	0	0	1	0	0	0	108	0	1	0	2	0	0	4	0	0	0	1	0	248
OTU_229;size=2904;	0	268	0	481	850	0	0	747	58	315	0	0	954	0	0	0	0	0	0	2	0	0	821	2	26	5	0	0	1	0	0	0	0	374	0	0	562	0	0	0	0	0	1900	0	111	24	0	54	1
OTU_84;size=2535;	0	1050	0	1239	0	0	0	0	0	0	0	0	0	0	0	0	0	0	0	0	0	0	0	0	0	663	0	0	0	0	0	0	0	223	0	0	0	0	0	0	0	0	0	0	0	0	0	0	0
OTU_1018;size=2;	0	5	0	0	1	10	1	0	0	0	0	2	0	1	0	0	0	9	0	0	0	0	0	0	8	0	5	0	0	0	0	0	0	0	0	0	0	0	1	0	0	0	0	0	2	1	0	0	0
OTU_57;size=4240;	0	349	0	503	0	0	0	0	0	0	0	0	0	0	32	1	0	0	0	44	319	0	0	41	0	0	1168	13	11	0	99	0	354	0	0	1	0	0	0	0	0	0	0	0	0	3	0	0	0
OTU_185;size=902;	0	111	0	3	7	10	0	240	13	0	0	0	6	0	1	16	8	0	19	0	0	0	0	0	0	1	52	2	3	3	0	0	21	0	0	12	1	0	2	2	11	0	1	43	0	5	1	0	101
OTU_495;size=559;	0	570	487	681	0	1	72	115	3	0	136	0	20	45	496	344	70	113	0	36	0	706	257	42	118	107	5	42	28	32	4	17	13	67	255	0	145	4	7	0	0	0	263	1	0	2	0	0	128
OTU_116;size=1413;	0	190	0	53	0	44	0	0	2	0	0	0	0	0	0	0	0	0	0	7	0	11	0	38	0	0	66	0	1	60	0	0	15	0	0	0	0	0	0	74	0	0	0	53	0	174	12	0	0
OTU_36;size=8865;	0	289	315	129	338	0	0	0	38	49	261	0	113	77	43	44	559	288	0	0	113	188	25	36	258	135	261	0	0	186	10	0	93	0	40	0	261	209	34	0	0	0	42	0	166	2	47	0	381
OTU_731;size=60;	0	165	0	18	0	0	0	0	0	0	1	2	0	0	0	1	0	1	1	0	0	1	0	0	1	0	1	1	0	1	0	0	0	0	0	0	0	0	0	0	9	1	1	2	0	0	0	0	0
OTU_493;size=601;	0	55	16	2	0	0	21	115	1	1	12	6	0	2	0	2	47	6	0	1	0	6	1	0	7	0	1	0	3	13	4	1	11	0	0	0	9	1	4	5	15	0	0	21	9	2	1	1	0
OTU_81;size=1940;	0	316	0	123	56	0	0	522	0	0	0	0	0	0	0	0	0	0	0	81	0	1	0	88	0	0	0	0	0	0	0	0	0	0	0	0	0	0	0	0	0	0	0	0	0	0	0	0	0
OTU_207;size=392;	0	33	25	10	7	5	1	2	1	2	20	4	0	5	3	0	18	12	6	0	2	1	8	0	21	17	10	0	0	16	2	1	15	3	1	0	6	6	2	5	5	0	0	10	6	1	0	1	0
OTU_93;size=3862;	0	152	82	174	0	3	47	237	10	31	52	42	9	42	0	245	132	15	0	9	0	147	14	5	99	0	51	0	16	26	47	7	23	0	29	0	43	2	34	22	46	0	0	157	73	6	24	5	0
OTU_377;size=136;	0	23	2	0	0	0	0	0	0	0	0	2	2	0	0	0	9	0	0	0	0	1	0	0	6	17	1	0	0	0	0	0	0	14	0	0	2	0	0	0	0	0	19	0	0	0	0	0	0
OTU_139;size=819;	0	36	0	30	89	0	10	0	0	32	47	29	4	0	14	3	20	0	3	0	0	11	9	0	20	29	31	2	1	52	0	3	37	10	2	0	9	3	0	0	10	0	102	0	9	0	1	0	0
OTU_206;size=491;	0	6	0	1	85	0	13	0	0	0	0	4	3	12	0	0	0	0	0	0	0	2	0	0	48	0	0	0	0	54	5	2	0	0	5	0	45	0	22	94	8	0	15	0	0	12	0	0	0
OTU_283;size=990;	0	1	15	0	0	2	1	0	5	119	2	110	31	0	15	21	0	183	0	5	2	65	129	6	44	5	89	0	10	0	0	22	0	1	0	0	56	81	3	9	0	0	99	431	2	1	87	0	1
OTU_848;size=26;	0	7	2	6	1	0	5	0	1	3	0	5	0	1	0	0	1	0	0	0	0	0	5	1	3	0	2	0	1	1	0	0	0	3	0	0	7	1	1	1	0	2	1	2	0	0	0	1	0
OTU_319;size=108;	0	13	0	2	3	0	0	1	0	0	0	0	0	1	0	0	1	0	5	0	0	0	0	0	0	0	1	0	0	4	0	0	23	0	0	3	2	0	0	0	2	0	0	0	0	0	0	0	33
OTU_567;size=10;	0	1	1	1	0	0	0	0	0	0	0	0	1	0	0	0	0	0	0	0	0	0	0	0	2	0	0	0	0	0	0	0	1	0	0	0	0	0	0	1	0	0	0	0	0	0	0	0	0
OTU_973;size=2;	0	2	0	1	1	1	0	0	0	0	0	0	0	0	0	0	0	0	0	0	0	0	0	0	0	0	0	0	0	0	1	0	1	0	0	0	0	0	0	0	0	0	0	0	0	0	0	0	0
OTU_46;size=8538;	0	4	59	5	12	32	110	1	0	56	104	65	1	15	15	179	135	190	0	7	0	174	0	7	520	262	71	0	12	116	15	7	27	124	13	433	120	100	47	0	4	4	697	472	126	11	55	24	0
OTU_794;size=420;	0	10	4	8	0	0	7	3	0	0	2	0	0	6	7	46	1	8	0	0	0	110	3	0	1	2	0	1	0	6	0	0	2	1	7	0	2	0	0	0	0	0	0	0	0	0	0	0	3
OTU_838;size=6;	0	2	0	1	0	0	0	0	0	0	0	5	0	0	0	0	0	0	0	0	0	0	0	0	0	0	0	0	0	2	0	0	0	0	0	0	0	0	0	1	0	0	0	0	0	1	0	1	0
OTU_240;size=396;	0	1	0	0	29	0	0	0	0	1	0	0	0	0	0	0	6	0	0	0	0	36	0	1	35	2	6	0	0	23	1	0	0	0	0	0	4	0	0	0	0	0	228	1	0	0	1	0	0
OTU_984;size=2;	0	4	1	1	1	0	0	2	1	3	0	2	0	1	1	2	0	1	0	0	0	2	2	0	5	0	4	0	0	3	2	0	3	1	0	1	0	1	1	1	0	2	0	3	1	0	0	1	0
OTU_772;size=469;	0	3	0	7	4	0	1	18	1	4	0	0	1	0	0	0	0	0	0	0	0	0	8	0	0	0	0	0	0	0	0	0	0	7	0	0	5	0	0	1	0	0	19	0	1	0	0	1	0
OTU_168;size=713;	0	36	25	3	127	0	1	37	0	1	12	0	0	2	1	3	13	0	6	0	0	0	3	0	19	48	0	2	0	18	0	0	32	2	1	10	12	0	12	1	14	0	8	0	0	2	1	0	44
OTU_849;size=14;	0	4	1	2	1	0	1	3	0	0	1	3	1	0	0	0	1	0	0	1	0	0	0	0	0	0	0	0	0	1	0	0	2	0	0	0	0	0	0	1	0	1	0	0	0	0	0	0	0
OTU_404;size=33;	0	1	0	3	0	0	0	0	0	0	0	5	0	1	0	0	0	0	0	2	0	0	20	0	0	0	0	0	0	4	0	1	0	0	0	0	0	0	1	0	0	0	0	0	0	0	1	0	0
OTU_453;size=138;	0	9	18	14	0	6	0	0	0	6	26	27	1	2	8	0	22	4	0	1	2	14	0	4	28	9	11	2	1	0	6	2	0	5	5	0	5	0	4	6	13	0	0	17	8	0	4	3	0
OTU_690;size=13;	0	5	1	0	0	1	0	0	0	0	0	0	0	0	0	0	3	0	0	0	0	0	0	0	0	5	0	0	0	0	0	0	4	1	0	0	0	0	0	0	0	0	0	0	0	0	0	0	0
OTU_786;size=14;	0	3	0	0	1	0	0	0	0	0	0	0	0	0	0	0	0	0	0	0	0	0	0	0	0	0	1	0	0	0	0	0	1	3	0	0	1	0	0	0	0	0	0	0	2	1	0	0	0
OTU_872;size=111;	0	1	3	0	1	0	0	0	0	0	0	4	0	0	0	0	4	20	0	0	0	0	1	0	0	7	1	0	0	0	0	0	0	1	0	0	0	6	0	4	2	0	12	0	0	0	0	0	0
OTU_724;size=9;	0	1	0	0	0	1	0	0	0	0	0	0	0	0	0	0	0	0	0	0	0	0	1	0	0	0	0	0	0	0	0	0	0	0	0	0	0	1	0	0	0	0	0	0	0	0	0	0	0
OTU_601;size=14;	0	6	0	4	0	2	0	1	0	0	0	0	0	0	0	0	0	1	0	0	0	0	0	0	0	1	0	0	0	0	1	0	0	0	1	0	0	0	2	5	1	0	0	0	0	2	0	0	3
OTU_562;size=12;	0	1	0	0	0	0	17	0	0	0	0	0	0	0	0	0	0	0	0	0	0	0	0	0	0	0	0	0	0	0	0	0	0	0	0	0	0	0	0	0	0	0	0	0	0	0	0	0	0
OTU_539;size=29;	0	1	0	0	0	0	0	0	0	0	10	0	0	3	0	0	0	0	0	0	0	0	0	1	0	6	1	0	0	0	0	0	0	0	0	0	0	0	0	0	0	0	1	0	0	0	1	0	0
OTU_732;size=41;	0	3	0	0	5	6	0	0	0	0	0	0	0	0	0	2	5	11	0	0	0	0	1	0	5	2	5	0	0	0	0	0	0	0	0	0	0	0	4	0	0	2	0	4	0	0	0	0	0
OTU_158;size=1078;	0	1	2	0	87	0	0	0	0	0	5	0	0	0	2	0	4	0	1	6	0	34	0	8	57	2	52	0	0	51	31	0	2	3	0	0	0	1	0	2	294	9	25	134	0	5	3	0	0
OTU_600;size=177;	0	2	82	0	0	0	0	0	0	5	0	0	0	0	0	0	0	0	0	0	0	0	0	0	0	0	0	0	0	0	0	0	0	0	0	604	0	1	0	0	0	0	0	1	0	9	0	0	0
OTU_675;size=15;	0	2	0	0	0	0	0	0	0	0	0	0	0	0	0	0	0	0	0	0	0	0	0	0	2	0	0	0	0	1	0	0	1	0	0	0	0	1	0	0	1	0	9	1	0	0	0	0	0
OTU_253;size=347;	0	5	0	17	27	3	0	4	1	9	0	64	0	6	0	1	14	43	0	1	0	16	5	2	14	0	0	0	0	0	4	2	1	0	0	0	0	12	0	4	0	0	0	15	0	0	2	6	0
OTU_294;size=192;	0	1	3	0	0	0	0	0	0	0	0	224	0	0	0	0	0	0	0	0	0	0	0	0	0	0	0	0	0	77	0	4	0	0	0	0	1	0	0	0	0	0	0	0	0	0	0	0	0
OTU_713;size=7;	0	1	0	0	0	0	0	0	0	0	1	0	0	0	0	0	1	0	0	0	0	0	0	0	1	0	0	0	0	0	1	0	0	0	0	0	0	0	0	0	0	0	1	0	0	1	0	0	2
OTU_436;size=65;	0	4	1	0	3	2	0	0	0	0	0	6	0	1	3	0	0	4	0	0	0	0	0	0	0	0	5	0	0	0	0	2	0	0	0	0	0	1	0	9	0	2	0	0	0	0	0	1	0
OTU_323;size=408;	0	1	22	0	0	0	0	0	8	0	0	0	0	0	0	0	0	0	0	0	0	0	0	0	0	0	0	0	0	0	0	0	1	0	0	118	0	0	0	0	0	0	0	0	0	6	0	0	0
OTU_565;size=25;	0	2	0	1	0	0	1	0	0	0	3	0	0	0	0	0	0	0	4	0	0	0	0	0	0	0	1	0	0	0	0	0	0	0	0	10	1	0	0	0	0	0	3	0	0	0	0	0	1
OTU_604;size=17;	0	2	0	0	0	0	0	0	0	0	0	0	1	0	0	0	0	0	0	0	0	0	0	0	0	5	0	0	0	0	0	0	0	3	0	0	5	0	0	0	0	0	4	0	0	0	0	0	0
OTU_711;size=45;	0	4	6	7	0	0	0	3	0	0	0	3	1	5	5	1	9	0	2	1	0	3	2	4	3	0	1	0	0	0	0	0	0	0	1	0	4	17	2	1	3	2	0	0	0	0	0	1	8
OTU_1026;size=16;	0	1	21	18	0	0	0	2	0	0	1	0	0	0	11	1	7	0	0	0	0	2	12	0	3	46	0	0	2	0	0	0	41	2	10	0	1	0	0	0	0	0	2	0	0	1	0	0	0
OTU_873;size=25;	0	1	0	0	2	0	5	0	0	2	1	0	0	0	1	0	0	0	3	0	0	0	2	0	0	0	0	0	0	0	2	0	0	1	0	9	2	0	1	0	0	0	0	0	0	1	0	0	0
OTU_299;size=217;	0	2	1	0	0	0	0	0	0	1	13	0	0	0	0	0	2	7	0	0	0	4	1	0	2	21	0	0	0	0	0	0	1	0	0	0	2	0	6	36	0	0	4	7	4	0	2	0	0
OTU_1060;size=4;	0	1	0	1	0	2	0	0	0	0	0	2	0	0	0	0	0	1	0	0	0	0	0	0	0	0	0	0	0	0	0	0	0	0	1	0	0	2	0	1	0	0	0	0	0	0	2	0	0
OTU_28;size=11235;	0	1	128	480	1	372	210	0	0	8	340	207	0	97	140	284	0	473	158	22	7	722	100	33	287	620	122	0	24	205	49	35	93	241	41	0	185	312	74	66	0	0	0	468	67	60	128	1	0
OTU_12;size=24271;	0	1	764	0	0	3073	526	0	0	0	8	0	206	1	621	305	0	0	616	0	2450	1	225	0	25	65	2	130	0	94	0	120	0	0	522	353	448	1	0	1	1	0	1328	27	1	0	118	0	0
OTU_922;size=34;	0	1	1	1	0	0	3	1	1	0	0	0	0	0	0	0	1	0	2	0	0	0	2	0	0	0	1	0	0	1	0	1	0	0	0	5	3	0	0	3	0	3	1	1	9	0	1	0	3
OTU_499;size=46;	0	1	1	3	4	0	0	0	0	1	0	2	0	0	0	0	0	2	0	0	0	0	1	0	4	1	0	0	0	1	0	0	0	0	0	4	0	0	1	0	11	0	0	3	0	1	0	0	1
OTU_1079;size=2;	0	1	0	0	0	2	0	0	0	0	0	0	0	0	0	0	0	0	0	0	0	0	1	0	1	0	0	0	0	0	0	0	0	0	0	0	0	0	0	0	1	0	0	0	0	0	0	0	0
OTU_521;size=128;	0	1	46	3	0	0	1	0	0	0	0	0	0	1	20	0	1	84	0	0	0	5	2	0	0	75	0	0	0	0	0	0	0	28	1	0	0	0	0	1	0	0	0	2	0	0	0	1	0
OTU_393;size=47;	0	1	0	0	1	0	1	0	0	0	0	2	1	0	0	0	0	1	0	0	0	0	0	0	0	6	0	0	0	0	0	0	1	2	0	0	0	0	0	0	0	0	0	2	0	1	6	0	0
OTU_1069;size=14;	0	1	2	2	0	1	1	0	1	0	0	0	0	0	0	0	0	0	1	1	1	1	3	0	0	0	1	0	0	4	1	0	0	0	0	4	6	0	0	0	0	2	0	0	3	2	0	0	5
OTU_1041;size=2;	0	1	0	0	0	1	0	2	1	0	0	0	0	0	0	1	0	0	0	0	0	0	0	0	0	0	4	0	0	0	0	0	2	0	0	0	0	0	0	0	0	0	0	0	0	0	0	0	2
OTU_641;size=13;	0	1	0	0	0	0	0	0	0	0	0	3	0	0	1	0	0	5	0	0	0	0	0	0	0	0	0	0	0	1	0	0	1	0	0	0	1	2	0	0	0	1	0	0	0	0	0	0	2
OTU_430;size=98;	0	1	0	0	2	0	0	0	2	0	0	0	0	0	0	0	9	0	0	0	0	0	0	0	0	1	1	0	1	4	2	0	3	2	0	0	10	0	2	0	0	0	10	72	0	0	0	0	0
OTU_982;size=14;	0	1	0	0	0	0	0	2	0	0	11	0	0	0	0	0	0	0	3	0	0	0	0	0	1	0	1	0	0	0	0	0	0	0	0	0	0	0	0	0	0	1	0	0	0	0	0	0	4
OTU_1;size=129769;	0	0	4224	0	171	1290	1217	0	0	950	2277	3789	150	2059	2359	317	3636	1378	0	207	0	2292	596	284	2453	1931	2289	495	402	3161	727	559	1085	632	649	0	751	232	953	823	2358	0	2058	1954	2234	404	928	736	0
OTU_10;size=24738;	0	0	783	1630	5	223	374	0	0	217	1184	1012	0	323	1	368	0	693	702	88	1	381	1	69	247	75	792	0	59	2	240	151	0	7	224	998	1	207	507	405	0	0	0	145	15	99	278	31	0
OTU_213;size=351;	0	0	114	0	0	101	0	0	0	0	0	136	0	30	1	0	0	77	0	0	0	0	0	1	0	0	0	0	0	0	0	0	0	0	0	0	0	40	15	9	0	0	0	0	0	1	2	0	0
OTU_9;size=22285;	0	0	1571	407	458	0	263	378	64	216	0	224	0	1	194	102	0	50	0	0	0	712	351	0	1	0	684	6	7	734	0	33	325	2	0	0	0	1	0	730	252	0	0	888	334	372	157	155	824
OTU_26;size=9935;	0	0	507	0	0	1457	0	0	0	0	0	1229	0	0	0	0	0	14	0	1	0	0	0	4	0	1506	3	0	0	0	0	152	0	686	0	0	0	0	0	612	0	0	1548	0	0	0	0	0	0
OTU_303;size=325;	0	0	19	0	0	2	0	0	0	11	3	23	2	4	0	11	0	17	0	5	0	10	0	4	0	0	8	18	0	12	1	4	4	0	5	0	14	4	0	0	0	0	0	12	6	0	4	5	0
OTU_11;size=16744;	0	0	637	6	0	7	0	0	92	181	891	770	0	57	7	0	1341	41	0	0	3	1	189	0	735	19	62	99	0	174	8	92	0	17	88	0	1	33	90	388	511	0	1360	0	637	31	9	0	219
OTU_58;size=9406;	0	0	1310	0	97	371	1	0	0	281	0	1850	12	578	2	168	0	1388	0	115	0	335	0	54	375	288	467	0	278	651	842	328	350	203	193	0	0	91	462	67	413	0	4	750	266	281	322	183	0
OTU_20;size=13206;	0	0	473	1	0	0	0	1	0	1	0	0	97	0	0	167	0	0	0	0	0	101	0	0	0	1395	310	0	7	1	0	0	308	835	0	0	1	0	0	0	0	0	0	0	251	10	62	0	0
OTU_55;size=9171;	0	0	260	0	1	20	0	0	1	512	131	130	0	59	156	10	587	23	0	3	0	24	0	13	49	31	15	0	19	78	375	48	146	16	5	0	14	0	22	30	27	0	14	37	299	9	14	197	0
OTU_38;size=8647;	0	0	268	0	178	0	1	0	0	152	0	714	0	161	0	20	350	238	0	0	0	95	0	0	563	141	199	0	10	478	0	65	82	110	11	0	0	19	257	310	0	2	0	246	0	3	121	0	0
OTU_33;size=16296;	0	0	121	0	13	66	0	0	0	296	0	860	42	300	233	0	90	194	410	52	0	14	198	5	407	270	449	0	25	929	24	76	0	96	130	0	98	58	577	126	0	0	255	16	47	31	96	179	0
OTU_37;size=8513;	0	0	247	0	7	107	0	0	0	195	411	402	0	462	75	0	0	8	0	7	0	0	0	43	0	391	922	0	18	1096	0	8	116	137	19	0	0	38	173	14	0	0	0	6	0	3	118	0	0
OTU_137;size=2234;	0	0	72	95	0	0	0	153	0	38	0	52	0	42	0	19	44	66	0	11	0	97	2	7	42	111	13	0	14	85	33	7	0	5	14	106	45	45	9	2	239	0	0	55	78	2	12	19	0
OTU_921;size=52;	0	0	31	0	12	13	4	0	0	16	2	160	0	26	1	10	5	47	0	7	0	20	0	2	28	37	22	1	17	26	18	13	57	17	21	0	2	5	17	7	7	0	2	47	7	25	10	53	0
OTU_126;size=1626;	0	0	29	0	0	6	0	0	0	87	215	0	0	2	0	0	3	31	0	0	0	1	0	0	0	2	0	0	0	0	0	0	0	3	1	0	0	4	0	0	0	0	0	0	12	0	10	24	0
OTU_519;size=25;	0	0	3	0	1	4	0	0	0	0	9	0	0	0	0	0	0	0	0	0	0	0	8	0	0	0	0	0	0	0	0	0	0	0	0	0	0	0	0	0	0	0	0	0	0	0	0	0	0
OTU_362;size=74;	0	0	1	1	13	0	0	1	0	1	0	10	0	3	0	0	7	2	0	0	0	0	7	3	5	0	1	0	0	1	3	0	2	0	0	0	1	0	1	17	0	7	0	0	0	0	1	0	0
OTU_204;size=4643;	0	0	47	0	7	20	0	0	0	18	0	106	0	13	2	12	1	49	0	6	0	25	0	3	19	31	32	0	20	35	25	13	34	9	8	0	0	8	14	9	16	0	0	72	20	17	22	17	0
OTU_343;size=274;	0	0	42	0	0	1	0	0	0	83	0	31	0	30	0	2	0	30	0	3	0	0	0	0	0	0	8	0	3	0	13	1	0	0	1	0	0	7	10	5	0	0	0	3	0	0	3	15	0
OTU_274;size=277;	0	0	168	0	0	0	0	0	0	0	0	0	0	0	0	0	0	0	0	0	0	0	0	23	0	51	0	0	0	0	0	0	0	0	0	0	0	3	0	0	0	0	0	0	0	0	0	0	0
OTU_152;size=642;	0	0	12	10	0	238	0	11	0	0	0	0	0	0	1	0	0	0	0	0	68	0	0	0	23	0	5	0	0	0	1	0	1	0	32	0	18	0	0	0	0	0	0	0	0	64	4	0	0
OTU_1062;size=2;	0	0	107	0	1	56	0	0	0	0	0	0	0	0	0	0	0	0	0	0	0	0	0	5	0	0	3	0	0	0	0	0	0	0	0	0	0	0	0	0	0	0	0	0	0	0	0	0	0
OTU_915;size=10;	0	0	2	0	3	0	0	0	0	3	0	0	0	0	0	0	0	22	0	0	0	0	0	0	0	0	0	0	0	0	0	0	0	0	0	0	0	0	0	8	0	0	0	0	0	2	0	4	0
OTU_940;size=8;	0	0	88	0	0	2	0	0	0	98	32	20	3	28	15	0	141	7	0	1	0	4	0	8	4	13	13	0	7	63	199	9	19	13	2	2	8	1	6	10	0	0	3	10	86	1	4	13	0
OTU_248;size=678;	0	0	7	0	78	0	0	0	0	2	0	26	1	0	0	0	38	17	0	1	0	0	14	5	8	0	3	0	1	64	0	2	32	1	0	0	0	34	2	76	0	0	0	3	0	1	11	0	0
OTU_161;size=1003;	0	0	32	0	1	0	0	0	0	16	1	29	5	2	0	30	3	71	0	3	0	5	4	6	52	0	0	0	15	0	0	8	0	0	15	47	0	27	4	0	0	0	0	31	92	6	20	0	0
OTU_120;size=1892;	0	0	1	0	63	18	0	0	0	20	0	0	17	64	1	0	92	39	0	1	0	2	6	15	32	63	0	0	0	119	0	0	50	12	53	0	0	0	16	162	0	0	15	0	122	0	78	5	0
OTU_458;size=44;	0	0	75	0	0	0	0	0	0	0	0	0	0	0	0	0	0	0	0	0	0	0	0	0	0	0	4	0	0	0	0	0	0	0	0	0	0	0	0	0	0	0	0	0	0	0	0	0	0
OTU_614;size=113;	0	0	1	0	0	2	0	0	0	1	4	10	0	2	0	1	0	37	0	0	1	7	0	7	2	1	6	0	0	0	1	0	0	3	6	0	5	2	8	1	0	0	0	5	0	0	0	5	0
OTU_356;size=100;	0	0	2	0	15	0	0	0	0	0	0	4	0	4	0	0	0	1	0	0	0	0	5	2	0	0	1	0	0	8	0	0	0	1	0	0	0	6	0	14	0	0	0	0	0	0	0	0	0
OTU_249;size=357;	0	0	19	0	0	19	0	0	0	0	1	0	9	0	0	0	0	0	0	0	0	28	0	0	2	0	29	0	0	2	0	0	0	0	0	0	33	0	0	16	0	0	65	0	2	0	5	0	0
OTU_130;size=1924;	0	0	20	0	10	2	0	0	0	41	2	0	0	152	12	0	210	1	0	1	0	0	73	14	0	108	0	0	0	148	48	0	2	21	0	0	0	16	57	51	0	0	14	0	0	0	47	63	0
OTU_215;size=563;	0	0	14	0	38	0	0	0	0	0	0	45	0	24	0	0	0	8	0	0	0	0	3	0	17	0	8	0	0	12	2	5	0	0	0	0	0	1	1	15	0	0	0	13	0	0	6	0	0
OTU_715;size=49;	0	0	7	0	0	8	0	0	0	11	0	8	0	9	42	2	0	3	0	8	0	0	0	1	17	2	21	0	0	18	0	0	0	0	0	0	0	2	0	0	0	0	0	26	10	0	0	14	0
OTU_50;size=6203;	0	0	33	0	1	1	268	0	75	102	42	4	4	0	282	27	458	108	0	19	0	415	13	9	158	182	252	12	13	78	0	1	1	25	45	0	1	9	5	21	213	0	5	318	37	11	46	53	0
OTU_592;size=21;	0	0	3	0	0	0	0	25	0	2	0	0	0	0	0	0	0	0	0	0	0	0	0	0	0	3	0	0	0	0	5	0	0	3	0	0	0	0	0	1	0	0	0	0	0	9	0	0	0
OTU_454;size=55;	0	0	1	0	0	0	0	0	0	0	0	0	0	0	0	0	1	0	0	0	0	0	0	0	3	0	1	1	0	3	0	0	4	0	0	0	0	0	0	0	0	1	0	0	0	2	0	0	3
OTU_1054;size=10;	0	0	38	0	0	10	2	0	0	0	0	0	0	0	5	2	0	0	0	0	0	0	0	0	0	0	0	1	0	1	0	1	0	0	4	1	8	0	0	0	0	0	7	0	0	0	1	0	0
OTU_434;size=46;	0	0	7	0	0	0	0	0	0	2	4	8	0	3	0	4	0	0	0	0	0	0	0	0	0	2	0	0	0	0	1	1	0	1	0	0	0	0	12	0	0	0	0	0	0	0	4	0	0
OTU_956;size=458;	0	0	13	0	9	25	8	0	0	27	2	116	7	8	8	9	20	40	0	9	0	36	2	2	36	44	26	2	13	20	3	12	36	19	17	0	3	5	12	7	17	0	4	73	8	14	31	24	0
OTU_437;size=59;	0	0	26	0	0	0	0	0	0	0	0	0	0	0	0	0	0	0	0	0	0	0	0	0	0	0	0	0	0	0	0	0	0	0	0	0	0	0	0	0	0	0	0	0	0	0	0	0	0
OTU_225;size=534;	0	0	20	11	1	10	3	1	4	2	17	6	3	1	0	0	8	8	0	0	0	7	5	1	16	8	6	0	0	10	1	1	4	4	0	0	8	2	0	24	5	6	12	7	9	2	2	0	0
OTU_1050;size=2;	0	0	6	0	0	0	0	0	0	0	0	0	0	0	0	0	0	0	0	0	0	0	0	0	0	0	0	0	0	0	0	0	0	0	0	0	0	0	0	0	0	0	0	0	0	0	0	0	0
OTU_148;size=1136;	0	0	5	0	109	0	0	0	0	0	0	0	0	0	9	0	38	0	0	2	0	6	4	5	102	5	43	0	0	38	0	0	6	1	9	0	30	0	0	15	0	5	233	67	5	2	5	0	0
OTU_191;size=764;	0	0	6	0	2	0	0	0	0	0	0	0	0	0	0	0	0	133	0	0	0	1	0	0	0	2	0	0	0	0	0	0	16	3	0	5	0	355	0	0	1	0	70	0	0	67	0	0	0
OTU_138;size=1094;	0	0	1	0	0	0	0	0	0	0	0	59	0	9	11	1	0	23	0	0	0	0	15	0	100	0	7	0	0	0	0	5	7	0	0	0	0	2	7	120	0	0	0	20	0	1	57	1	0
OTU_310;size=247;	0	0	10	0	0	0	0	17	0	1	0	0	0	17	0	0	0	0	0	1	0	0	0	4	25	0	3	0	0	35	7	0	14	0	0	0	0	0	14	14	0	8	0	0	0	12	0	10	0
OTU_717;size=9;	0	0	12	0	1	0	0	0	0	0	0	0	0	0	0	0	38	0	0	0	0	0	0	0	0	0	0	0	0	0	0	0	0	0	0	0	0	0	0	6	5	0	0	0	0	0	1	0	0
OTU_466;size=67;	0	0	3	1	0	0	0	0	0	0	0	0	3	0	0	0	27	0	0	0	0	0	0	0	0	0	4	0	0	0	0	0	0	0	0	0	4	0	0	0	0	0	5	0	0	0	0	0	0
OTU_211;size=490;	0	0	1	1	13	0	0	0	0	0	0	0	2	0	0	0	58	0	0	0	0	0	0	0	0	0	0	0	2	3	0	0	1	0	0	0	8	0	0	0	0	0	0	0	0	0	0	0	0
OTU_425;size=91;	0	0	3	0	4	0	0	0	0	1	0	2	7	0	0	0	0	2	0	0	0	0	0	3	0	0	1	0	0	3	0	0	3	2	0	0	0	2	0	0	0	1	0	0	0	0	2	0	0
OTU_251;size=452;	0	0	6	1	0	1	0	0	0	3	2	3	0	2	0	0	1	1	0	0	0	0	0	0	5	11	1	16	0	27	0	0	0	2	4	13	0	1	0	3	0	0	2	18	0	0	0	0	1
OTU_154;size=1218;	0	0	3	35	0	0	35	0	0	3	0	38	0	19	1	0	29	0	0	1	0	14	14	2	24	180	0	0	5	29	0	4	9	36	28	32	17	0	14	24	2	0	3	1	0	0	22	0	0
OTU_173;size=732;	0	0	13	0	0	0	0	0	0	16	0	0	0	0	0	0	0	2	0	0	0	0	0	6	0	0	0	0	0	0	0	0	0	0	0	0	0	0	0	4	0	0	0	0	0	0	0	14	0
OTU_411;size=246;	0	0	2	0	0	17	0	0	0	19	0	0	0	0	0	0	0	0	0	0	0	0	0	0	0	0	0	0	0	0	0	0	0	0	0	0	0	0	0	27	0	0	0	724	0	2	0	0	0
OTU_389;size=55;	0	0	3	0	0	0	0	0	0	0	5	0	0	0	0	0	0	0	0	0	0	0	0	0	2	0	0	0	0	0	0	0	0	0	0	0	0	0	0	0	0	0	0	0	0	0	1	0	0
OTU_358;size=101;	0	0	7	0	0	0	0	0	0	0	0	17	3	1	0	0	6	2	0	2	0	0	0	3	10	0	0	0	0	0	5	0	0	0	0	0	3	6	2	9	0	0	0	0	0	0	0	0	0
OTU_368;size=89;	0	0	7	5	11	1	2	0	4	0	1	8	0	1	0	0	3	1	0	1	0	0	2	0	8	0	6	0	0	0	0	0	0	0	0	0	2	0	3	5	0	2	0	3	0	9	2	0	0
OTU_1076;size=2;	0	0	2	0	0	0	0	0	0	0	0	1	0	3	0	0	0	0	0	0	0	0	0	0	1	3	0	0	0	0	0	0	0	0	2	3	0	0	0	0	0	0	0	0	0	0	0	0	0
OTU_977;size=32;	0	0	4	0	0	0	0	0	0	0	0	0	0	0	0	0	0	0	0	0	0	0	0	0	0	0	0	0	0	0	0	0	0	0	0	16	0	0	0	0	0	0	0	0	0	0	0	0	0
OTU_304;size=99;	0	0	2	10	2	6	4	1	1	2	0	4	0	2	1	0	5	0	0	0	0	0	9	0	6	0	0	0	0	4	1	1	0	0	0	0	0	2	0	1	0	0	3	0	0	0	0	0	0
OTU_552;size=29;	0	0	8	0	0	0	0	0	0	0	0	0	0	0	0	0	0	0	0	0	0	0	0	0	0	0	1	0	0	0	0	0	0	0	1	0	0	0	0	0	0	0	0	0	0	0	0	0	0
OTU_644;size=33;	0	0	2	1	1	1	0	3	0	0	0	1	0	0	0	0	3	1	0	0	0	0	0	0	8	1	2	0	0	0	1	0	1	0	0	0	0	1	0	0	0	1	0	0	0	0	2	0	0
OTU_170;size=464;	0	0	2	6	0	0	0	25	4	0	0	2	0	4	0	0	29	0	0	0	0	0	14	0	87	0	0	3	1	0	0	0	96	0	0	0	0	0	2	0	23	6	0	9	3	0	7	0	156
OTU_992;size=2;	0	0	1	0	0	0	0	0	0	0	0	0	0	0	0	0	0	0	0	0	0	0	0	0	0	1	0	0	0	0	0	0	0	0	0	0	0	0	0	0	0	0	0	1	0	0	0	0	0
OTU_704;size=9;	0	0	4	0	1	3	0	0	0	0	0	1	0	0	0	0	0	4	0	0	0	0	4	0	0	0	0	0	0	1	0	0	0	0	0	0	0	0	0	0	0	0	0	0	0	0	0	0	0
OTU_289;size=223;	0	0	3	0	2	0	0	0	0	3	0	8	0	3	1	1	4	7	0	0	0	3	102	2	9	1	3	0	0	1	0	0	0	1	1	0	0	3	1	8	0	7	0	2	3	10	6	5	0
OTU_450;size=104;	0	0	1	0	1	3	0	2	0	11	0	0	0	0	0	0	0	0	0	0	0	0	0	0	0	0	0	0	0	0	0	0	0	0	0	0	0	0	0	1	0	0	0	0	0	0	0	0	0
OTU_890;size=46;	0	0	5	0	13	22	0	0	0	19	0	61	0	7	0	18	0	40	0	6	0	7	0	5	31	31	19	0	7	5	1	23	49	21	22	0	1	1	6	4	2	0	0	39	0	21	28	25	0
OTU_1019;size=18;	0	0	2	0	0	0	0	1	0	0	0	1	0	3	0	0	0	0	0	0	0	0	0	0	0	3	0	0	1	0	0	1	0	2	2	28	3	1	0	0	0	0	0	0	0	0	0	0	0
OTU_322;size=307;	0	0	4	0	3	6	3	0	0	15	20	26	1	1	5	3	0	10	0	4	2	0	0	0	4	5	9	0	2	0	10	3	2	8	3	0	2	0	0	2	0	1	0	8	0	0	7	9	0
OTU_86;size=2686;	0	0	1	0	0	1	0	0	0	58	0	327	0	58	118	15	0	44	0	12	0	43	91	6	31	81	24	0	4	392	33	25	8	51	7	0	11	17	122	35	0	0	31	21	0	3	31	26	0
OTU_70;size=3254;	0	0	3	0	1	0	0	0	0	24	0	157	0	316	7	1	2	0	0	2	0	0	0	1	6	1	9	0	0	45	0	230	2	0	1	0	0	3	37	213	424	0	0	2	2	0	12	263	198
OTU_779;size=103;	0	0	1	0	0	0	0	0	0	2	1	6	0	4	3	0	0	0	0	0	0	0	0	1	0	1	5	0	0	1	0	2	2	1	1	0	0	1	10	2	0	0	0	7	0	0	3	1	0
OTU_91;size=2348;	0	0	2	0	0	0	0	0	0	0	0	0	0	313	0	0	0	297	0	0	0	0	0	17	0	0	0	0	0	0	0	0	0	0	69	0	1	0	330	358	0	0	0	3	0	18	74	0	0
OTU_696;size=5;	0	0	2	0	0	0	0	0	0	0	0	1	0	0	0	0	0	0	0	0	0	0	0	0	0	6	1	0	0	3	0	0	0	0	0	0	0	0	0	0	0	0	0	0	0	0	0	0	0
OTU_376;size=104;	0	0	2	0	5	0	0	0	0	0	0	8	0	0	0	0	0	1	0	0	0	0	0	0	0	0	0	0	0	9	0	0	0	0	0	0	0	0	0	3	0	0	0	0	0	0	0	0	0
OTU_578;size=232;	0	0	2	0	0	1	0	0	0	0	0	0	0	0	0	15	0	0	1	0	2	0	0	0	0	0	0	0	0	0	0	0	0	0	0	0	1	0	0	0	0	0	0	0	0	0	0	0	0
OTU_670;size=15;	0	0	2	1	0	0	0	0	0	0	4	0	0	0	1	0	0	2	0	0	0	0	0	0	1	0	0	0	0	0	0	0	0	0	0	0	0	8	0	0	0	0	0	0	0	0	0	0	0
OTU_555;size=26;	0	0	3	0	0	0	0	0	0	0	0	2	0	0	0	0	1	0	0	0	0	0	0	0	0	0	0	0	0	0	0	0	0	0	0	0	0	0	0	0	0	0	0	0	0	0	0	0	0
OTU_478;size=22;	0	0	1	0	0	0	3	1	0	0	0	0	0	0	0	0	0	0	0	0	0	0	1	0	5	0	0	0	0	1	0	0	0	0	0	0	0	0	1	0	2	0	0	1	1	0	0	0	1
OTU_617;size=19;	0	0	2	0	0	0	0	0	0	0	0	1	0	0	0	0	0	0	0	0	0	0	0	0	0	0	0	0	0	5	0	0	0	0	0	0	0	0	0	0	0	0	2	0	0	0	0	0	0
OTU_8;size=26220;	0	0	5	104	0	86	132	0	0	88	717	393	177	0	1061	74	0	195	0	70	38	164	0	133	1341	871	700	71	34	620	288	47	504	258	93	231	671	156	0	153	0	0	0	315	0	27	158	143	0
OTU_463;size=29;	0	0	2	0	0	0	0	0	1	0	0	17	0	2	0	0	0	2	0	0	0	0	0	0	0	0	0	0	0	0	0	6	0	0	0	0	0	1	2	0	0	0	0	1	0	3	0	0	0
OTU_892;size=74;	0	0	1	0	0	0	0	0	0	0	1	5	0	0	0	1	1	2	0	1	0	2	0	0	4	0	0	0	0	2	0	2	4	0	0	0	0	0	1	0	0	0	0	5	0	1	0	4	0
OTU_671;size=10;	0	0	3	0	0	0	0	0	0	0	0	1	0	2	0	0	0	0	0	0	0	0	1	0	4	5	0	0	0	0	0	0	0	0	0	0	0	0	1	0	0	0	0	0	0	1	0	0	0
OTU_839;size=11;	0	0	1	0	0	0	0	0	0	0	0	0	0	0	1	0	0	0	0	0	0	0	0	0	0	0	0	0	0	0	0	0	0	0	0	0	0	0	0	0	0	13	0	3	0	0	0	0	0
OTU_422;size=122;	0	0	1	0	9	0	0	0	0	6	0	0	0	0	0	0	1	5	0	0	0	5	0	0	7	4	0	0	0	0	0	0	1	1	0	3	0	72	0	0	0	0	15	1	1	0	0	0	1
OTU_816;size=3;	0	0	1	0	0	0	0	0	0	0	0	1	0	0	0	0	0	0	0	0	0	0	0	0	0	0	0	0	0	0	0	0	0	0	0	0	0	0	0	0	0	1	0	0	0	0	0	0	0
OTU_114;size=3386;	0	0	1	0	381	0	0	0	2	3	0	63	0	3	0	0	0	4	0	1	0	0	242	33	0	0	9	0	0	135	0	11	0	0	0	0	0	84	6	265	0	0	0	0	0	0	27	0	0
OTU_595;size=9;	0	0	1	0	2	0	0	0	0	0	0	0	0	0	0	0	0	0	0	0	0	0	0	0	2	0	0	0	0	0	0	0	0	0	0	0	0	0	0	0	0	0	0	0	0	0	1	0	0
OTU_286;size=182;	0	0	1	0	0	0	0	48	0	0	171	0	0	0	0	0	0	0	0	0	0	0	0	2	0	0	0	0	0	71	0	3	0	0	0	0	0	0	0	0	0	0	0	0	0	0	0	0	0
OTU_62;size=4779;	0	0	1	0	408	0	0	0	0	0	0	699	0	0	0	0	0	2	0	0	0	0	0	77	0	0	0	0	0	228	0	0	0	0	0	0	0	231	0	966	0	0	0	0	0	0	0	0	0
OTU_380;size=154;	0	0	1	6	2	23	2	0	0	6	0	30	2	0	0	0	0	9	0	0	0	0	0	0	0	35	0	0	1	8	0	2	4	11	0	9	4	0	0	6	0	0	0	1	0	4	5	0	0
OTU_759;size=13;	0	0	1	0	0	0	0	0	0	0	0	0	0	0	0	0	0	0	0	0	0	0	0	0	0	0	0	0	0	0	0	0	0	5	0	0	0	0	0	0	0	0	0	0	0	0	0	0	0
OTU_793;size=15;	0	0	1	0	2	0	0	0	0	2	0	0	0	0	0	0	1	0	0	0	0	0	0	1	0	0	0	0	0	0	0	0	0	0	0	0	0	0	0	6	0	0	0	0	0	0	0	0	1
OTU_121;size=2712;	0	0	0	134	0	86	40	0	0	12	0	250	0	3	31	1	0	92	0	3	3	25	0	8	68	0	164	0	0	55	0	15	0	0	17	0	0	42	158	338	0	0	0	77	0	27	42	15	0
OTU_256;size=608;	0	0	0	89	0	104	0	0	0	63	0	0	0	0	0	0	0	89	0	3	0	0	32	8	0	0	0	0	10	0	9	0	0	0	0	0	0	3	0	2	0	0	0	43	0	0	0	41	0
OTU_291;size=282;	0	0	0	49	0	0	0	0	0	0	0	0	0	3	0	0	0	0	0	0	0	0	0	0	0	50	0	0	0	0	6	0	6	45	0	0	45	0	5	0	58	0	0	0	0	0	0	0	0
OTU_79;size=7556;	0	0	0	192	28	0	384	0	0	479	1210	0	0	0	130	44	10	7	0	5	0	0	0	18	108	1	31	0	2	2	0	0	0	0	19	0	0	9	0	0	0	0	0	491	0	48	87	322	0
OTU_233;size=288;	0	0	0	44	0	0	0	0	0	69	0	0	0	0	0	0	0	196	0	2	0	26	0	20	0	0	0	0	0	0	0	0	0	0	7	0	0	26	0	0	0	0	0	0	0	2	0	0	0
OTU_503;size=24;	0	0	0	2	1	0	0	0	0	0	0	1	0	0	0	0	1	0	0	0	0	0	0	0	0	0	0	0	0	1	0	0	1	0	0	0	0	0	0	1	0	0	0	1	0	0	0	0	0
OTU_928;size=16;	0	0	0	4	0	0	0	0	0	0	0	5	0	0	0	0	0	1	0	0	0	0	0	0	0	0	0	0	0	0	0	0	1	0	1	0	0	0	1	0	0	0	0	2	2	0	0	0	0
OTU_544;size=24;	0	0	0	1	0	0	0	0	0	4	15	0	2	0	0	0	3	0	0	0	1	0	0	1	0	0	0	0	0	0	0	0	0	0	0	0	0	0	0	0	0	0	0	0	0	0	1	1	0
OTU_934;size=2;	0	0	0	5	1	1	1	0	0	0	1	1	0	0	2	1	2	0	1	2	1	1	2	0	2	1	1	0	1	1	0	0	2	2	0	2	0	0	0	0	0	0	0	1	2	1	0	0	1
OTU_1037;size=4;	0	0	0	19	0	7	44	0	1	1	0	0	0	10	0	4	0	9	0	0	16	17	0	0	0	0	0	1	0	0	0	0	8	0	10	0	0	5	0	0	0	0	0	9	0	0	0	0	79
OTU_747;size=12;	0	0	0	1	0	0	0	0	0	0	0	2	0	0	0	0	0	0	0	0	0	0	0	0	0	0	0	0	0	3	0	0	2	0	0	0	0	0	0	1	0	0	0	0	0	0	0	0	0
OTU_532;size=20;	0	0	0	2	0	0	0	0	0	0	0	0	0	0	0	6	0	0	0	0	0	0	0	0	3	9	0	0	0	0	0	0	0	2	0	0	0	0	0	0	0	0	0	0	0	0	0	0	0
OTU_720;size=25;	0	0	0	1	2	0	0	0	0	0	0	0	0	0	0	1	0	0	0	0	0	2	0	0	0	2	0	0	0	3	0	0	0	0	0	0	1	0	0	1	0	1	1	0	0	0	0	0	0
OTU_926;size=6;	0	0	0	1	0	1	1	0	0	0	1	8	0	0	1	0	0	1	0	0	0	7	1	0	1	0	1	0	0	3	0	0	0	1	0	1	2	0	1	0	0	0	2	2	0	0	0	2	0
OTU_157;size=636;	0	0	0	4	31	0	0	0	0	0	0	0	0	0	0	0	0	0	0	0	0	0	0	0	0	0	0	0	0	0	0	0	0	0	0	0	0	0	0	0	0	0	0	64	0	0	0	0	0
OTU_501;size=36;	0	0	0	1	0	0	0	0	0	0	0	1	0	3	0	0	0	4	0	0	0	0	0	0	1	0	3	0	0	5	0	0	1	0	0	0	4	0	1	0	0	0	0	3	0	0	2	0	0
OTU_822;size=3;	0	0	0	1	0	0	0	0	0	0	0	0	0	0	0	0	0	0	0	0	0	0	0	0	1	0	1	0	0	0	0	0	0	0	0	0	0	0	0	1	0	1	0	0	0	0	0	0	0
OTU_1034;size=12;	0	0	0	1	0	0	0	0	0	0	0	0	0	0	0	0	1	0	0	0	0	0	1	0	0	0	1	0	0	177	0	0	0	0	0	0	0	0	0	0	1	0	0	2	0	0	0	0	2
OTU_971;size=2;	0	0	0	1	0	2	0	0	0	0	0	0	0	0	0	0	0	0	0	0	0	0	0	0	0	0	0	0	0	0	0	0	0	0	0	0	0	0	0	0	1	0	0	0	0	0	0	0	0
OTU_348;size=807;	0	0	0	1	36	0	6	0	0	0	3	0	0	0	117	10	241	6	0	0	0	0	0	0	97	0	20	0	3	0	0	0	0	0	16	0	0	9	0	0	0	0	0	0	0	54	78	1	0
OTU_851;size=145;	0	0	0	1	0	4	17	0	0	8	39	28	10	0	117	8	0	12	0	7	0	37	0	12	72	51	38	12	6	55	5	12	45	20	15	1	24	0	0	6	0	0	0	32	0	2	25	33	0
OTU_263;size=258;	0	0	0	0	322	0	0	0	0	0	0	0	0	0	0	0	0	0	0	0	0	0	0	0	0	0	0	0	0	0	0	0	0	0	0	0	0	0	0	0	0	0	0	0	0	0	0	0	0
OTU_339;size=191;	0	0	0	0	188	0	0	0	0	0	0	0	0	0	0	0	0	4	0	0	0	0	0	0	0	0	0	0	0	0	0	0	0	0	0	0	0	1	0	0	0	0	0	0	0	0	0	0	0
OTU_193;size=671;	0	0	0	0	117	0	29	0	0	51	0	0	0	0	0	0	0	0	0	0	0	0	0	0	0	0	0	0	0	0	8	25	0	0	0	0	0	0	0	0	0	0	0	0	0	6	0	49	0
OTU_557;size=220;	0	0	0	0	41	0	195	0	20	0	0	169	0	0	0	1	0	18	0	4	0	0	0	4	69	0	0	0	0	0	0	37	0	0	0	0	0	7	0	0	0	0	0	1	0	155	3	0	0
OTU_329;size=173;	0	0	0	0	44	0	0	0	0	0	0	0	0	0	0	0	0	0	0	0	0	0	27	0	0	0	0	0	0	1	3	0	0	0	0	0	0	0	0	0	0	0	0	0	0	24	3	0	0
OTU_166;size=1759;	0	0	0	0	272	0	0	0	0	0	0	0	0	0	0	0	0	0	0	12	0	0	23	19	541	0	450	0	0	0	86	0	0	0	0	0	0	0	0	93	0	0	0	0	0	0	0	0	0
OTU_243;size=175;	0	0	0	0	138	0	0	0	0	0	0	0	0	0	0	0	0	0	0	0	0	0	0	0	0	0	0	0	0	0	0	0	0	0	0	0	0	0	0	0	0	0	0	0	0	0	0	0	0
OTU_24;size=12999;	0	0	0	0	136	254	491	898	0	0	0	0	0	0	416	94	0	16	0	0	130	0	0	0	462	970	666	65	0	2	207	0	0	353	1	0	0	0	0	1	134	0	0	0	0	372	216	0	394
OTU_338;size=163;	0	0	0	0	9	6	0	0	4	2	0	51	0	0	0	0	0	2	0	0	0	0	0	2	0	2	12	0	0	4	0	0	0	0	0	0	0	4	2	14	0	4	0	0	0	0	0	0	0
OTU_182;size=653;	0	0	0	0	86	0	0	0	0	1	0	106	0	0	0	0	0	0	0	0	0	0	0	0	0	0	0	0	0	0	0	16	0	0	0	0	0	18	0	71	0	0	0	0	0	0	0	0	0
OTU_132;size=1283;	0	0	0	0	187	0	0	0	0	0	0	242	0	0	0	0	0	0	0	0	0	0	0	36	0	0	0	0	0	2	0	6	0	0	0	0	0	51	0	339	0	0	0	0	0	0	6	0	0
OTU_282;size=276;	0	0	0	0	23	3	0	0	0	0	0	1	0	5	0	0	0	12	0	0	0	0	0	1	0	0	0	0	1	0	0	0	0	0	0	0	0	6	2	65	0	0	0	0	0	0	0	0	0
OTU_180;size=520;	0	0	0	0	6	0	0	0	0	0	0	0	0	275	4	0	0	0	0	0	0	0	0	1	499	0	0	0	0	0	0	0	0	0	0	0	0	0	161	0	0	0	0	5	0	25	0	0	0
OTU_484;size=36;	0	0	0	0	7	0	0	0	0	0	0	0	0	0	0	0	1	0	0	0	0	0	0	0	1	1	0	0	0	1	0	0	4	0	0	0	0	0	0	0	0	0	1	0	0	12	0	0	0
OTU_165;size=717;	0	0	0	0	408	0	0	0	0	0	0	1	0	0	0	0	0	0	0	0	0	0	0	0	0	0	0	0	0	0	0	0	0	0	0	0	0	334	0	100	0	0	0	0	0	0	0	0	0
OTU_745;size=10;	0	0	0	0	18	0	0	0	0	0	0	0	0	0	0	0	0	0	0	0	0	0	0	0	0	0	0	0	0	0	0	0	0	0	0	0	0	0	0	0	0	0	0	0	0	0	0	0	0
OTU_98;size=1795;	0	0	0	0	75	44	0	0	0	8	0	199	0	48	0	0	0	232	0	12	0	1	0	30	0	0	0	0	0	0	0	10	0	0	66	0	1	235	59	110	0	0	0	11	0	177	15	6	0
OTU_1001;size=2;	0	0	0	0	35	0	0	0	0	0	0	11	0	0	0	0	0	0	0	0	0	0	0	0	0	0	0	0	0	2	0	0	0	0	0	0	0	11	0	0	0	0	0	0	0	0	0	0	0
OTU_370;size=87;	0	0	0	0	69	0	0	0	0	0	0	2	0	0	0	0	0	0	0	0	0	0	0	0	0	0	0	0	0	0	0	0	0	0	0	0	0	39	0	0	0	0	0	0	0	0	0	0	0
OTU_244;size=404;	0	0	0	0	34	4	6	4	0	1	0	1	0	0	19	0	2	3	1	3	0	0	2	0	0	0	1	0	18	0	6	0	0	0	2	4	0	0	9	16	0	12	0	0	0	0	0	0	0
OTU_737;size=9;	0	0	0	0	4	0	0	0	0	0	0	0	0	0	0	0	0	0	0	0	0	0	0	0	0	0	0	0	0	0	0	0	0	0	0	0	0	0	0	0	0	0	0	0	0	0	0	0	0
OTU_372;size=73;	0	0	0	0	12	0	0	0	0	0	0	3	0	2	0	0	10	0	0	0	0	0	0	0	1	0	0	0	0	1	0	0	5	0	0	0	0	0	2	0	0	0	0	0	0	0	1	0	0
OTU_85;size=2476;	0	0	0	0	8	79	0	0	0	148	0	195	0	260	0	7	0	198	0	6	0	35	0	28	0	14	0	0	4	1	29	22	0	113	0	0	0	183	91	218	0	0	0	415	0	0	232	0	0
OTU_538;size=53;	0	0	0	0	6	0	0	0	0	1	0	3	1	0	0	0	0	1	0	0	0	0	1	0	0	0	0	0	0	1	0	0	1	0	0	0	0	12	1	1	0	0	0	0	0	0	0	0	0
OTU_176;size=674;	0	0	0	0	135	0	0	0	0	0	0	14	0	0	0	0	0	11	0	0	0	0	0	5	42	0	1	0	0	53	0	4	0	5	0	0	0	61	0	10	0	0	0	0	0	0	0	0	0
OTU_756;size=4;	0	0	0	0	1	0	0	0	0	0	0	0	0	0	0	0	1	0	0	0	0	0	0	0	0	2	0	0	0	0	0	0	1	1	0	0	1	0	0	0	0	0	0	0	0	0	0	0	0
OTU_541;size=25;	0	0	0	0	2	0	0	0	0	0	0	0	1	0	0	0	0	1	0	0	0	0	4	1	0	3	3	0	0	0	0	0	0	0	0	0	0	2	0	0	1	1	0	0	0	0	0	0	0
OTU_447;size=152;	0	0	0	0	56	0	0	0	0	0	0	17	0	5	0	0	0	20	0	0	0	0	0	0	2	0	1	0	0	9	0	1	1	0	0	0	0	13	8	11	0	0	0	1	0	0	0	0	0
OTU_123;size=829;	0	0	0	0	15	0	0	0	0	0	0	0	0	0	0	0	0	0	0	0	63	0	0	0	0	0	31	0	0	0	0	0	130	0	0	0	0	0	0	0	0	0	0	0	0	3	5	0	0
OTU_612;size=15;	0	0	0	0	9	0	0	0	0	0	0	0	1	0	0	0	0	0	0	0	0	0	0	0	0	0	0	0	0	0	0	0	0	0	0	0	0	0	0	0	0	0	0	0	0	0	0	0	0
OTU_396;size=86;	0	0	0	0	13	0	0	0	0	5	2	1	0	2	0	0	3	6	0	0	1	2	0	0	12	4	1	1	0	0	0	0	2	6	0	3	1	2	1	2	0	0	1	2	1	1	1	0	5
OTU_626;size=18;	0	0	0	0	4	0	0	0	0	0	0	1	0	0	0	0	0	0	0	0	0	0	0	0	0	0	0	0	0	0	0	0	0	0	0	0	0	3	0	9	0	1	0	0	0	0	0	0	0
OTU_653;size=22;	0	0	0	0	3	0	0	0	0	0	0	5	0	0	0	0	0	0	0	0	0	0	0	0	0	0	0	0	0	13	0	0	0	0	0	0	0	3	0	0	0	0	0	0	0	0	0	0	0
OTU_1017;size=2;	0	0	0	0	18	1	0	0	0	0	0	2	0	0	0	0	0	0	0	0	0	0	0	0	4	0	0	0	0	0	0	0	0	0	1	0	0	0	1	6	0	1	0	0	0	0	0	0	0
OTU_401;size=91;	0	0	0	0	6	0	0	0	0	0	0	8	0	0	0	0	0	0	0	0	0	0	0	0	0	0	0	0	0	0	0	0	23	1	0	0	0	5	0	10	0	1	0	0	0	0	0	0	0
OTU_514;size=53;	0	0	0	0	2	0	0	1	0	1	0	0	0	2	0	0	9	12	0	0	0	0	0	0	0	0	3	0	1	0	0	0	7	0	0	0	0	5	2	7	0	0	0	0	0	3	0	1	0
OTU_587;size=19;	0	0	0	0	16	0	0	0	0	0	0	4	0	0	0	0	0	0	0	0	0	0	0	0	0	0	0	0	0	0	0	0	0	0	0	0	0	0	0	0	0	0	0	0	0	0	0	0	0
OTU_1039;size=2;	0	0	0	0	5	0	0	0	0	0	0	0	0	0	0	0	0	0	0	0	0	0	0	0	1	0	0	0	0	0	0	0	1	0	0	0	0	0	0	0	0	0	0	0	0	0	0	0	0
OTU_623;size=19;	0	0	0	0	4	2	0	0	0	0	0	0	0	0	2	0	0	0	0	0	0	0	0	0	0	0	0	0	4	0	0	0	0	0	0	0	0	0	0	0	0	0	0	0	0	0	0	0	0
OTU_530;size=26;	0	0	0	0	1	0	1	0	0	0	0	1	0	1	0	0	0	0	0	0	0	5	0	0	1	0	1	0	0	0	0	0	0	0	1	0	3	0	2	4	0	2	6	0	1	0	0	1	0
OTU_110;size=2879;	0	0	0	0	9	160	0	31	0	0	0	1	0	64	0	0	0	96	0	0	0	0	0	2	1	116	339	0	0	1	0	0	43	104	83	0	179	0	123	0	0	0	0	45	0	2	53	0	0
OTU_716;size=9;	0	0	0	0	5	0	0	0	0	0	0	0	0	0	0	0	0	0	0	0	0	0	0	0	0	8	0	0	0	0	0	0	3	0	0	0	0	0	0	0	0	0	0	0	0	1	0	0	0
OTU_344;size=99;	0	0	0	0	12	0	0	0	0	0	0	3	0	5	0	0	0	0	0	0	0	0	0	3	0	0	1	0	0	0	0	0	0	0	0	0	0	0	1	0	0	0	0	0	0	0	10	0	0
OTU_178;size=803;	0	0	0	0	74	0	0	0	0	0	0	14	0	0	0	0	0	0	0	0	0	0	0	0	0	0	0	0	0	7	0	0	0	0	0	0	0	8	0	0	0	0	0	0	0	0	0	0	0
OTU_965;size=22;	0	0	0	0	9	0	0	0	2	0	0	6	0	1	0	0	0	0	0	1	0	0	0	0	8	0	0	0	0	0	0	2	0	0	0	0	0	0	1	0	0	1	0	1	0	0	0	0	0
OTU_636;size=15;	0	0	0	0	1	0	0	0	0	0	0	7	0	2	0	0	0	0	0	0	0	0	0	0	0	0	0	0	0	0	0	0	0	0	0	0	0	1	0	0	0	0	0	0	0	0	1	0	0
OTU_668;size=26;	0	0	0	0	22	1	0	0	0	0	0	0	0	0	0	0	0	0	0	0	0	0	0	1	0	0	0	0	0	0	0	0	0	0	1	0	0	0	0	0	0	0	0	1	0	0	0	0	0
OTU_681;size=8;	0	0	0	0	1	0	0	0	0	1	0	1	0	0	0	0	1	0	0	0	0	0	0	0	8	0	0	0	0	0	0	0	1	0	0	0	0	1	0	0	0	0	0	0	0	2	0	0	0
OTU_694;size=24;	0	0	0	0	3	0	0	0	0	1	0	3	0	0	0	0	0	0	0	0	0	0	0	0	0	0	0	0	0	0	0	0	0	0	0	0	0	0	0	3	0	1	0	0	0	0	0	0	0
OTU_346;size=147;	0	0	0	0	10	0	0	0	0	0	0	0	0	0	0	0	0	10	0	0	0	0	6	0	0	0	6	0	0	38	0	0	0	0	0	0	0	10	0	0	0	0	0	0	0	0	0	0	0
OTU_819;size=6;	0	0	0	0	1	0	0	0	0	0	0	0	0	0	0	0	0	0	0	0	0	0	0	0	0	0	0	0	0	0	0	0	0	0	0	0	0	0	0	0	0	0	0	0	0	0	0	0	0
OTU_543;size=15;	0	0	0	0	13	0	0	0	0	0	0	0	0	0	0	0	0	0	0	0	0	0	0	0	0	0	0	0	0	0	0	0	0	0	1	0	0	0	0	0	0	0	0	0	0	0	0	0	0
OTU_270;size=255;	0	0	0	0	11	0	0	0	0	0	0	0	0	0	0	0	0	6	0	0	0	0	0	0	0	0	0	0	0	0	0	0	0	0	0	0	0	3	0	86	0	0	0	16	0	1	11	0	0
OTU_648;size=7;	0	0	0	0	6	0	0	0	0	0	0	6	0	0	0	0	0	0	0	0	0	0	0	0	0	0	0	0	0	0	0	0	0	0	0	0	0	0	0	0	0	0	0	0	0	0	0	0	0
OTU_639;size=17;	0	0	0	0	11	0	0	4	0	0	0	0	0	0	0	0	0	0	0	0	0	0	0	0	0	0	0	0	0	0	0	0	0	0	0	0	0	0	0	0	0	0	0	0	0	0	0	0	0
OTU_295;size=248;	0	0	0	0	1	5	0	0	0	0	0	0	0	0	0	0	0	1	0	0	0	0	0	0	0	0	0	0	0	0	55	0	0	0	0	0	0	0	0	0	0	0	0	0	0	0	0	0	0
OTU_692;size=15;	0	0	0	0	1	0	1	1	0	0	0	1	0	0	0	0	1	0	0	0	0	0	1	0	0	2	0	0	0	0	0	0	0	0	0	0	0	0	0	2	1	0	0	0	0	0	0	0	0
OTU_943;size=2;	0	0	0	0	1	0	0	0	0	0	0	0	0	0	0	0	0	0	0	0	0	0	0	0	0	0	0	0	0	0	0	0	0	1	0	0	0	1	0	0	0	0	0	0	0	1	0	0	0
OTU_726;size=15;	0	0	0	0	2	0	0	0	0	0	0	0	0	0	0	0	0	2	0	0	0	0	2	0	0	0	0	0	0	1	0	0	1	0	0	0	0	0	0	0	0	0	0	0	0	0	0	0	0
OTU_989;size=6;	0	0	0	0	1	0	0	0	0	0	0	0	0	0	0	0	0	0	0	0	0	0	0	0	0	0	0	0	0	0	0	0	0	0	0	0	0	0	0	0	0	6	0	0	0	0	0	0	0
OTU_1038;size=2;	0	0	0	0	4	0	0	0	0	0	0	0	0	0	0	0	0	0	0	0	0	0	0	0	0	0	0	0	0	0	0	0	0	1	0	0	0	1	0	2	0	0	0	0	0	0	0	0	0
OTU_102;size=1554;	0	0	0	0	6	56	0	93	0	13	0	0	0	0	0	0	0	0	0	0	0	0	0	0	0	0	0	0	0	0	0	0	0	0	0	0	0	0	0	0	0	0	0	0	0	0	0	285	0
OTU_226;size=401;	0	0	0	0	1	0	0	0	0	0	0	0	0	0	0	0	0	8	0	0	0	0	0	7	0	0	0	0	0	0	46	0	0	0	0	0	0	76	0	88	0	0	0	0	0	0	0	0	0
OTU_474;size=38;	0	0	0	0	12	0	0	0	0	0	0	0	0	0	0	0	0	0	0	0	0	0	0	0	0	0	0	0	0	0	0	0	0	0	0	0	0	0	0	0	0	0	0	0	0	0	0	0	0
OTU_449;size=45;	0	0	0	0	11	0	0	0	0	0	0	2	0	0	0	0	0	0	0	0	0	0	0	1	0	0	0	0	0	0	0	0	0	0	0	0	0	0	0	0	0	0	0	0	0	0	0	0	0
OTU_665;size=10;	0	0	0	0	3	0	0	0	0	0	0	0	0	0	0	0	0	0	0	0	0	0	0	0	0	0	0	0	0	0	0	0	0	0	0	0	0	0	0	1	0	2	0	0	0	0	0	0	0
OTU_488;size=234;	0	0	0	0	4	0	0	0	0	0	0	0	0	0	0	0	0	0	0	0	0	0	0	0	0	0	1	0	0	0	0	0	0	0	0	0	0	1	0	459	0	0	0	0	0	0	0	0	0
OTU_791;size=9;	0	0	0	0	1	0	0	0	0	0	0	6	0	0	0	0	0	2	0	0	0	0	0	1	0	0	0	0	0	0	0	1	0	0	0	0	0	5	0	0	0	0	0	0	0	0	0	0	0
OTU_545;size=12;	0	0	0	0	3	0	0	0	0	0	0	0	0	0	0	0	0	4	0	0	0	0	0	0	0	0	1	0	0	0	0	0	6	0	0	0	0	0	0	0	0	0	0	0	0	1	0	0	0
OTU_510;size=33;	0	0	0	0	3	0	0	0	0	0	0	0	0	0	0	0	0	6	0	0	0	0	0	0	0	2	0	0	0	0	0	0	0	2	0	0	0	9	0	10	0	0	0	0	0	0	0	0	0
OTU_947;size=2;	0	0	0	0	1	0	0	0	0	0	0	0	0	0	0	0	0	0	0	0	0	0	0	0	0	0	0	0	0	0	0	0	0	0	0	0	0	0	0	0	0	0	0	0	0	0	0	0	0
OTU_516;size=34;	0	0	0	0	1	0	0	0	1	1	0	0	0	0	0	0	1	0	0	0	0	0	0	1	4	1	0	0	0	1	0	0	0	0	0	0	1	0	0	2	0	0	3	2	0	1	1	1	0
OTU_986;size=2;	0	0	0	0	2	0	0	0	0	0	0	0	0	0	0	0	0	0	0	0	0	0	0	0	0	0	0	0	0	0	0	0	0	0	0	0	0	0	0	0	0	0	0	0	0	0	0	0	0
OTU_227;size=414;	0	0	0	0	1	73	0	0	0	0	0	0	0	0	0	0	0	72	0	0	0	0	0	0	0	0	0	0	0	0	0	0	0	0	0	0	0	69	0	0	0	0	0	0	0	0	0	0	0
OTU_817;size=7;	0	0	0	0	3	0	0	0	0	1	0	0	0	0	0	0	0	0	0	0	0	0	0	0	3	0	0	0	0	0	0	0	0	0	0	0	0	0	0	0	0	0	0	0	0	0	0	0	0
OTU_778;size=7;	0	0	0	0	1	2	0	0	0	0	0	0	0	0	0	1	0	3	0	0	0	0	0	0	0	0	0	0	0	0	0	0	0	0	0	0	0	1	0	0	1	0	0	0	0	0	0	0	0
OTU_237;size=337;	0	0	0	0	5	0	0	0	0	0	0	38	0	0	0	0	0	0	0	0	0	0	0	4	0	0	0	0	0	44	0	19	0	1	0	0	0	19	0	0	0	0	0	0	0	0	0	0	0
OTU_576;size=13;	0	0	0	0	1	0	0	0	0	0	0	0	0	0	0	0	0	0	0	0	0	0	0	0	0	0	0	0	0	0	0	0	0	0	0	0	0	0	0	0	0	0	0	0	0	0	0	0	0
OTU_551;size=28;	0	0	0	0	3	0	0	1	1	0	0	0	0	0	0	0	0	6	0	0	0	0	0	0	0	0	0	0	0	0	0	0	0	0	0	0	0	5	0	0	0	0	0	0	0	0	0	0	0
OTU_231;size=268;	0	0	0	0	8	0	0	0	0	0	0	0	0	0	0	0	0	0	0	0	0	0	0	0	0	0	0	0	0	0	0	0	0	0	0	0	0	0	0	0	0	0	0	0	0	0	0	0	0
OTU_218;size=306;	0	0	0	0	1	0	0	0	0	0	0	0	0	0	0	0	0	0	0	0	0	0	0	0	0	0	0	0	0	0	0	0	0	0	0	0	0	0	0	0	0	0	0	0	0	0	0	0	0
OTU_782;size=13;	0	0	0	0	2	0	0	0	0	0	0	0	0	0	0	0	0	2	0	0	0	0	1	1	0	8	0	0	0	0	0	0	0	3	0	0	1	0	0	0	0	0	0	0	0	0	0	0	0
OTU_527;size=35;	0	0	0	0	2	0	0	0	0	0	10	0	0	3	1	0	0	0	0	0	1	0	0	0	0	0	0	0	0	11	0	0	2	0	0	0	0	0	7	0	2	4	0	0	0	0	0	0	0
OTU_974;size=6;	0	0	0	0	1	0	0	0	0	0	0	0	0	0	0	0	0	0	0	0	0	0	0	1	0	0	0	0	0	5	0	0	0	0	0	0	0	0	0	0	0	0	0	0	0	0	0	0	0
OTU_742;size=9;	0	0	0	0	1	0	0	1	0	1	0	0	0	0	0	0	2	1	0	0	0	1	2	0	0	0	0	0	0	1	0	0	0	0	0	0	0	0	0	0	0	0	0	0	1	0	0	0	0
OTU_783;size=11;	0	0	0	0	2	0	0	0	0	0	0	4	0	0	0	0	0	1	0	0	0	0	2	0	0	0	0	0	0	0	0	0	0	0	0	0	0	0	0	2	0	0	0	0	0	0	0	0	0
OTU_729;size=16;	0	0	0	0	1	0	0	0	0	1	0	1	0	0	0	0	0	5	0	0	0	0	0	2	1	0	0	0	0	0	0	0	0	1	0	0	0	2	0	1	0	0	0	0	0	0	2	0	0
OTU_734;size=5;	0	0	0	0	1	0	0	0	0	0	0	0	0	0	0	0	3	0	0	0	0	3	0	0	0	1	0	0	0	0	0	0	0	0	1	0	0	0	0	0	0	0	0	0	0	0	0	0	0
OTU_646;size=11;	0	0	0	0	1	0	0	0	0	0	0	4	0	0	0	0	0	0	0	0	0	0	0	0	0	0	0	0	0	0	0	0	0	1	0	0	0	0	0	2	0	1	0	0	0	0	0	0	0
OTU_708;size=16;	0	0	0	0	1	0	0	0	0	0	0	1	13	0	0	0	0	0	0	0	0	0	0	0	0	0	0	0	0	0	0	0	0	0	0	0	0	0	0	0	0	0	0	0	0	0	0	0	0
OTU_1010;size=2;	0	0	0	0	1	1	0	0	0	0	0	3	0	0	0	0	0	0	0	0	0	0	0	0	0	0	0	0	0	1	0	0	0	0	0	0	0	0	0	0	0	0	0	0	0	0	0	0	0
OTU_378;size=114;	0	0	0	0	4	0	0	0	0	0	0	0	0	0	0	0	0	0	0	0	0	0	0	0	0	86	0	0	0	2	0	0	0	11	0	0	0	0	0	0	0	0	0	0	0	0	0	0	0
OTU_864;size=8;	0	0	0	0	1	0	0	0	0	0	0	4	0	0	0	0	0	1	0	0	0	0	0	0	0	0	0	0	0	0	0	0	0	0	0	0	0	0	0	6	0	0	0	0	0	0	0	0	0
OTU_738;size=8;	0	0	0	0	1	0	0	0	0	0	0	1	0	0	0	0	0	1	0	0	0	0	0	0	0	0	0	0	0	6	0	0	0	0	0	0	0	0	0	2	0	0	0	0	0	0	1	0	0
OTU_276;size=145;	0	0	0	0	2	0	0	0	0	0	0	4	0	9	0	0	24	0	0	0	0	0	0	2	4	0	0	0	0	0	1	0	6	0	0	0	0	0	2	19	0	0	0	5	0	0	0	0	0
OTU_707;size=45;	0	0	0	0	1	0	0	0	3	1	0	2	0	0	0	0	0	0	0	0	0	0	0	0	0	0	0	0	0	0	0	0	6	1	0	0	0	0	0	0	0	0	0	0	0	0	0	0	0
OTU_967;size=2;	0	0	0	0	2	0	0	0	0	0	0	1	0	0	0	0	0	0	0	0	0	0	0	0	0	0	0	0	0	0	0	0	0	0	0	0	0	0	0	0	0	0	0	0	0	0	0	0	0
OTU_467;size=48;	0	0	0	0	4	0	0	0	0	0	0	0	2	0	0	0	4	0	0	0	0	0	0	1	0	0	0	0	0	4	0	0	0	2	0	0	0	0	0	2	0	0	0	0	0	0	0	0	0
OTU_914;size=2;	0	0	0	0	1	0	0	0	0	0	0	0	0	0	0	0	0	3	0	0	0	0	0	0	0	0	0	0	0	0	0	0	0	0	0	0	0	1	0	6	0	0	0	0	0	0	0	0	0
OTU_279;size=1489;	0	0	0	0	1	0	145	0	0	0	0	76	0	82	0	0	0	0	0	0	0	0	1	0	0	0	0	0	0	0	167	19	23	0	0	0	1	0	1	329	0	0	1	0	0	0	0	0	0
OTU_1077;size=2;	0	0	0	0	1	0	0	0	0	0	0	0	0	0	0	0	0	0	0	0	0	0	0	0	0	0	0	0	0	0	0	0	0	0	0	0	0	0	0	0	0	0	3	0	0	0	0	1	0
OTU_194;size=494;	0	0	0	0	1	0	0	0	0	0	0	2	0	17	0	0	0	3	0	0	0	0	0	0	0	0	38	0	0	3	0	0	0	0	0	0	0	5	18	0	0	0	0	0	0	1	1	0	0
OTU_1028;size=2;	0	0	0	0	1	0	0	0	0	1	0	1	0	0	0	0	1	1	0	0	0	0	0	0	0	0	0	0	0	3	0	0	0	0	0	0	0	1	1	0	0	0	0	0	0	1	1	0	0
OTU_814;size=3;	0	0	0	0	1	0	0	0	0	0	0	0	0	0	0	0	0	0	0	0	0	0	0	0	0	0	0	0	0	0	0	0	0	0	0	0	0	2	0	0	0	0	0	0	0	0	0	0	0
OTU_773;size=18;	0	0	0	0	1	0	0	0	0	4	0	0	0	0	0	0	0	0	0	0	0	0	4	0	0	0	0	0	0	0	0	0	0	0	0	0	0	0	0	0	0	0	2	1	0	0	0	5	0
OTU_712;size=8;	0	0	0	0	1	0	0	0	0	0	0	0	0	0	0	0	0	0	0	0	0	0	0	0	0	0	0	0	0	0	0	0	0	0	0	0	0	0	0	1	0	0	0	0	0	0	0	0	0
OTU_710;size=18;	0	0	0	0	1	11	0	0	0	0	0	0	0	0	0	0	0	4	1	0	0	0	0	0	0	0	0	0	0	0	0	0	0	0	0	0	0	0	0	6	0	0	1	0	0	0	0	0	0
OTU_23;size=15506;	0	0	0	0	2	0	0	0	18	0	0	0	0	0	1030	20	0	1	0	0	0	0	838	0	0	1701	0	0	0	0	0	0	267	1043	0	0	0	0	0	0	0	0	0	1	205	16	0	0	2171
OTU_268;size=336;	0	0	0	0	2	0	0	0	0	0	0	0	0	0	0	0	0	0	0	0	0	2	25	0	0	0	0	0	0	0	26	0	0	1	0	0	0	0	0	9	0	0	0	0	0	0	0	0	0
OTU_383;size=63;	0	0	0	0	1	0	0	0	0	1	0	7	0	0	0	0	14	4	0	0	0	0	1	1	4	0	1	0	0	4	0	0	1	3	0	0	2	1	0	3	0	3	0	0	0	1	0	0	0
OTU_107;size=1352;	0	0	0	0	1	561	0	0	0	0	0	0	0	0	0	0	0	0	0	0	46	0	0	0	0	0	0	0	0	0	0	0	0	0	0	0	0	0	0	0	0	0	0	0	0	8	0	0	0
OTU_744;size=7;	0	0	0	0	1	0	0	0	0	1	0	0	0	0	0	0	0	1	0	0	0	0	0	0	0	0	0	0	0	1	0	0	0	0	0	0	0	0	0	0	0	0	0	0	0	3	0	0	0
OTU_6;size=31376;	0	0	0	0	0	317	1	0	0	0	0	0	0	0	0	0	0	94	0	0	6222	0	0	0	0	0	2	0	0	0	0	0	0	0	2248	0	5	21	0	0	0	0	0	0	0	14	0	0	0
OTU_234;size=234;	0	0	0	0	0	183	0	0	0	0	0	0	0	0	0	0	0	0	0	0	0	0	0	0	0	0	0	0	0	0	0	0	0	0	0	0	0	0	0	0	0	0	0	0	0	0	0	0	0
OTU_980;size=4;	0	0	0	0	0	3	0	0	0	0	0	0	0	0	0	0	0	0	0	0	0	0	0	0	1	0	0	0	0	0	0	0	0	0	0	0	0	0	0	0	0	0	1	0	0	0	0	0	0
OTU_67;size=3835;	0	0	0	0	0	105	0	0	0	0	0	0	0	899	0	0	0	67	0	0	0	0	0	0	0	120	0	0	3	0	0	1	0	137	0	0	1	3	1013	0	0	0	0	0	0	0	0	0	0
OTU_290;size=150;	0	0	0	0	0	103	0	0	0	6	0	23	0	0	0	1	0	8	0	0	0	0	0	2	12	0	0	0	0	0	0	3	0	0	0	0	0	3	0	0	0	0	0	0	0	0	0	1	0
OTU_64;size=4866;	0	0	0	0	0	84	0	0	0	0	0	476	0	0	0	0	0	24	0	437	0	0	0	214	1294	777	0	0	0	0	0	114	0	32	0	0	0	25	0	0	810	0	0	0	0	0	0	0	0
OTU_236;size=390;	0	0	0	0	0	83	0	0	0	0	0	0	0	0	0	0	0	171	0	0	0	0	0	0	0	0	0	0	0	0	0	0	0	0	0	0	0	53	0	0	0	0	0	2	0	0	0	0	0
OTU_133;size=1294;	0	0	0	0	0	189	0	0	0	0	0	0	0	0	0	0	0	0	0	0	0	0	0	0	0	0	0	0	0	0	0	0	0	0	0	0	0	0	0	0	0	0	0	0	0	132	0	0	0
OTU_267;size=463;	0	0	0	0	0	131	0	0	0	14	0	0	0	0	0	0	0	132	0	0	0	0	0	0	0	0	0	0	0	0	0	0	0	0	0	0	0	217	0	0	0	0	0	0	0	0	0	0	0
OTU_196;size=531;	0	0	0	0	0	153	0	0	0	0	0	0	0	0	0	0	0	213	0	0	0	0	0	0	0	0	0	0	0	0	0	0	0	0	0	0	0	203	0	0	0	0	0	0	0	84	0	0	0
OTU_88;size=2413;	0	0	0	0	0	22	0	0	0	0	0	455	0	28	0	0	0	29	0	0	0	0	0	0	0	0	0	0	0	8	0	62	0	0	0	0	0	153	228	0	0	0	0	0	0	296	182	0	0
OTU_728;size=11;	0	0	0	0	0	12	0	0	0	0	0	0	0	0	0	0	0	6	0	0	0	0	0	0	0	0	0	0	0	0	0	0	0	0	0	0	0	6	0	0	0	0	0	0	0	0	0	0	0
OTU_357;size=104;	0	0	0	0	0	83	0	0	0	0	0	0	0	0	0	0	0	0	0	0	0	0	0	0	0	0	0	0	0	0	0	0	0	0	0	0	0	0	0	0	0	0	0	0	0	0	0	0	0
OTU_175;size=428;	0	0	0	0	0	93	0	0	0	0	0	0	0	0	0	0	0	2	0	0	0	0	0	0	0	0	0	0	0	0	0	0	0	0	0	0	0	1	0	0	0	0	0	0	0	0	0	0	0
OTU_571;size=23;	0	0	0	0	0	38	0	0	0	0	0	0	0	0	0	0	0	0	0	0	0	0	0	0	0	0	0	0	0	0	0	0	0	0	0	0	0	0	0	0	0	0	0	0	0	0	0	0	0
OTU_489;size=32;	0	0	0	0	0	12	0	0	0	0	0	50	0	0	0	0	0	0	0	0	0	0	0	0	0	0	0	0	0	0	0	1	0	0	0	0	0	0	0	0	0	0	0	0	0	0	0	0	0
OTU_53;size=6522;	0	0	0	0	0	37	0	0	0	207	70	201	0	141	453	0	221	271	0	0	0	119	12	29	184	160	0	0	117	27	0	43	0	81	102	0	0	93	3	63	0	0	264	5	0	1	227	34	0
OTU_52;size=5931;	0	0	0	0	0	6	0	0	3	107	0	627	0	184	0	137	109	395	0	36	0	171	24	38	0	0	0	122	11	408	55	80	0	0	9	0	0	87	142	185	0	0	0	273	0	2	74	52	0
OTU_198;size=437;	0	0	0	0	0	29	0	0	0	0	0	0	0	0	0	0	0	0	0	0	0	0	0	0	0	0	0	0	0	0	0	0	0	0	0	0	0	0	0	0	0	0	0	0	0	0	0	0	0
OTU_703;size=8;	0	0	0	0	0	1	0	0	0	1	0	1	0	0	1	0	0	0	0	0	0	1	0	0	0	1	0	1	0	1	0	0	0	1	0	1	0	3	0	0	0	0	0	0	0	0	0	0	0
OTU_354;size=87;	0	0	0	0	0	55	0	0	0	0	0	0	0	0	0	0	0	7	0	0	0	0	0	0	0	0	0	0	0	0	0	0	0	0	0	0	0	18	0	0	0	0	0	0	0	0	0	0	0
OTU_400;size=49;	0	0	0	0	0	13	0	0	0	1	0	0	0	0	0	0	0	88	0	0	0	0	0	1	0	0	0	0	0	1	0	0	0	0	0	0	0	50	0	0	0	0	0	0	0	0	0	0	0
OTU_426;size=62;	0	0	0	0	0	14	0	0	0	0	0	0	0	0	0	0	0	8	0	0	0	2	0	0	0	0	0	0	0	0	0	0	0	0	0	0	0	13	0	14	0	0	0	0	0	0	0	0	0
OTU_701;size=7;	0	0	0	0	0	6	0	0	0	0	0	0	0	0	0	0	1	0	0	0	0	0	0	0	7	0	0	0	0	0	0	0	0	0	0	0	0	0	0	0	0	0	0	0	1	0	0	0	0
OTU_468;size=49;	0	0	0	0	0	2	0	0	0	0	0	0	8	0	0	0	0	0	0	0	0	0	0	0	0	0	0	0	0	0	0	0	0	0	0	0	0	0	0	0	0	0	0	0	0	0	0	0	0
OTU_997;size=2;	0	0	0	0	0	1	0	0	0	0	0	0	0	0	0	0	0	0	0	0	0	0	0	0	0	0	0	0	0	0	0	0	0	0	0	0	0	0	0	0	0	0	0	0	0	0	0	0	0
OTU_706;size=10;	0	0	0	0	0	1	0	0	0	0	0	0	0	0	0	0	0	0	0	0	0	0	0	0	0	0	0	0	0	0	0	0	0	0	0	0	0	0	0	0	0	0	0	0	0	0	0	0	0
OTU_490;size=24;	0	0	0	0	0	1	0	0	0	0	0	0	0	0	0	0	0	0	0	0	0	0	0	0	0	0	0	0	0	0	0	0	0	0	0	0	0	0	0	0	0	0	0	0	0	0	0	0	0
OTU_774;size=129;	0	0	0	0	0	13	0	0	0	53	0	22	0	0	60	2	0	43	0	4	0	0	0	10	0	0	2	0	9	0	0	6	0	0	0	0	0	19	0	46	0	0	189	15	41	9	1	54	0
OTU_702;size=43;	0	0	0	0	0	2	0	0	0	0	0	0	0	0	0	0	0	1	0	0	0	0	0	0	0	0	0	0	0	0	0	0	0	0	0	0	0	0	0	0	0	0	0	0	0	0	0	0	0
OTU_475;size=46;	0	0	0	0	0	8	0	0	0	0	0	0	0	0	0	0	0	0	0	0	0	0	0	0	0	0	0	0	0	0	0	0	0	0	0	0	0	64	0	0	0	0	0	0	0	0	0	0	0
OTU_104;size=2191;	0	0	0	0	0	6	0	0	0	27	0	258	0	5	264	0	0	40	0	0	0	0	0	29	0	0	7	0	1	1	0	23	0	0	0	0	0	70	2	292	0	0	0	2	0	31	31	83	0
OTU_620;size=21;	0	0	0	0	0	3	0	0	0	0	4	0	0	0	0	0	0	0	0	0	0	0	2	0	4	0	0	0	0	0	0	0	0	0	0	0	0	0	1	0	0	0	0	0	0	0	0	0	0
OTU_409;size=41;	0	0	0	0	0	2	0	0	0	0	4	0	0	0	1	0	0	0	0	0	0	0	0	0	11	0	2	0	0	0	0	0	0	0	0	0	1	0	3	0	2	0	4	0	1	0	0	0	0
OTU_789;size=4;	0	0	0	0	0	1	0	0	0	0	2	0	0	0	0	0	0	0	0	0	0	0	0	0	1	1	0	0	0	0	0	0	0	0	0	0	0	0	0	0	1	0	1	0	0	0	0	0	0
OTU_823;size=3;	0	0	0	0	0	2	0	0	0	0	0	0	0	0	0	0	0	0	0	0	0	0	0	0	0	0	0	0	0	0	0	0	0	0	0	0	0	0	0	0	0	0	0	0	0	0	0	0	0
OTU_570;size=15;	0	0	0	0	0	1	0	0	0	0	0	0	0	0	0	0	0	14	0	0	0	0	0	0	0	0	0	0	0	0	0	0	0	0	0	0	0	7	0	0	0	0	0	0	0	0	0	0	0
OTU_260;size=255;	0	0	0	0	0	2	0	0	0	0	0	10	0	7	0	1	13	3	0	0	0	19	0	0	0	0	36	0	1	0	0	1	0	0	0	0	0	3	5	0	0	0	0	10	0	0	0	0	0
OTU_990;size=12;	0	0	0	0	0	1	0	0	0	1	0	50	0	0	0	0	0	3	0	11	0	4	0	2	11	0	0	0	0	0	0	2	0	0	0	0	0	0	0	11	0	0	18	0	0	0	2	6	0
OTU_558;size=325;	0	0	0	0	0	2	0	0	0	0	0	2	0	0	4	2	0	7	0	1	0	0	0	2	0	0	0	0	0	0	0	2	0	0	0	0	0	5	0	1	0	0	20	2	5	1	0	1	0
OTU_801;size=55;	0	0	0	0	0	1	0	0	0	0	0	5	0	0	0	0	0	0	0	5	0	0	0	5	22	17	0	0	0	0	0	3	0	0	0	0	0	0	0	0	30	0	0	0	0	0	0	0	0
OTU_513;size=30;	0	0	0	0	0	2	0	0	0	0	1	0	0	0	0	0	0	2	0	0	0	0	0	0	0	0	0	0	0	0	0	0	0	0	0	0	0	16	0	0	0	0	0	0	0	0	0	0	0
OTU_156;size=989;	0	0	0	0	0	1	0	0	0	0	0	0	0	0	0	0	0	0	0	0	0	0	0	0	0	0	0	0	0	0	0	0	0	0	0	0	0	0	0	0	0	0	0	0	0	0	0	0	0
OTU_769;size=35;	0	0	0	0	0	1	2	0	0	1	0	0	1	1	0	4	0	0	0	0	0	0	1	0	0	0	0	0	1	1	0	0	3	1	0	0	0	1	0	2	2	0	4	0	0	2	1	0	0
OTU_739;size=9;	0	0	0	0	0	1	0	0	0	0	0	0	0	0	0	0	0	0	0	0	0	0	0	0	0	0	0	0	0	0	0	0	0	0	0	0	0	0	0	0	0	0	0	0	0	0	0	0	0
OTU_1073;size=4;	0	0	0	0	0	0	2	0	0	0	0	0	0	0	0	0	0	1	0	0	0	1	0	0	0	1	0	0	0	0	0	0	0	0	0	0	0	0	0	0	0	0	0	0	0	0	1	0	0
OTU_373;size=78;	0	0	0	0	0	0	16	0	0	0	0	0	0	0	0	0	0	0	0	0	0	0	0	0	0	0	22	0	0	2	0	0	0	0	0	0	0	0	0	0	0	0	0	0	0	0	0	0	0
OTU_309;size=488;	0	0	0	0	0	0	17	0	0	43	0	0	0	1	0	0	29	0	0	11	0	0	7	15	4	8	0	0	4	0	5	1	0	1	0	0	0	0	0	3	0	0	4	3	0	0	10	10	0
OTU_952;size=6;	0	0	0	0	0	0	1	0	0	0	0	0	0	0	0	0	0	30	0	0	0	0	0	0	0	1	0	0	0	0	0	0	1	5	0	0	1	0	0	0	0	0	0	0	0	0	0	0	0
OTU_975;size=22;	0	0	0	0	0	0	2	28	0	0	5	0	0	0	0	0	3	0	1	0	3	0	0	0	1	1	1	0	0	1	0	0	0	0	0	2	2	0	0	1	2	9	0	0	1	0	0	0	0
OTU_385;size=89;	0	0	0	0	0	0	1	0	0	0	0	0	0	0	0	0	0	2	0	0	3	0	0	0	0	0	1	0	1	0	6	0	0	0	0	0	0	0	0	0	0	0	0	0	0	0	0	8	86
OTU_776;size=7;	0	0	0	0	0	0	1	0	0	0	0	0	1	0	0	0	0	0	0	0	0	0	3	0	0	0	0	0	0	0	0	0	0	0	0	0	0	0	0	0	0	0	0	0	0	0	0	0	0
OTU_188;size=570;	0	0	0	0	0	0	1	0	0	0	0	0	0	0	0	0	0	124	0	0	0	0	0	0	155	0	0	0	0	102	0	0	0	0	0	0	0	2	0	0	48	0	0	0	0	7	49	0	0
OTU_217;size=357;	0	0	0	0	0	0	1	4	0	1	0	0	1	0	0	0	26	0	0	0	0	7	24	0	6	1	10	22	0	1	0	0	0	0	0	11	9	0	0	1	0	1	4	1	5	0	1	0	389
OTU_77;size=2487;	0	0	0	0	0	0	0	653	20	0	0	0	0	0	0	829	0	0	0	0	85	0	0	0	544	0	0	0	0	0	0	0	0	0	0	0	0	0	0	0	0	0	0	0	0	0	0	0	0
OTU_999;size=2;	0	0	0	0	0	0	0	4	0	0	2	0	0	0	0	0	0	0	0	0	0	0	0	0	0	0	0	0	0	0	0	0	0	0	0	0	0	0	0	0	0	0	0	0	0	0	0	0	0
OTU_302;size=173;	0	0	0	0	0	0	0	28	0	0	0	0	2	0	0	0	0	0	0	0	0	1	0	0	8	0	0	0	0	0	0	0	5	0	0	4	5	0	0	0	0	53	4	0	6	1	0	0	0
OTU_352;size=85;	0	0	0	0	0	0	0	58	0	0	7	0	0	0	0	2	0	0	0	0	0	0	0	0	0	0	0	0	1	0	0	0	1	0	0	0	0	0	0	0	0	0	0	0	0	0	0	0	0
OTU_433;size=54;	0	0	0	0	0	0	0	15	0	0	0	0	0	0	0	0	0	0	0	0	0	2	0	0	3	0	0	0	0	0	0	0	0	0	0	0	0	0	0	0	0	0	0	0	4	1	0	0	0
OTU_1002;size=2;	0	0	0	0	0	0	0	3	0	0	0	0	0	0	0	0	0	0	0	0	0	0	0	0	0	0	0	0	0	0	0	0	0	0	0	0	0	0	0	0	0	0	0	0	0	0	0	0	0
OTU_479;size=44;	0	0	0	0	0	0	0	10	0	0	0	0	0	0	0	0	0	0	0	0	0	0	0	0	0	0	0	0	0	0	0	2	0	0	0	0	0	0	0	1	0	0	0	0	0	0	0	0	0
OTU_629;size=34;	0	0	0	0	0	0	0	1	1	1	0	0	0	0	0	0	0	4	0	0	3	0	0	2	0	0	0	0	1	0	0	0	0	0	0	0	0	6	0	0	0	0	0	0	0	0	3	0	0
OTU_787;size=4;	0	0	0	0	0	0	0	6	0	0	0	0	0	0	0	0	0	0	0	0	0	0	0	0	0	0	0	0	0	0	0	0	0	0	0	0	0	0	0	0	0	0	0	0	0	0	0	0	0
OTU_496;size=40;	0	0	0	0	0	0	0	2	1	0	0	0	0	0	2	0	0	0	0	0	0	0	0	0	7	0	0	0	0	0	0	0	1	0	0	0	4	0	0	0	2	0	1	0	1	0	0	0	0
OTU_763;size=22;	0	0	0	0	0	0	0	1	0	3	0	2	0	0	0	0	0	1	0	0	0	0	0	0	2	4	0	0	0	1	0	0	0	0	0	0	0	0	3	1	0	0	0	0	0	1	0	0	0
OTU_775;size=7;	0	0	0	0	0	0	0	1	0	0	0	0	0	0	0	0	0	0	0	0	0	0	0	0	0	0	0	0	0	0	0	0	0	0	0	0	0	0	0	3	0	0	0	0	0	1	0	0	0
OTU_222;size=478;	0	0	0	0	0	0	0	0	9	0	0	262	0	0	0	4	0	158	0	0	0	0	0	0	0	0	0	0	0	0	0	12	0	0	0	0	0	221	0	0	0	0	0	0	0	0	0	0	0
OTU_784;size=19;	0	0	0	0	0	0	0	0	1	0	0	0	0	0	0	0	0	0	0	2	0	0	0	0	0	0	0	0	0	0	0	0	0	0	0	0	0	0	0	0	0	0	0	0	0	0	0	0	0
OTU_210;size=415;	0	0	0	0	0	0	0	0	10	85	0	82	0	0	0	0	0	0	0	0	0	0	42	0	0	0	0	0	0	161	0	14	0	0	0	0	0	0	0	0	0	0	0	0	0	0	0	0	0
OTU_72;size=3447;	0	0	0	0	0	0	0	0	16	0	0	0	0	0	0	0	0	0	0	0	230	80	0	0	0	0	0	0	0	0	0	0	4	0	0	1373	9	0	0	0	0	0	0	0	0	0	0	0	0
OTU_448;size=45;	0	0	0	0	0	0	0	0	4	0	0	0	0	0	0	0	0	0	0	0	0	0	0	0	0	0	0	0	0	0	0	0	0	0	0	0	0	0	0	0	0	0	0	0	0	0	0	0	0
OTU_806;size=3;	0	0	0	0	0	0	0	0	1	0	0	0	0	0	0	0	0	0	0	0	0	0	0	0	0	0	0	0	0	0	0	0	0	0	0	0	0	0	0	0	0	0	0	0	0	0	0	0	0
OTU_391;size=62;	0	0	0	0	0	0	0	0	1	0	0	1	0	0	1	0	0	0	0	0	0	0	0	0	0	0	4	0	0	1	0	0	2	0	0	0	0	0	0	0	0	1	0	0	0	0	0	2	0
OTU_457;size=56;	0	0	0	0	0	0	0	0	3	2	0	10	0	5	0	0	0	0	0	0	0	0	0	0	0	0	0	0	0	0	0	1	0	0	0	0	0	2	1	7	0	1	0	0	0	0	0	0	0
OTU_682;size=88;	0	0	0	0	0	0	0	0	1	0	0	0	0	0	0	0	0	0	0	0	6	1	0	0	0	0	0	0	0	0	0	0	0	0	0	30	0	0	0	0	0	0	0	0	0	0	0	0	0
OTU_509;size=54;	0	0	0	0	0	0	0	0	1	0	0	0	0	0	0	0	0	0	0	0	0	0	7	0	0	0	0	0	0	0	0	3	0	0	0	0	0	0	0	0	0	0	0	0	0	0	0	0	0
OTU_862;size=12;	0	0	0	0	0	0	0	0	1	0	0	0	0	0	0	0	0	0	0	0	0	0	0	0	0	0	1	0	0	0	0	0	0	0	0	0	0	0	0	0	0	0	0	0	0	0	0	0	0
OTU_1043;size=2;	0	0	0	0	0	0	0	0	1	0	0	0	0	0	0	0	0	0	0	0	0	0	0	0	0	0	0	0	0	0	0	0	0	0	0	0	0	1	0	0	0	0	0	0	0	0	0	0	0
OTU_664;size=8;	0	0	0	0	0	0	0	0	1	0	0	0	0	0	0	0	0	0	0	0	0	0	0	0	0	0	0	0	0	0	0	0	0	0	0	21	0	0	0	0	0	0	0	0	0	0	0	0	0
OTU_113;size=1479;	0	0	0	0	0	0	0	0	0	98	0	0	0	0	0	0	0	0	0	0	0	0	0	0	0	0	0	0	0	0	0	0	0	0	0	0	0	0	0	0	163	0	0	1	0	317	0	0	0
OTU_326;size=185;	0	0	0	0	0	0	0	0	0	19	108	0	3	0	0	0	0	0	0	0	0	0	0	0	0	0	0	0	0	0	15	0	0	0	0	0	0	0	0	0	0	0	0	0	13	1	0	11	0
OTU_683;size=61;	0	0	0	0	0	0	0	0	0	26	0	0	0	0	0	0	0	0	0	0	0	0	0	0	0	0	0	0	0	0	0	0	0	0	0	0	0	0	0	0	0	0	0	0	0	0	0	0	0
OTU_109;size=1155;	0	0	0	0	0	0	0	0	0	64	0	0	0	69	0	0	0	0	0	0	1	0	0	3	0	0	0	0	0	0	0	0	0	0	0	0	0	0	1	33	0	0	0	0	0	0	0	0	0
OTU_245;size=310;	0	0	0	0	0	0	0	0	0	16	0	0	0	0	0	3	0	201	0	5	0	0	0	19	0	0	20	0	0	0	0	0	0	0	0	0	0	32	0	0	0	0	0	0	0	0	0	8	0
OTU_345;size=126;	0	0	0	0	0	0	0	0	0	14	0	26	0	0	0	0	0	1	0	0	0	0	0	0	0	0	0	0	0	0	0	9	0	0	0	0	0	63	0	0	0	0	0	0	0	0	0	0	0
OTU_78;size=2206;	0	0	0	0	0	0	0	0	0	57	0	0	0	0	0	0	0	373	0	55	0	450	0	74	328	0	0	0	0	0	0	0	0	0	0	0	0	101	0	0	318	0	0	0	0	63	0	39	0
OTU_661;size=6;	0	0	0	0	0	0	0	0	0	10	0	0	0	0	0	0	0	2	0	0	0	0	0	0	0	0	0	0	0	0	0	0	0	0	0	0	0	1	0	0	0	0	0	0	0	0	0	0	0
OTU_292;size=1108;	0	0	0	0	0	0	0	0	0	11	0	8	0	19	12	0	0	137	0	1	0	0	0	6	0	0	0	0	1	0	0	4	0	0	0	0	0	169	27	1	0	0	0	13	0	0	0	2	0
OTU_254;size=314;	0	0	0	0	0	0	0	0	0	14	1	0	0	0	5	0	0	0	0	0	0	0	1	3	0	0	0	0	0	0	0	0	0	0	0	0	0	0	0	0	0	0	6	0	0	0	3	3	0
OTU_613;size=15;	0	0	0	0	0	0	0	0	0	15	0	0	0	0	0	0	0	7	0	0	0	0	0	0	0	0	0	0	0	0	0	0	0	0	0	0	0	1	0	0	0	0	0	0	0	0	0	0	0
OTU_321;size=172;	0	0	0	0	0	0	0	0	0	1	0	4	0	0	0	0	0	1	0	0	0	0	0	1	0	0	0	0	0	1	0	0	0	0	0	0	0	9	0	187	0	0	0	0	0	0	0	0	0
OTU_554;size=18;	0	0	0	0	0	0	0	0	0	1	1	0	0	0	0	0	0	0	0	0	0	0	0	0	0	0	0	0	0	0	0	0	0	0	0	0	0	0	0	2	0	0	0	0	0	0	0	0	0
OTU_328;size=236;	0	0	0	0	0	0	0	0	0	17	0	0	0	3	0	0	0	19	0	2	4	0	0	5	0	0	39	0	0	34	0	0	0	0	0	0	0	12	1	2	76	0	0	4	0	0	0	8	0
OTU_725;size=16;	0	0	0	0	0	0	0	0	0	4	0	1	0	0	0	0	0	0	0	0	0	0	0	12	0	0	0	0	0	1	0	0	0	0	0	0	0	0	0	0	0	1	0	2	0	1	0	0	0
OTU_480;size=45;	0	0	0	0	0	0	0	0	0	4	0	0	0	0	1	0	0	4	0	0	0	0	0	0	0	2	4	0	0	0	0	0	0	7	0	0	0	5	0	3	0	0	0	7	0	0	0	0	0
OTU_785;size=7;	0	0	0	0	0	0	0	0	0	2	0	0	0	0	0	0	0	1	0	2	0	0	0	3	0	0	0	0	0	1	0	1	0	0	0	0	0	0	0	0	0	0	0	0	0	0	0	0	0
OTU_927;size=2;	0	0	0	0	0	0	0	0	0	1	0	1	0	0	0	0	0	7	0	0	0	0	0	0	0	0	0	0	0	0	0	1	0	0	0	0	0	6	0	0	0	0	0	1	3	0	3	3	0
OTU_95;size=2592;	0	0	0	0	0	0	0	0	0	1	0	102	0	0	385	0	0	227	0	32	0	0	0	41	0	0	0	0	1	0	0	32	0	0	0	0	0	578	0	0	0	0	0	0	0	168	0	14	0
OTU_869;size=9;	0	0	0	0	0	0	0	0	0	4	0	0	0	0	0	0	0	0	0	0	0	0	0	0	0	0	0	0	0	0	0	0	0	0	0	0	0	0	0	0	0	0	0	0	0	0	0	0	0
OTU_615;size=8;	0	0	0	0	0	0	0	0	0	2	0	0	0	0	0	0	0	0	0	0	0	0	0	0	0	0	0	0	0	0	0	0	0	0	0	0	0	0	0	0	0	0	0	0	0	7	0	0	0
OTU_676;size=20;	0	0	0	0	0	0	0	0	0	1	0	19	0	0	0	0	0	0	0	0	0	0	0	1	0	0	3	0	0	0	0	0	0	0	0	0	0	1	0	3	0	0	0	0	0	0	0	0	0
OTU_958;size=2;	0	0	0	0	0	0	0	0	0	2	0	0	0	0	0	0	0	0	0	0	0	0	0	0	0	0	0	0	0	0	0	0	0	0	0	0	0	0	0	0	0	0	0	0	0	2	0	0	0
OTU_202;size=602;	0	0	0	0	0	0	0	0	0	1	0	0	0	0	0	0	30	4	1	0	0	22	0	0	27	0	10	2	0	0	0	0	0	0	0	3	0	38	0	0	13	2	0	0	0	84	0	1	0
OTU_534;size=26;	0	0	0	0	0	0	0	0	0	1	0	0	0	0	0	0	0	0	0	0	0	0	0	0	0	0	0	0	0	0	0	0	0	0	0	0	0	0	0	0	0	0	0	0	0	0	0	0	0
OTU_721;size=8;	0	0	0	0	0	0	0	0	0	2	0	0	0	0	0	0	0	0	0	0	0	0	0	0	2	0	0	0	0	0	0	0	0	0	0	0	0	0	0	0	0	0	0	0	0	0	0	1	0
OTU_582;size=27;	0	0	0	0	0	0	0	0	0	1	0	0	0	0	0	0	0	0	0	3	0	0	0	0	0	0	9	0	0	2	0	0	0	0	0	0	0	2	0	0	0	0	0	2	0	3	2	0	0
OTU_566;size=20;	0	0	0	0	0	0	0	0	0	1	0	6	0	0	0	0	0	0	0	0	0	0	0	0	0	0	0	0	0	0	0	1	0	0	0	0	0	0	0	0	0	0	0	0	0	9	0	0	0
OTU_826;size=3;	0	0	0	0	0	0	0	0	0	1	0	0	0	0	0	0	0	1	0	0	0	0	0	0	0	0	0	0	0	0	0	0	0	0	0	0	0	1	0	0	0	2	0	0	0	0	0	0	0
OTU_212;size=329;	0	0	0	0	0	0	0	0	0	1	0	92	2	0	0	0	0	8	0	0	0	0	0	3	41	0	26	0	0	7	0	2	0	0	0	0	0	3	0	49	0	0	0	8	0	6	18	0	0
OTU_689;size=6;	0	0	0	0	0	0	0	0	0	0	6	0	0	0	0	0	0	0	0	0	0	0	0	0	0	0	0	0	0	0	0	0	0	0	0	0	0	0	0	0	0	0	0	0	0	0	0	0	0
OTU_840;size=6;	0	0	0	0	0	0	0	0	0	0	3	0	1	0	0	0	1	0	0	0	0	0	2	0	0	0	0	0	0	0	0	0	0	0	0	1	0	0	0	2	2	2	0	0	0	0	0	0	0
OTU_946;size=8;	0	0	0	0	0	0	0	0	0	0	1	0	0	0	0	0	0	0	0	0	0	0	0	0	0	0	0	0	0	0	0	0	0	0	0	0	0	0	0	0	0	0	0	0	0	0	0	0	48
OTU_925;size=6;	0	0	0	0	0	0	0	0	0	0	1	0	0	0	0	0	0	0	0	0	0	0	0	1	2	0	0	0	0	0	1	0	1	0	0	0	0	0	0	0	0	0	0	0	0	0	0	0	0
OTU_640;size=35;	0	0	0	0	0	0	0	0	0	0	13	0	0	0	0	0	0	0	0	0	0	0	0	0	2	0	0	0	0	0	0	0	0	0	0	0	0	0	0	0	0	0	0	0	0	0	0	0	0
OTU_281;size=240;	0	0	0	0	0	0	0	0	0	0	1	0	0	0	0	0	0	0	0	0	0	0	74	0	0	0	0	0	0	0	0	0	0	0	0	0	0	0	0	1	1	0	0	0	0	0	0	0	0
OTU_761;size=8;	0	0	0	0	0	0	0	0	0	0	4	0	0	0	0	0	0	0	0	0	1	0	1	0	0	0	0	0	0	0	0	0	0	0	0	0	0	0	1	0	0	0	2	0	0	0	0	0	0
OTU_754;size=9;	0	0	0	0	0	0	0	0	0	0	5	0	0	0	2	0	0	0	0	0	0	1	0	0	0	0	0	0	0	1	1	0	1	0	0	0	0	0	0	0	0	0	0	0	0	0	0	0	0
OTU_771;size=8;	0	0	0	0	0	0	0	0	0	0	1	0	0	0	0	0	0	0	0	0	0	1	0	0	0	0	0	1	0	0	0	0	0	0	0	0	0	0	0	0	0	0	2	0	0	0	0	0	0
OTU_825;size=5;	0	0	0	0	0	0	0	0	0	0	3	0	0	0	0	0	0	0	0	0	0	0	0	0	0	0	0	0	0	0	0	0	0	0	0	1	0	0	0	0	0	0	1	0	0	0	0	0	0
OTU_810;size=3;	0	0	0	0	0	0	0	0	0	0	1	0	0	0	0	0	0	1	0	0	0	0	0	0	1	0	0	0	0	0	0	0	0	0	0	0	0	0	1	0	0	0	0	0	0	0	1	1	0
OTU_781;size=6;	0	0	0	0	0	0	0	0	0	0	1	0	0	0	0	0	0	0	6	0	0	0	0	0	0	0	0	0	0	0	2	0	0	0	0	0	0	0	0	0	0	0	0	0	0	0	0	0	0
OTU_924;size=2;	0	0	0	0	0	0	0	0	0	0	2	0	0	0	0	0	0	0	0	0	0	0	0	0	0	0	0	0	0	0	0	0	0	0	0	0	0	0	0	0	0	0	0	0	0	0	0	0	0
OTU_594;size=16;	0	0	0	0	0	0	0	0	0	0	1	0	0	0	0	0	0	0	0	0	0	0	0	0	0	5	0	0	0	0	3	0	0	1	0	0	1	0	0	0	0	0	0	0	0	0	0	0	0
OTU_693;size=8;	0	0	0	0	0	0	0	0	0	0	1	0	0	0	0	0	0	0	0	0	1	0	1	0	2	0	0	0	0	0	2	0	0	0	0	1	0	0	0	0	1	0	0	0	0	0	0	0	0
OTU_1023;size=22;	0	0	0	0	0	0	0	0	0	0	1	0	0	1	0	0	0	0	0	0	1	0	2	0	0	0	0	0	0	0	0	0	0	0	0	0	0	0	0	0	0	0	0	0	1	0	0	0	0
OTU_859;size=10;	0	0	0	0	0	0	0	0	0	0	1	0	2	0	0	0	0	0	1	0	0	0	0	0	0	0	0	0	0	0	0	0	0	0	0	0	0	0	0	0	0	0	7	0	0	0	0	0	0
OTU_757;size=8;	0	0	0	0	0	0	0	0	0	0	2	0	0	0	0	0	0	0	0	0	0	0	0	0	5	0	0	0	0	0	0	0	0	0	0	0	0	0	0	0	0	0	0	0	0	0	0	0	0
OTU_599;size=21;	0	0	0	0	0	0	0	0	0	0	1	0	0	0	0	0	0	0	0	0	0	0	0	0	0	9	0	0	0	0	0	0	0	7	0	0	0	0	0	0	0	0	0	0	0	0	0	0	0
OTU_905;size=2;	0	0	0	0	0	0	0	0	0	0	1	0	0	0	0	0	0	0	3	0	1	0	0	0	0	0	0	0	0	0	0	0	0	0	0	3	0	0	0	0	0	0	0	0	0	0	0	0	0
OTU_803;size=3;	0	0	0	0	0	0	0	0	0	0	2	0	0	0	0	0	0	0	0	0	0	0	0	0	2	0	0	0	0	0	0	0	0	0	0	0	0	0	0	0	0	0	0	0	0	0	0	0	0
OTU_365;size=710;	0	0	0	0	0	0	0	0	0	0	0	74	0	0	0	0	0	0	0	29	0	0	0	19	43	134	0	0	0	0	0	18	0	4	0	0	0	0	0	0	129	0	0	0	0	0	0	0	0
OTU_183;size=597;	0	0	0	0	0	0	0	0	0	0	0	94	0	8	0	0	0	30	0	0	0	0	0	0	24	0	0	0	0	0	0	23	0	0	0	0	0	111	1	0	0	0	0	0	0	0	5	0	0
OTU_631;size=22;	0	0	0	0	0	0	0	0	0	0	0	32	0	0	0	0	0	0	0	0	0	0	0	0	0	0	0	0	0	0	0	0	0	0	0	0	0	0	0	0	0	0	0	0	0	0	0	0	0
OTU_506;size=42;	0	0	0	0	0	0	0	0	0	0	0	32	0	0	0	0	0	0	0	0	0	0	0	0	0	0	0	0	0	0	0	1	0	0	0	0	0	0	0	0	0	0	0	0	0	0	0	0	0
OTU_179;size=496;	0	0	0	0	0	0	0	0	0	0	0	181	0	0	0	0	0	0	0	0	0	0	0	0	0	0	0	0	0	0	0	7	0	0	0	0	0	0	0	0	0	0	0	0	0	0	0	0	0
OTU_643;size=91;	0	0	0	0	0	0	0	0	0	0	0	95	0	0	0	0	0	21	0	0	0	0	0	0	43	0	0	0	0	0	0	8	0	0	0	0	0	0	0	0	30	0	0	17	0	1	4	0	0
OTU_465;size=42;	0	0	0	0	0	0	0	0	0	0	0	21	0	0	0	0	0	0	0	0	0	0	0	0	0	0	0	0	0	0	0	0	0	0	0	0	0	0	0	5	0	0	0	0	0	0	7	0	0
OTU_660;size=11;	0	0	0	0	0	0	0	0	0	0	0	23	0	0	0	0	0	3	0	0	0	0	0	0	0	0	0	0	0	0	0	2	0	0	0	0	0	4	0	0	0	0	0	0	0	0	0	0	0
OTU_355;size=184;	0	0	0	0	0	0	0	0	0	0	0	130	0	0	0	0	0	2	0	0	0	0	0	0	0	0	0	0	0	0	0	19	0	0	0	0	0	0	0	0	0	0	0	0	0	0	0	0	0
OTU_459;size=50;	0	0	0	0	0	0	0	0	0	0	0	44	0	2	0	0	0	0	0	0	0	0	0	0	0	0	0	0	0	0	0	3	1	0	0	0	0	0	0	0	0	5	0	0	0	0	0	0	0
OTU_901;size=2;	0	0	0	0	0	0	0	0	0	0	0	1	0	0	0	0	0	1	0	0	0	0	0	0	0	0	0	0	0	0	0	0	0	0	0	0	0	3	0	0	0	0	0	0	0	0	0	0	0
OTU_135;size=989;	0	0	0	0	0	0	0	0	0	0	0	24	0	0	0	0	0	0	0	0	0	1	0	0	135	88	0	0	0	177	0	1	30	20	1	0	0	0	0	38	0	0	0	0	0	0	0	0	3
OTU_1003;size=4;	0	0	0	0	0	0	0	0	0	0	0	1	0	0	0	0	0	0	1	0	0	0	0	0	0	0	0	1	1	0	1	0	0	0	0	0	0	0	0	0	0	0	0	1	0	0	0	0	0
OTU_271;size=152;	0	0	0	0	0	0	0	0	0	0	0	82	0	0	0	0	0	6	0	0	0	0	0	0	0	0	0	0	0	0	0	5	0	0	0	0	0	5	0	0	0	0	0	9	0	0	4	0	0
OTU_330;size=149;	0	0	0	0	0	0	0	0	0	0	0	18	0	0	0	0	0	0	0	0	0	0	0	0	0	0	0	0	0	0	0	0	0	0	0	0	0	241	0	0	0	0	0	0	0	0	0	0	0
OTU_360;size=90;	0	0	0	0	0	0	0	0	0	0	0	15	0	133	0	0	0	0	0	0	0	0	0	0	0	0	0	0	0	0	0	0	0	0	0	0	0	0	0	0	0	0	0	0	0	0	0	0	0
OTU_420;size=57;	0	0	0	0	0	0	0	0	0	0	0	12	0	0	0	0	0	2	0	0	0	0	0	0	0	0	0	5	0	0	0	1	0	0	0	49	0	17	0	0	0	0	0	19	1	0	0	0	0
OTU_949;size=6;	0	0	0	0	0	0	0	0	0	0	0	4	0	0	0	0	0	0	0	0	0	0	0	0	0	0	0	0	0	0	0	0	0	0	0	0	0	0	0	4	0	0	0	0	0	0	0	1	0
OTU_546;size=27;	0	0	0	0	0	0	0	0	0	0	0	26	0	0	0	0	0	0	0	0	0	0	0	0	0	0	0	0	0	0	7	2	0	0	0	0	0	0	0	0	0	0	0	0	0	0	0	0	0
OTU_305;size=133;	0	0	0	0	0	0	0	0	0	0	0	2	30	0	0	0	0	0	0	0	0	0	0	0	0	0	0	0	0	0	0	0	2	0	0	0	0	0	0	0	0	0	3	0	0	0	0	0	0
OTU_349;size=120;	0	0	0	0	0	0	0	0	0	0	0	18	0	0	0	0	0	1	0	0	0	0	0	0	0	0	0	0	0	0	0	0	0	0	0	0	0	4	0	22	0	0	0	0	0	0	0	0	0
OTU_722;size=5;	0	0	0	0	0	0	0	0	0	0	0	14	0	0	0	0	0	0	0	0	0	0	0	0	0	0	0	0	0	0	0	0	0	0	0	0	0	0	0	0	0	0	0	0	0	0	0	0	0
OTU_627;size=10;	0	0	0	0	0	0	0	0	0	0	0	3	0	0	0	0	0	1	0	1	0	0	0	0	0	0	0	0	0	0	0	0	0	0	0	0	0	0	0	2	0	0	0	0	0	0	3	0	0
OTU_813;size=3;	0	0	0	0	0	0	0	0	0	0	0	2	0	0	0	0	0	0	0	0	0	0	0	0	0	0	0	0	0	0	0	0	0	0	0	0	0	2	0	0	0	0	0	0	0	0	0	0	0
OTU_1025;size=2;	0	0	0	0	0	0	0	0	0	0	0	1	0	0	0	0	0	0	0	0	0	0	0	0	0	0	0	0	0	0	0	0	0	0	0	0	0	0	0	0	0	0	0	0	0	0	0	0	0
OTU_730;size=9;	0	0	0	0	0	0	0	0	0	0	0	10	0	0	0	0	0	2	0	0	0	0	0	0	0	0	3	0	0	0	0	0	0	0	0	0	0	0	0	4	0	0	0	0	0	0	0	0	0
OTU_408;size=52;	0	0	0	0	0	0	0	0	0	0	0	2	0	0	0	0	0	0	0	0	0	0	0	2	1	0	5	0	0	0	0	0	0	0	0	0	0	0	1	0	0	2	12	10	0	0	0	0	0
OTU_1005;size=4;	0	0	0	0	0	0	0	0	0	0	0	1	0	0	0	0	0	0	0	0	0	0	0	0	0	0	0	0	0	0	0	0	0	0	0	0	0	0	0	0	0	0	0	0	0	0	0	1	0
OTU_836;size=3;	0	0	0	0	0	0	0	0	0	0	0	4	0	0	0	0	0	1	0	0	0	0	0	0	0	0	0	0	0	0	0	0	0	0	0	0	0	0	0	3	0	0	0	0	0	0	0	0	0
OTU_625;size=11;	0	0	0	0	0	0	0	0	0	0	0	9	0	0	0	0	0	4	0	0	0	0	0	0	0	0	0	0	0	0	0	0	0	0	0	0	0	2	0	0	0	0	0	0	0	0	0	0	0
OTU_733;size=13;	0	0	0	0	0	0	0	0	0	0	0	4	0	1	0	0	0	3	0	0	0	0	0	0	0	0	0	0	0	4	0	1	0	0	0	0	0	1	4	0	0	0	0	0	0	0	0	0	0
OTU_736;size=9;	0	0	0	0	0	0	0	0	0	0	0	2	0	0	0	0	0	2	0	0	0	0	0	0	0	0	0	0	0	0	0	0	0	0	0	0	0	3	0	0	0	0	0	0	0	0	0	0	0
OTU_140;size=1923;	0	0	0	0	0	0	0	0	0	0	0	9	0	222	0	0	0	0	0	0	0	0	0	0	0	0	0	0	0	0	0	0	0	0	0	0	0	0	56	0	0	0	0	0	0	0	0	0	0
OTU_680;size=11;	0	0	0	0	0	0	0	0	0	0	0	1	0	0	0	0	0	1	0	0	0	0	0	0	0	0	0	0	0	0	0	0	0	0	0	0	0	0	0	0	0	9	0	0	0	0	0	0	0
OTU_879;size=3;	0	0	0	0	0	0	0	0	0	0	0	1	0	0	0	0	0	0	0	0	0	0	0	0	0	0	0	0	0	0	0	0	1	0	0	0	1	0	0	0	0	0	0	0	0	0	0	0	0
OTU_1053;size=2;	0	0	0	0	0	0	0	0	0	0	0	1	0	0	0	0	0	0	0	0	0	0	0	0	0	0	0	0	0	0	0	0	0	0	0	0	0	0	0	2	0	0	0	0	0	0	0	0	0
OTU_994;size=4;	0	0	0	0	0	0	0	0	0	0	0	1	0	0	0	0	0	0	0	0	0	0	0	0	0	0	0	0	0	0	0	0	0	0	0	0	0	0	0	0	0	0	0	0	0	0	0	0	0
OTU_1009;size=2;	0	0	0	0	0	0	0	0	0	0	0	2	0	0	0	0	0	1	0	0	0	0	0	2	0	0	0	0	0	0	0	0	0	0	0	0	0	0	0	0	0	0	0	0	0	0	0	0	0
OTU_896;size=2;	0	0	0	0	0	0	0	0	0	0	0	2	0	0	0	0	0	0	0	0	0	0	0	0	0	0	0	0	0	0	0	0	0	0	0	0	0	8	0	0	0	0	0	0	0	0	0	0	0
OTU_920;size=8;	0	0	0	0	0	0	0	0	0	0	0	1	0	0	0	0	0	0	0	0	0	0	0	0	0	0	0	0	0	0	0	0	0	0	0	0	0	0	0	3	0	0	0	0	0	0	0	0	0
OTU_622;size=123;	0	0	0	0	0	0	0	0	0	0	0	1	0	0	17	0	0	0	0	0	53	0	0	0	17	0	0	0	0	151	0	0	0	0	0	0	2	0	0	48	0	0	83	0	0	0	0	0	0
OTU_790;size=4;	0	0	0	0	0	0	0	0	0	0	0	2	0	0	0	0	0	0	0	0	0	0	0	0	0	0	0	0	0	0	0	0	0	0	0	0	0	8	0	0	0	0	0	0	0	0	0	0	0
OTU_870;size=3;	0	0	0	0	0	0	0	0	0	0	0	1	0	0	0	0	0	0	0	0	0	0	0	0	0	0	0	0	0	0	0	0	0	0	0	0	0	1	0	0	0	0	0	0	0	0	0	0	0
OTU_939;size=2;	0	0	0	0	0	0	0	0	0	0	0	1	0	0	0	0	0	1	0	0	0	0	0	0	0	0	0	0	0	0	0	0	0	0	0	0	0	0	0	0	0	0	0	0	0	0	0	0	0
OTU_735;size=9;	0	0	0	0	0	0	0	0	0	0	0	1	0	0	0	0	0	4	0	0	0	0	0	0	0	0	0	0	0	1	0	0	0	0	0	0	0	0	2	1	0	0	0	0	0	0	0	0	0
OTU_602;size=9;	0	0	0	0	0	0	0	0	0	0	0	1	0	0	0	0	0	0	0	0	0	0	0	0	0	0	0	0	0	0	0	0	1	0	0	0	0	0	1	3	0	2	0	0	0	1	0	0	0
OTU_1004;size=2;	0	0	0	0	0	0	0	0	0	0	0	0	48	0	0	0	0	0	0	0	0	0	0	0	0	0	0	0	0	0	0	0	0	0	0	0	0	0	0	0	0	0	0	0	0	0	0	0	0
OTU_308;size=191;	0	0	0	0	0	0	0	0	0	0	0	0	15	0	0	0	0	0	6	0	0	0	0	0	32	3	0	0	0	0	0	0	0	4	0	0	0	0	0	0	0	0	47	0	0	0	0	0	0
OTU_792;size=19;	0	0	0	0	0	0	0	0	0	0	0	0	3	0	0	0	0	0	0	0	0	0	0	0	0	0	0	0	0	0	0	0	0	0	0	0	0	0	0	2	0	1	0	0	0	0	0	0	1
OTU_325;size=150;	0	0	0	0	0	0	0	0	0	0	0	0	1	0	0	0	0	0	0	0	0	0	0	3	0	1	2	0	0	0	0	0	0	1	0	0	0	0	0	0	1	0	67	0	0	0	1	0	0
OTU_860;size=7;	0	0	0	0	0	0	0	0	0	0	0	0	2	0	0	0	0	0	0	0	0	0	0	0	0	0	0	0	0	0	0	0	0	0	0	0	0	0	0	0	0	0	0	0	0	0	0	0	0
OTU_112;size=1343;	0	0	0	0	0	0	0	0	0	0	0	0	2	0	467	78	0	0	0	0	435	0	0	0	0	0	0	0	122	0	0	0	0	0	0	0	0	0	0	0	0	0	0	0	0	6	0	0	0
OTU_219;size=209;	0	0	0	0	0	0	0	0	0	0	0	0	1	0	0	0	1	0	0	0	0	0	0	11	13	0	0	0	0	0	0	0	0	0	0	0	0	0	0	0	0	0	0	59	0	0	1	0	0
OTU_214;size=204;	0	0	0	0	0	0	0	0	0	0	0	0	0	174	0	0	0	0	0	0	0	0	0	0	0	0	0	0	0	0	0	0	0	0	0	0	0	0	117	0	0	0	0	0	0	0	0	0	0
OTU_320;size=170;	0	0	0	0	0	0	0	0	0	0	0	0	0	153	0	0	0	0	0	0	0	0	0	0	0	0	0	0	0	0	0	0	0	0	0	0	0	0	93	0	0	0	0	0	0	0	0	0	0
OTU_169;size=877;	0	0	0	0	0	0	0	0	0	0	0	0	0	59	0	0	0	0	1	0	0	0	0	0	0	0	0	0	0	0	0	0	0	0	0	3	0	0	61	0	0	0	0	0	0	0	0	1	0
OTU_677;size=34;	0	0	0	0	0	0	0	0	0	0	0	0	0	2	0	1	0	19	0	0	0	0	0	1	0	0	0	0	0	0	25	0	0	0	0	0	0	4	9	0	0	0	0	0	0	12	0	0	0
OTU_477;size=43;	0	0	0	0	0	0	0	0	0	0	0	0	0	8	0	0	0	0	0	0	0	0	0	0	0	24	0	0	0	0	0	0	0	21	0	0	0	0	36	0	0	0	0	0	0	0	0	0	0
OTU_333;size=154;	0	0	0	0	0	0	0	0	0	0	0	0	0	91	0	0	0	0	0	2	0	0	0	0	0	0	0	0	0	0	0	0	0	0	3	0	0	0	2	117	0	0	0	0	0	0	0	0	0
OTU_573;size=18;	0	0	0	0	0	0	0	0	0	0	0	0	0	1	0	0	0	0	0	0	0	0	8	0	0	0	0	0	0	0	0	0	0	0	0	0	0	0	2	9	0	0	0	0	0	0	0	0	0
OTU_504;size=45;	0	0	0	0	0	0	0	0	0	0	0	0	0	12	0	0	53	22	0	0	0	0	0	0	0	0	0	0	0	0	0	0	0	0	0	0	0	5	30	0	0	0	0	0	0	0	0	0	0
OTU_89;size=2401;	0	0	0	0	0	0	0	0	0	0	0	0	0	7	0	0	0	2	0	60	0	0	0	63	406	0	0	0	0	0	0	0	0	0	0	0	0	1	36	0	0	0	814	0	0	0	0	0	0
OTU_698;size=14;	0	0	0	0	0	0	0	0	0	0	0	0	0	1	0	0	0	1	0	0	0	0	0	0	0	0	0	0	0	0	0	0	3	0	0	0	0	0	6	6	0	0	0	0	0	0	0	0	0
OTU_517;size=22;	0	0	0	0	0	0	0	0	0	0	0	0	0	2	0	0	0	0	0	0	0	0	0	0	0	0	0	0	0	0	0	0	0	0	0	0	0	1	2	4	0	0	0	0	0	0	1	0	0
OTU_1072;size=2;	0	0	0	0	0	0	0	0	0	0	0	0	0	2	0	0	0	0	0	0	0	0	0	0	1	0	0	0	0	3	0	0	0	0	0	0	0	0	5	23	0	0	0	0	0	0	0	0	0
OTU_788;size=4;	0	0	0	0	0	0	0	0	0	0	0	0	0	2	0	0	0	1	0	0	0	0	0	0	0	0	0	0	0	0	0	0	0	0	0	0	0	1	0	2	0	0	0	0	0	0	1	0	0
OTU_951;size=2;	0	0	0	0	0	0	0	0	0	0	0	0	0	1	0	0	0	0	0	0	0	0	0	0	0	0	0	0	0	0	0	0	0	0	0	0	0	1	0	0	0	0	0	0	0	0	0	0	0
OTU_533;size=19;	0	0	0	0	0	0	0	0	0	0	0	0	0	1	0	0	0	0	0	0	0	0	0	2	0	0	3	0	0	0	0	0	0	0	0	0	0	0	1	0	0	0	0	0	0	0	0	0	0
OTU_288;size=200;	0	0	0	0	0	0	0	0	0	0	0	0	0	0	318	0	0	0	0	0	0	0	0	0	0	0	0	0	0	0	0	0	0	0	0	0	0	0	0	0	0	0	0	0	0	0	0	0	0
OTU_751;size=4;	0	0	0	0	0	0	0	0	0	0	0	0	0	0	1	0	0	0	0	0	0	0	0	0	0	1	0	0	0	0	0	0	0	0	0	0	0	0	0	0	0	1	0	0	0	0	0	0	0
OTU_941;size=90;	0	0	0	0	0	0	0	0	0	0	0	0	0	0	1	0	0	0	0	0	0	0	0	0	0	0	0	0	0	0	0	0	0	1	0	0	0	0	2	0	0	0	0	2	0	0	0	0	0
OTU_684;size=6;	0	0	0	0	0	0	0	0	0	0	0	0	0	0	1	0	0	0	0	0	0	1	0	0	1	0	0	0	0	0	0	0	0	0	0	0	0	0	0	0	0	0	0	0	0	0	0	0	1
OTU_306;size=927;	0	0	0	0	0	0	0	0	0	0	0	0	0	0	0	1309	0	0	0	0	0	0	0	0	0	0	0	0	0	0	0	0	0	0	0	0	0	0	0	0	0	0	0	0	0	0	0	0	0
OTU_261;size=288;	0	0	0	0	0	0	0	0	0	0	0	0	0	0	0	384	0	0	0	0	0	0	0	0	0	0	0	0	0	0	0	0	0	0	0	0	0	0	0	0	0	0	0	0	0	0	0	0	0
OTU_524;size=38;	0	0	0	0	0	0	0	0	0	0	0	0	0	0	0	19	0	0	0	0	3	0	0	0	0	0	0	0	0	0	0	0	0	0	0	0	0	0	0	0	0	0	0	0	0	33	0	0	0
OTU_548;size=21;	0	0	0	0	0	0	0	0	0	0	0	0	0	0	0	41	0	0	0	0	0	0	0	0	0	0	0	0	0	0	0	0	0	0	0	0	0	0	0	0	0	0	0	0	0	0	0	0	0
OTU_74;size=2028;	0	0	0	0	0	0	0	0	0	0	0	0	0	0	0	61	0	443	0	21	0	146	0	37	0	846	0	0	13	0	0	0	0	0	0	0	0	51	0	0	0	0	0	0	0	10	6	0	0
OTU_119;size=1268;	0	0	0	0	0	0	0	0	0	0	0	0	0	0	0	82	0	0	0	0	0	0	0	0	0	0	0	0	0	0	0	0	0	0	0	0	0	0	0	0	0	0	0	0	0	0	0	0	1428
OTU_933;size=30;	0	0	0	0	0	0	0	0	0	0	0	0	0	0	0	13	0	0	0	0	0	0	0	0	0	0	0	0	0	0	0	0	0	0	0	0	1	0	0	0	0	0	0	0	0	0	0	0	0
OTU_230;size=275;	0	0	0	0	0	0	0	0	0	0	0	0	0	0	0	19	0	0	0	0	0	0	0	0	0	0	0	0	157	0	0	0	0	0	0	0	0	0	0	0	0	0	0	0	0	28	0	0	0
OTU_1030;size=6;	0	0	0	0	0	0	0	0	0	0	0	0	0	0	0	0	449	0	0	0	0	0	0	0	0	0	1	0	0	0	0	0	0	0	0	0	0	8	0	0	0	0	0	0	0	0	0	0	0
OTU_844;size=8;	0	0	0	0	0	0	0	0	0	0	0	0	0	0	0	0	4	0	0	0	0	0	0	0	0	1	0	0	0	1	0	0	0	1	0	0	0	0	0	3	0	0	4	0	0	0	0	0	0
OTU_899;size=2;	0	0	0	0	0	0	0	0	0	0	0	0	0	0	0	0	8	0	1	0	0	0	0	0	0	1	0	0	0	0	0	0	0	3	0	0	0	0	0	0	0	0	0	0	0	0	0	0	0
OTU_808;size=24;	0	0	0	0	0	0	0	0	0	0	0	0	0	0	0	0	1	0	1	0	0	0	1	0	9	0	0	0	0	0	0	0	0	0	0	12	0	0	0	1	14	0	30	0	0	0	0	0	0
OTU_574;size=23;	0	0	0	0	0	0	0	0	0	0	0	0	0	0	0	0	2	0	0	0	0	0	0	0	0	0	0	0	0	0	0	0	0	0	0	0	0	2	0	0	0	0	0	0	0	0	0	0	0
OTU_768;size=13;	0	0	0	0	0	0	0	0	0	0	0	0	0	0	0	0	6	4	0	0	0	0	0	0	0	0	0	0	0	0	0	0	0	0	0	0	0	10	0	4	0	0	0	0	0	0	0	0	0
OTU_1031;size=4;	0	0	0	0	0	0	0	0	0	0	0	0	0	0	0	0	4	0	0	0	0	0	0	0	0	0	0	0	0	0	0	0	0	0	0	0	0	0	0	0	0	0	0	0	0	0	0	0	0
OTU_498;size=24;	0	0	0	0	0	0	0	0	0	0	0	0	0	0	0	0	5	0	0	1	0	0	0	0	0	0	3	0	0	0	0	0	0	1	0	0	0	2	0	0	0	0	0	0	0	0	0	0	0
OTU_993;size=2;	0	0	0	0	0	0	0	0	0	0	0	0	0	0	0	0	1	0	0	0	0	0	0	0	0	0	0	1	1	0	0	0	0	0	0	0	0	0	0	0	0	0	0	1	0	0	0	0	0
OTU_898;size=2;	0	0	0	0	0	0	0	0	0	0	0	0	0	0	0	0	4	0	0	0	0	0	0	0	0	0	0	0	0	14	0	0	0	0	0	0	0	0	0	0	0	0	0	0	0	0	0	0	0
OTU_770;size=4;	0	0	0	0	0	0	0	0	0	0	0	0	0	0	0	0	9	0	0	0	0	0	0	0	0	0	0	0	0	0	0	0	0	0	0	0	0	0	0	0	0	0	0	0	0	0	0	0	0
OTU_897;size=2;	0	0	0	0	0	0	0	0	0	0	0	0	0	0	0	0	2	0	0	0	0	0	0	0	0	2	0	0	0	0	0	0	0	0	0	0	0	0	0	0	0	0	0	0	0	0	0	0	0
OTU_1007;size=2;	0	0	0	0	0	0	0	0	0	0	0	0	0	0	0	0	1	0	0	0	0	0	0	0	0	0	0	0	0	0	0	0	0	0	0	0	0	0	0	0	0	0	0	0	0	0	0	0	0
OTU_962;size=4;	0	0	0	0	0	0	0	0	0	0	0	0	0	0	0	0	1	1	0	0	0	1	0	0	0	2	0	0	0	0	0	0	0	0	0	0	0	0	0	0	0	0	0	0	0	0	0	0	1
OTU_423;size=98;	0	0	0	0	0	0	0	0	0	0	0	0	0	0	0	0	0	159	0	0	0	0	0	0	0	0	0	0	0	0	0	0	0	0	0	0	0	0	0	0	0	0	0	0	0	0	0	0	0
OTU_866;size=5;	0	0	0	0	0	0	0	0	0	0	0	0	0	0	0	0	0	7	0	0	0	0	0	0	0	0	0	0	0	0	0	0	0	0	0	0	0	0	0	0	0	0	0	0	0	0	0	0	0
OTU_105;size=1031;	0	0	0	0	0	0	0	0	0	0	0	0	0	0	0	0	0	158	0	0	0	0	0	0	164	0	0	0	0	0	0	0	0	0	0	0	0	44	0	0	0	0	0	0	0	0	0	0	0
OTU_1055;size=2;	0	0	0	0	0	0	0	0	0	0	0	0	0	0	0	0	0	3	0	2	0	0	0	1	0	0	0	0	0	0	0	0	0	0	0	0	0	1	0	0	0	0	0	0	0	0	0	0	0
OTU_961;size=4;	0	0	0	0	0	0	0	0	0	0	0	0	0	0	0	0	0	85	0	0	0	0	0	0	0	0	0	0	0	0	0	0	0	0	0	0	0	2	0	0	0	0	0	0	0	0	0	0	0
OTU_223;size=411;	0	0	0	0	0	0	0	0	0	0	0	0	0	0	0	0	0	175	0	4	0	0	0	10	0	131	38	0	7	0	3	0	0	34	0	0	0	22	0	0	0	0	0	0	0	42	0	0	0
OTU_97;size=2284;	0	0	0	0	0	0	0	0	0	0	0	0	0	0	0	0	0	229	0	63	0	0	0	42	0	0	931	0	0	0	0	0	232	0	0	0	0	1	0	0	0	0	0	0	0	0	0	0	0
OTU_369;size=136;	0	0	0	0	0	0	0	0	0	0	0	0	0	0	0	0	0	79	0	0	0	0	0	0	0	0	0	0	0	0	0	0	0	0	0	0	0	55	0	0	0	0	0	0	0	0	0	0	0
OTU_876;size=5;	0	0	0	0	0	0	0	0	0	0	0	0	0	0	0	0	0	13	0	0	0	0	0	0	0	0	0	0	0	0	0	0	0	0	0	0	0	0	0	0	0	0	0	0	0	0	0	0	0
OTU_241;size=389;	0	0	0	0	0	0	0	0	0	0	0	0	0	0	0	0	0	33	0	0	0	0	0	0	0	0	0	0	0	0	0	0	0	0	0	0	0	300	0	1	0	0	0	0	0	0	0	0	0
OTU_201;size=604;	0	0	0	0	0	0	0	0	0	0	0	0	0	0	0	0	0	233	0	0	0	0	0	0	0	306	0	0	0	0	0	0	0	223	0	0	0	120	0	0	0	0	0	0	0	0	0	0	0
OTU_259;size=300;	0	0	0	0	0	0	0	0	0	0	0	0	0	0	0	0	0	205	0	0	0	0	0	0	0	0	0	0	0	0	0	0	0	0	0	0	0	29	0	0	0	0	0	0	0	0	0	0	0
OTU_300;size=110;	0	0	0	0	0	0	0	0	0	0	0	0	0	0	0	0	0	41	0	0	0	0	0	0	0	0	0	0	0	0	0	0	0	0	0	0	0	146	0	0	0	0	0	0	0	0	0	0	0
OTU_297;size=100;	0	0	0	0	0	0	0	0	0	0	0	0	0	0	0	0	0	55	0	0	0	0	0	0	0	0	0	0	0	0	0	0	0	0	0	0	0	0	0	0	0	0	0	0	0	0	0	0	0
OTU_978;size=16;	0	0	0	0	0	0	0	0	0	0	0	0	0	0	0	0	0	89	0	4	0	0	0	7	0	1	0	0	0	0	0	0	0	0	0	0	0	6	0	0	0	0	0	0	0	3	2	0	0
OTU_656;size=9;	0	0	0	0	0	0	0	0	0	0	0	0	0	0	0	0	0	15	0	0	0	0	0	0	0	0	0	0	0	0	0	0	0	0	0	0	0	3	0	0	0	0	0	0	0	0	0	0	0
OTU_764;size=6;	0	0	0	0	0	0	0	0	0	0	0	0	0	0	0	0	0	7	0	0	0	0	0	0	0	0	0	0	0	0	0	0	0	0	0	0	0	6	0	0	0	0	0	0	0	0	0	0	0
OTU_334;size=97;	0	0	0	0	0	0	0	0	0	0	0	0	0	0	0	0	0	45	0	0	0	0	0	0	0	0	0	0	0	0	0	0	5	0	0	0	0	1	0	0	0	0	0	0	0	0	0	0	0
OTU_235;size=651;	0	0	0	0	0	0	0	0	0	0	0	0	0	0	0	0	0	31	0	0	0	0	0	0	0	0	0	0	0	0	0	0	0	0	1	0	0	85	0	0	0	0	0	81	0	6	12	0	0
OTU_583;size=20;	0	0	0	0	0	0	0	0	0	0	0	0	0	0	0	0	0	19	0	0	0	0	0	0	0	0	0	0	0	0	0	0	0	0	0	0	0	25	0	0	0	0	0	0	0	0	0	0	0
OTU_371;size=50;	0	0	0	0	0	0	0	0	0	0	0	0	0	0	0	0	0	16	0	14	0	0	0	11	0	0	0	0	0	0	0	0	0	0	0	0	0	42	0	0	0	0	0	0	0	0	0	0	0
OTU_887;size=2;	0	0	0	0	0	0	0	0	0	0	0	0	0	0	0	0	0	18	0	0	0	0	0	0	0	0	0	0	0	0	0	0	0	0	0	0	0	2	0	0	0	0	0	0	0	0	0	0	0
OTU_361;size=58;	0	0	0	0	0	0	0	0	0	0	0	0	0	0	0	0	0	31	0	0	0	0	0	0	0	0	0	0	0	0	0	0	0	0	0	0	0	14	0	0	0	0	0	0	0	0	0	0	0
OTU_195;size=506;	0	0	0	0	0	0	0	0	0	0	0	0	0	0	0	0	0	29	0	0	0	0	0	0	0	0	0	0	0	0	0	0	0	0	0	0	0	10	0	0	0	0	0	0	0	0	0	0	0
OTU_456;size=39;	0	0	0	0	0	0	0	0	0	0	0	0	0	0	0	0	0	20	0	0	0	0	0	0	0	0	0	0	0	0	0	0	0	0	0	0	1	44	0	0	0	0	0	0	0	0	0	0	0
OTU_87;size=1538;	0	0	0	0	0	0	0	0	0	0	0	0	0	0	0	0	0	6	0	0	0	0	0	0	0	339	0	0	0	0	0	0	0	57	0	0	0	1	0	0	754	0	0	0	0	0	0	0	0
OTU_621;size=15;	0	0	0	0	0	0	0	0	0	0	0	0	0	0	0	0	0	15	0	0	0	0	0	0	0	0	0	0	0	0	0	0	0	0	0	0	0	14	0	0	0	0	0	0	0	0	0	0	0
OTU_624;size=17;	0	0	0	0	0	0	0	0	0	0	0	0	0	0	0	0	0	14	0	0	0	0	0	0	0	0	0	0	1	0	0	0	0	0	0	0	0	3	0	0	0	0	0	7	0	0	0	0	0
OTU_324;size=110;	0	0	0	0	0	0	0	0	0	0	0	0	0	0	0	0	0	54	0	0	0	0	0	0	0	0	0	0	0	0	0	0	0	0	0	0	0	114	0	0	0	0	0	0	0	0	0	0	0
OTU_800;size=450;	0	0	0	0	0	0	0	0	0	0	0	0	0	0	0	0	0	9	0	0	199	0	0	0	0	0	0	0	0	0	0	0	0	0	68	0	0	0	0	0	0	0	0	0	0	0	0	0	0
OTU_797;size=5;	0	0	0	0	0	0	0	0	0	0	0	0	0	0	0	0	0	1	0	0	0	0	1	0	1	0	0	0	0	0	0	0	0	0	0	1	0	0	0	0	0	0	0	0	0	2	0	0	0
OTU_650;size=7;	0	0	0	0	0	0	0	0	0	0	0	0	0	0	0	0	0	12	0	0	0	0	0	0	0	0	0	0	0	0	0	0	0	0	0	0	0	2	0	0	0	0	0	0	0	0	0	0	0
OTU_1027;size=2;	0	0	0	0	0	0	0	0	0	0	0	0	0	0	0	0	0	3	0	0	0	0	0	0	0	0	0	0	0	0	0	0	0	0	0	0	0	1	0	0	0	0	0	0	0	0	0	0	0
OTU_591;size=20;	0	0	0	0	0	0	0	0	0	0	0	0	0	0	0	0	0	3	0	0	0	0	0	0	0	0	0	0	0	0	0	0	0	0	0	0	0	18	0	0	0	0	0	0	0	0	0	0	0
OTU_472;size=29;	0	0	0	0	0	0	0	0	0	0	0	0	0	0	0	0	0	4	0	0	0	0	0	0	0	0	0	0	0	0	0	0	0	0	0	0	0	32	0	0	0	0	0	0	0	0	0	0	0
OTU_750;size=6;	0	0	0	0	0	0	0	0	0	0	0	0	0	0	0	0	0	2	0	0	0	0	0	0	0	0	0	0	0	0	0	0	0	0	0	0	0	0	0	0	0	0	0	0	0	0	0	0	0
OTU_912;size=4;	0	0	0	0	0	0	0	0	0	0	0	0	0	0	0	0	0	10	0	0	0	0	0	0	0	0	0	0	0	0	0	0	0	0	0	0	0	22	0	0	0	0	0	0	0	0	0	0	0
OTU_605;size=16;	0	0	0	0	0	0	0	0	0	0	0	0	0	0	0	0	0	5	0	0	0	0	0	0	0	0	0	0	0	0	0	0	0	0	0	0	0	1	0	0	0	0	0	0	0	0	0	0	0
OTU_618;size=19;	0	0	0	0	0	0	0	0	0	0	0	0	0	0	0	0	0	1	0	0	0	0	0	0	0	0	0	0	0	0	0	0	0	0	0	0	0	4	0	0	0	0	0	0	0	0	0	0	0
OTU_752;size=4;	0	0	0	0	0	0	0	0	0	0	0	0	0	0	0	0	0	2	0	0	0	0	0	0	0	0	0	0	0	0	0	0	0	0	0	0	0	9	0	0	0	0	0	0	0	0	0	0	0
OTU_970;size=4;	0	0	0	0	0	0	0	0	0	0	0	0	0	0	0	0	0	1	0	0	0	0	0	0	0	0	0	0	0	0	0	0	0	0	0	0	0	8	0	0	0	0	0	0	0	0	0	0	0
OTU_705;size=8;	0	0	0	0	0	0	0	0	0	0	0	0	0	0	0	0	0	7	0	0	0	0	0	0	0	0	0	0	0	0	0	0	0	0	0	0	0	7	0	0	0	0	0	0	0	0	0	0	0
OTU_403;size=40;	0	0	0	0	0	0	0	0	0	0	0	0	0	0	0	0	0	2	0	0	0	0	0	0	0	0	0	0	0	0	0	0	0	0	0	0	0	67	0	0	0	0	0	0	0	0	0	0	0
OTU_809;size=11;	0	0	0	0	0	0	0	0	0	0	0	0	0	0	0	0	0	2	0	0	0	0	0	0	0	9	0	0	0	0	0	0	0	8	0	0	0	2	0	0	0	0	0	0	0	0	0	0	0
OTU_886;size=46;	0	0	0	0	0	0	0	0	0	0	0	0	0	0	0	0	0	1	0	0	91	0	0	0	0	0	0	0	0	0	0	0	0	0	23	0	0	0	0	0	0	0	0	0	0	0	0	0	0
OTU_719;size=5;	0	0	0	0	0	0	0	0	0	0	0	0	0	0	0	0	0	1	0	0	0	0	0	0	0	0	0	0	0	0	0	0	0	0	0	0	0	2	0	0	0	0	0	0	0	0	0	0	0
OTU_835;size=7;	0	0	0	0	0	0	0	0	0	0	0	0	0	0	0	0	0	1	0	0	0	0	0	0	0	0	0	0	0	0	0	0	0	0	0	0	0	4	0	5	0	0	0	0	0	0	0	0	0
OTU_667;size=11;	0	0	0	0	0	0	0	0	0	0	0	0	0	0	0	0	0	1	0	0	0	0	2	0	0	0	0	0	0	0	0	0	0	0	0	0	0	9	0	0	0	0	0	0	0	1	0	0	0
OTU_804;size=7;	0	0	0	0	0	0	0	0	0	0	0	0	0	0	0	0	0	1	0	0	0	0	0	0	3	0	0	1	0	0	0	0	0	0	0	0	0	0	0	0	0	0	0	0	0	0	0	0	0
OTU_394;size=119;	0	0	0	0	0	0	0	0	0	0	0	0	0	0	0	0	0	1	0	0	0	0	0	0	0	0	0	0	0	0	0	0	0	0	0	0	149	0	0	0	0	0	0	0	0	0	0	0	0
OTU_930;size=2;	0	0	0	0	0	0	0	0	0	0	0	0	0	0	0	0	0	1	0	0	0	0	0	0	0	0	0	0	0	0	0	0	0	0	0	0	0	0	0	0	0	0	0	0	0	0	0	0	0
OTU_1048;size=2;	0	0	0	0	0	0	0	0	0	0	0	0	0	0	0	0	0	1	0	0	0	0	0	0	0	0	0	0	0	0	0	0	0	0	0	0	0	2	0	0	0	0	0	0	0	0	0	0	0
OTU_609;size=21;	0	0	0	0	0	0	0	0	0	0	0	0	0	0	0	0	0	0	46	0	0	0	0	0	0	0	0	0	0	0	0	0	0	0	0	0	0	0	0	0	0	0	0	0	0	0	0	0	0
OTU_287;size=234;	0	0	0	0	0	0	0	0	0	0	0	0	0	0	0	0	0	0	112	0	0	0	0	0	0	0	0	0	0	0	0	0	0	0	0	0	0	0	0	0	0	0	0	0	0	6	0	0	0
OTU_824;size=3;	0	0	0	0	0	0	0	0	0	0	0	0	0	0	0	0	0	0	10	0	0	0	0	0	0	0	0	0	0	0	0	0	0	0	0	0	0	0	0	0	0	0	0	0	0	0	0	0	0
OTU_743;size=11;	0	0	0	0	0	0	0	0	0	0	0	0	0	0	0	0	0	0	5	0	0	0	0	0	0	0	0	0	0	0	0	0	0	0	0	0	0	0	0	0	0	0	0	0	0	0	0	0	0
OTU_596;size=16;	0	0	0	0	0	0	0	0	0	0	0	0	0	0	0	0	0	0	0	26	0	0	0	21	0	0	0	0	0	0	0	0	0	0	0	0	0	0	0	0	0	0	0	0	0	0	0	0	0
OTU_556;size=23;	0	0	0	0	0	0	0	0	0	0	0	0	0	0	0	0	0	0	0	6	0	0	0	0	0	0	0	0	0	0	0	0	6	0	0	0	0	0	0	0	0	0	9	0	0	0	0	0	0
OTU_572;size=317;	0	0	0	0	0	0	0	0	0	0	0	0	0	0	0	0	0	0	0	58	0	0	0	67	0	0	0	0	1	0	0	34	0	0	0	0	0	0	0	30	0	0	0	0	0	0	0	0	0
OTU_888;size=6;	0	0	0	0	0	0	0	0	0	0	0	0	0	0	0	0	0	0	0	6	0	0	0	1	0	0	0	0	0	0	0	0	0	0	0	0	0	0	0	5	0	0	0	0	0	0	0	0	0
OTU_812;size=3;	0	0	0	0	0	0	0	0	0	0	0	0	0	0	0	0	0	0	0	3	0	0	0	1	0	0	0	0	0	0	0	0	0	0	0	0	0	0	0	0	0	0	0	0	0	0	0	0	0
OTU_695;size=8;	0	0	0	0	0	0	0	0	0	0	0	0	0	0	0	0	0	0	0	1	0	0	0	3	0	0	0	0	0	0	0	0	0	0	0	0	0	0	0	0	0	1	0	0	0	0	0	0	0
OTU_852;size=3;	0	0	0	0	0	0	0	0	0	0	0	0	0	0	0	0	0	0	0	1	0	0	0	0	0	0	0	0	0	0	0	0	0	0	0	0	0	0	0	0	0	0	5	0	0	0	0	0	0
OTU_511;size=35;	0	0	0	0	0	0	0	0	0	0	0	0	0	0	0	0	0	0	0	1	0	0	0	15	0	0	0	0	0	0	0	0	0	0	0	0	0	0	0	0	0	0	0	0	0	30	0	0	0
OTU_718;size=9;	0	0	0	0	0	0	0	0	0	0	0	0	0	0	0	0	0	0	0	1	0	0	0	2	0	0	0	0	0	0	0	0	0	0	0	0	0	0	0	0	0	0	0	0	0	0	0	0	0
OTU_83;size=3874;	0	0	0	0	0	0	0	0	0	0	0	0	0	0	0	0	0	0	0	0	1604	0	0	0	0	0	0	0	0	0	48	0	0	0	223	0	0	0	0	0	0	0	0	0	0	0	0	0	0
OTU_189;size=1040;	0	0	0	0	0	0	0	0	0	0	0	0	0	0	0	0	0	0	0	0	636	0	0	0	0	0	0	0	0	0	0	0	0	0	0	0	0	0	0	0	0	0	0	0	0	0	0	0	0
OTU_1033;size=2;	0	0	0	0	0	0	0	0	0	0	0	0	0	0	0	0	0	0	0	0	13	0	0	0	0	0	0	0	0	0	0	0	0	0	0	0	0	0	0	1	0	0	0	0	0	0	0	0	0
OTU_375;size=117;	0	0	0	0	0	0	0	0	0	0	0	0	0	0	0	0	0	0	0	0	1	0	0	0	0	0	0	0	0	0	3	0	0	0	0	0	1	0	0	0	0	0	0	0	0	1	0	0	0
OTU_983;size=2;	0	0	0	0	0	0	0	0	0	0	0	0	0	0	0	0	0	0	0	0	17	0	0	0	0	0	0	0	0	0	0	0	0	0	0	0	0	0	0	0	0	0	0	0	0	0	0	0	0
OTU_918;size=6;	0	0	0	0	0	0	0	0	0	0	0	0	0	0	0	0	0	0	0	0	4	1	0	1	0	0	0	0	0	0	0	0	0	0	0	0	0	0	0	0	0	0	0	0	0	0	0	0	0
OTU_242;size=356;	0	0	0	0	0	0	0	0	0	0	0	0	0	0	0	0	0	0	0	0	2	0	0	0	0	0	0	0	0	0	0	0	0	0	0	0	0	0	0	0	219	0	0	0	0	0	0	0	0
OTU_880;size=25;	0	0	0	0	0	0	0	0	0	0	0	0	0	0	0	0	0	0	0	0	5	1	0	0	0	0	0	0	0	0	0	0	0	0	0	25	0	0	0	0	0	0	0	0	0	0	0	0	0
OTU_603;size=18;	0	0	0	0	0	0	0	0	0	0	0	0	0	0	0	0	0	0	0	0	1	0	0	0	0	0	0	0	0	0	0	0	0	0	0	0	0	0	0	0	0	0	0	0	0	0	0	0	0
OTU_350;size=109;	0	0	0	0	0	0	0	0	0	0	0	0	0	0	0	0	0	0	0	0	0	12	0	0	0	0	0	0	0	0	0	0	81	0	0	0	0	0	0	0	0	0	0	0	0	0	0	0	0
OTU_174;size=534;	0	0	0	0	0	0	0	0	0	0	0	0	0	0	0	0	0	0	0	0	0	32	0	0	0	0	0	0	0	0	0	0	0	0	0	0	0	0	0	0	0	0	0	0	0	0	0	0	0
OTU_679;size=6;	0	0	0	0	0	0	0	0	0	0	0	0	0	0	0	0	0	0	0	0	0	1	0	0	0	0	0	0	0	0	0	0	3	0	0	0	0	0	0	0	0	1	0	0	0	0	0	0	0
OTU_882;size=3;	0	0	0	0	0	0	0	0	0	0	0	0	0	0	0	0	0	0	0	0	0	1	0	0	1	0	0	0	0	0	0	0	1	0	0	0	0	0	0	0	0	0	0	0	0	0	0	0	0
OTU_520;size=16;	0	0	0	0	0	0	0	0	0	0	0	0	0	0	0	0	0	0	0	0	0	0	8	0	0	0	2	0	0	0	0	0	0	0	0	0	0	0	0	0	0	0	0	0	0	0	0	0	0
OTU_531;size=31;	0	0	0	0	0	0	0	0	0	0	0	0	0	0	0	0	0	0	0	0	0	0	27	0	0	0	0	0	0	0	0	0	0	0	0	0	0	0	0	0	0	0	0	0	0	0	0	0	0
OTU_199;size=248;	0	0	0	0	0	0	0	0	0	0	0	0	0	0	0	0	0	0	0	0	0	0	216	0	0	0	0	0	0	0	0	0	0	0	0	0	0	0	0	1	0	0	0	0	0	0	0	0	0
OTU_647;size=17;	0	0	0	0	0	0	0	0	0	0	0	0	0	0	0	0	0	0	0	0	0	0	28	0	0	0	0	0	0	0	0	0	0	0	0	0	0	0	0	0	0	0	0	0	0	0	0	0	0
OTU_881;size=3;	0	0	0	0	0	0	0	0	0	0	0	0	0	0	0	0	0	0	0	0	0	0	4	0	0	0	0	0	0	1	0	0	0	0	0	0	0	0	0	0	0	0	0	1	0	0	1	0	0
OTU_469;size=34;	0	0	0	0	0	0	0	0	0	0	0	0	0	0	0	0	0	0	0	0	0	0	22	0	0	0	0	0	0	0	0	0	0	0	0	0	0	0	0	0	0	0	0	0	0	0	0	0	0
OTU_669;size=6;	0	0	0	0	0	0	0	0	0	0	0	0	0	0	0	0	0	0	0	0	0	0	16	0	0	0	0	0	0	0	0	0	0	0	0	0	0	0	0	0	0	0	0	0	0	0	0	0	0
OTU_536;size=19;	0	0	0	0	0	0	0	0	0	0	0	0	0	0	0	0	0	0	0	0	0	0	28	0	0	0	0	0	0	0	0	0	0	0	0	0	0	0	0	0	0	0	0	0	0	0	0	0	0
OTU_561;size=14;	0	0	0	0	0	0	0	0	0	0	0	0	0	0	0	0	0	0	0	0	0	0	4	0	0	0	0	0	0	0	0	0	0	0	0	0	1	0	0	0	2	0	0	0	0	0	0	0	0
OTU_1057;size=2;	0	0	0	0	0	0	0	0	0	0	0	0	0	0	0	0	0	0	0	0	0	0	4	0	0	0	0	0	0	0	0	0	0	0	0	0	0	0	0	0	0	0	0	0	0	0	0	0	0
OTU_540;size=17;	0	0	0	0	0	0	0	0	0	0	0	0	0	0	0	0	0	0	0	0	0	0	20	0	0	0	0	0	0	0	0	0	0	0	0	0	0	0	0	0	0	0	0	0	0	0	0	0	0
OTU_828;size=6;	0	0	0	0	0	0	0	0	0	0	0	0	0	0	0	0	0	0	0	0	0	0	1	0	0	0	0	0	0	0	0	0	0	0	0	0	0	0	0	0	0	0	0	0	0	0	0	0	0
OTU_413;size=77;	0	0	0	0	0	0	0	0	0	0	0	0	0	0	0	0	0	0	0	0	0	0	2	0	0	0	0	0	0	0	0	0	0	0	0	0	0	124	0	0	0	0	0	0	0	0	0	0	0
OTU_818;size=6;	0	0	0	0	0	0	0	0	0	0	0	0	0	0	0	0	0	0	0	0	0	0	1	0	0	0	0	0	0	0	0	0	0	0	0	0	0	0	0	0	0	0	0	0	0	0	0	0	0
OTU_525;size=23;	0	0	0	0	0	0	0	0	0	0	0	0	0	0	0	0	0	0	0	0	0	0	0	11	0	0	0	0	0	0	0	0	0	0	0	0	0	0	0	0	0	0	0	0	0	14	0	0	0
OTU_314;size=132;	0	0	0	0	0	0	0	0	0	0	0	0	0	0	0	0	0	0	0	0	0	0	0	11	0	0	0	0	0	0	0	0	0	0	0	0	0	0	0	0	0	0	0	0	0	0	0	0	0
OTU_780;size=6;	0	0	0	0	0	0	0	0	0	0	0	0	0	0	0	0	0	0	0	0	0	0	0	1	0	0	0	0	0	0	0	0	0	0	0	0	0	0	0	0	0	0	0	0	0	0	0	0	0
OTU_515;size=28;	0	0	0	0	0	0	0	0	0	0	0	0	0	0	0	0	0	0	0	0	0	0	0	1	0	0	0	0	0	0	0	0	0	0	0	0	0	0	0	20	0	0	0	0	0	0	0	0	0
OTU_455;size=43;	0	0	0	0	0	0	0	0	0	0	0	0	0	0	0	0	0	0	0	0	0	0	0	6	0	0	0	0	0	0	0	0	0	0	0	0	0	0	0	4	0	0	0	0	0	0	0	0	0
OTU_945;size=6;	0	0	0	0	0	0	0	0	0	0	0	0	0	0	0	0	0	0	0	0	0	0	0	1	0	0	0	0	0	0	0	0	0	0	0	0	0	0	0	2	0	0	0	0	0	0	0	0	0
OTU_606;size=19;	0	0	0	0	0	0	0	0	0	0	0	0	0	0	0	0	0	0	0	0	0	0	0	1	0	0	0	0	0	0	1	0	0	0	0	0	0	0	0	0	0	0	0	0	0	0	0	0	0
OTU_976;size=2;	0	0	0	0	0	0	0	0	0	0	0	0	0	0	0	0	0	0	0	0	0	0	0	2	0	0	0	0	0	0	0	0	0	0	0	0	0	0	0	0	0	0	0	0	0	0	0	0	0
OTU_833;size=7;	0	0	0	0	0	0	0	0	0	0	0	0	0	0	0	0	0	0	0	0	0	0	0	1	0	0	0	0	0	0	0	0	0	0	0	0	0	0	0	0	0	0	0	0	0	0	0	0	0
OTU_122;size=1421;	0	0	0	0	0	0	0	0	0	0	0	0	0	0	0	0	0	0	0	0	0	0	0	0	305	0	1	0	0	0	0	0	0	0	0	0	0	0	0	0	0	0	114	0	0	0	0	0	0
OTU_153;size=830;	0	0	0	0	0	0	0	0	0	0	0	0	0	0	0	0	0	0	0	0	0	0	0	0	120	0	0	0	0	0	0	0	0	0	0	0	0	0	0	0	0	0	0	0	0	0	0	0	852
OTU_678;size=568;	0	0	0	0	0	0	0	0	0	0	0	0	0	0	0	0	0	0	0	0	0	0	0	0	33	64	3	0	0	1	0	0	1	19	0	0	0	0	1	0	1	0	1	0	0	0	0	0	0
OTU_659;size=13;	0	0	0	0	0	0	0	0	0	0	0	0	0	0	0	0	0	0	0	0	0	0	0	0	10	0	0	0	0	0	0	0	0	0	0	0	3	0	0	0	0	6	0	0	6	0	0	0	0
OTU_936;size=4;	0	0	0	0	0	0	0	0	0	0	0	0	0	0	0	0	0	0	0	0	0	0	0	0	2	0	0	0	0	3	0	0	0	0	0	0	0	0	0	0	0	0	0	0	0	0	0	0	0
OTU_998;size=2;	0	0	0	0	0	0	0	0	0	0	0	0	0	0	0	0	0	0	0	0	0	0	0	0	2	0	0	0	0	0	0	0	0	0	0	0	0	0	0	0	0	0	0	0	0	0	0	0	0
OTU_585;size=18;	0	0	0	0	0	0	0	0	0	0	0	0	0	0	0	0	0	0	0	0	0	0	0	0	14	7	0	0	0	0	0	0	0	15	0	0	0	0	0	0	0	0	0	0	0	0	0	0	0
OTU_1059;size=2;	0	0	0	0	0	0	0	0	0	0	0	0	0	0	0	0	0	0	0	0	0	0	0	0	1	0	0	0	0	1	0	0	0	0	0	0	0	0	0	0	0	1	0	0	0	0	0	0	0
OTU_988;size=4;	0	0	0	0	0	0	0	0	0	0	0	0	0	0	0	0	0	0	0	0	0	0	0	0	1	0	0	0	0	0	0	0	0	0	0	0	0	0	0	0	0	0	2	0	0	0	0	0	0
OTU_1067;size=2;	0	0	0	0	0	0	0	0	0	0	0	0	0	0	0	0	0	0	0	0	0	0	0	0	1	0	0	0	0	0	0	0	0	0	0	0	0	0	0	0	4	0	0	0	0	0	0	0	0
OTU_760;size=6;	0	0	0	0	0	0	0	0	0	0	0	0	0	0	0	0	0	0	0	0	0	0	0	0	2	0	0	0	0	0	0	0	0	0	0	0	0	0	0	0	0	0	0	0	0	0	0	0	0
OTU_762;size=4;	0	0	0	0	0	0	0	0	0	0	0	0	0	0	0	0	0	0	0	0	0	0	0	0	3	0	0	0	0	0	0	0	0	0	0	0	0	0	0	0	0	0	0	0	0	0	0	0	0
OTU_1000;size=4;	0	0	0	0	0	0	0	0	0	0	0	0	0	0	0	0	0	0	0	0	0	0	0	0	1	0	0	1	0	0	0	0	0	0	0	0	0	0	0	0	0	0	2	0	0	0	0	0	1
OTU_197;size=1247;	0	0	0	0	0	0	0	0	0	0	0	0	0	0	0	0	0	0	0	0	0	0	0	0	0	264	0	0	0	0	0	0	0	12	0	0	0	0	0	0	3	0	0	0	0	0	0	0	0
OTU_1058;size=2;	0	0	0	0	0	0	0	0	0	0	0	0	0	0	0	0	0	0	0	0	0	0	0	0	0	3	0	0	0	0	0	0	0	2	0	0	0	0	0	0	0	0	0	0	5	1	0	0	0
OTU_1052;size=2;	0	0	0	0	0	0	0	0	0	0	0	0	0	0	0	0	0	0	0	0	0	0	0	0	0	10	0	0	0	0	0	0	0	4	0	0	0	0	0	0	15	0	2	0	0	0	0	0	0
OTU_386;size=77;	0	0	0	0	0	0	0	0	0	0	0	0	0	0	0	0	0	0	0	0	0	0	0	0	0	31	0	0	0	0	0	0	33	1	0	0	0	0	0	0	0	0	0	0	0	0	0	0	0
OTU_476;size=41;	0	0	0	0	0	0	0	0	0	0	0	0	0	0	0	0	0	0	0	0	0	0	0	0	0	11	0	0	0	0	0	0	1	1	0	0	0	0	0	0	0	0	0	0	0	0	0	0	0
OTU_831;size=8;	0	0	0	0	0	0	0	0	0	0	0	0	0	0	0	0	0	0	0	0	0	0	0	0	0	1	0	0	0	0	0	0	3	3	0	0	0	0	0	0	0	0	0	0	0	0	2	0	0
OTU_522;size=27;	0	0	0	0	0	0	0	0	0	0	0	0	0	0	0	0	0	0	0	0	0	0	0	0	0	0	16	0	0	0	0	0	0	0	0	0	0	0	0	0	0	0	0	0	0	0	0	0	0
OTU_957;size=2;	0	0	0	0	0	0	0	0	0	0	0	0	0	0	0	0	0	0	0	0	0	0	0	0	0	0	1	0	0	0	0	0	0	0	0	0	0	1	0	0	0	0	0	0	0	0	0	0	0
OTU_884;size=6;	0	0	0	0	0	0	0	0	0	0	0	0	0	0	0	0	0	0	0	0	0	0	0	0	0	0	5	0	0	0	0	0	0	0	0	0	0	0	0	0	0	0	0	0	0	0	0	0	0
OTU_842;size=3;	0	0	0	0	0	0	0	0	0	0	0	0	0	0	0	0	0	0	0	0	0	0	0	0	0	0	0	1	0	0	0	0	0	0	0	0	0	0	0	0	0	0	0	1	0	0	0	0	0
OTU_192;size=422;	0	0	0	0	0	0	0	0	0	0	0	0	0	0	0	0	0	0	0	0	0	0	0	0	0	0	0	0	127	0	0	0	0	0	0	0	0	0	0	0	0	0	0	0	0	0	0	0	0
OTU_991;size=4;	0	0	0	0	0	0	0	0	0	0	0	0	0	0	0	0	0	0	0	0	0	0	0	0	0	0	0	0	1	0	0	0	1	0	0	0	0	0	0	0	0	1	0	0	0	0	0	0	0
OTU_628;size=36;	0	0	0	0	0	0	0	0	0	0	0	0	0	0	0	0	0	0	0	0	0	0	0	0	0	0	0	0	3	0	0	0	0	0	0	0	0	0	0	0	0	0	0	0	0	0	0	0	0
OTU_891;size=2;	0	0	0	0	0	0	0	0	0	0	0	0	0	0	0	0	0	0	0	0	0	0	0	0	0	0	0	0	1	0	0	0	0	0	0	0	0	0	0	0	0	0	0	0	0	2	0	0	0
OTU_336;size=206;	0	0	0	0	0	0	0	0	0	0	0	0	0	0	0	0	0	0	0	0	0	0	0	0	0	0	0	0	0	338	0	0	0	0	0	0	0	0	0	0	0	0	0	0	0	0	0	0	0
OTU_417;size=53;	0	0	0	0	0	0	0	0	0	0	0	0	0	0	0	0	0	0	0	0	0	0	0	0	0	0	0	0	0	92	0	0	0	0	0	0	0	0	0	0	0	0	0	0	0	0	0	0	0
OTU_549;size=22;	0	0	0	0	0	0	0	0	0	0	0	0	0	0	0	0	0	0	0	0	0	0	0	0	0	0	0	0	0	7	0	0	0	0	0	0	0	0	0	0	0	0	0	0	0	0	0	0	0
OTU_559;size=21;	0	0	0	0	0	0	0	0	0	0	0	0	0	0	0	0	0	0	0	0	0	0	0	0	0	0	0	0	0	8	0	0	0	0	0	0	0	0	0	0	0	0	0	0	0	0	0	0	0
OTU_634;size=11;	0	0	0	0	0	0	0	0	0	0	0	0	0	0	0	0	0	0	0	0	0	0	0	0	0	0	0	0	0	4	0	0	0	0	0	0	0	0	0	0	0	0	5	0	0	0	0	0	0
OTU_755;size=8;	0	0	0	0	0	0	0	0	0	0	0	0	0	0	0	0	0	0	0	0	0	0	0	0	0	0	0	0	0	7	0	0	0	0	0	0	0	0	0	0	0	0	0	0	0	0	0	0	0
OTU_903;size=2;	0	0	0	0	0	0	0	0	0	0	0	0	0	0	0	0	0	0	0	0	0	0	0	0	0	0	0	0	0	1	0	0	0	0	0	0	0	0	0	0	0	0	0	0	0	0	0	0	0
OTU_904;size=2;	0	0	0	0	0	0	0	0	0	0	0	0	0	0	0	0	0	0	0	0	0	0	0	0	0	0	0	0	0	3	0	0	0	0	0	0	0	0	0	0	0	0	0	0	0	0	0	0	0
OTU_366;size=67;	0	0	0	0	0	0	0	0	0	0	0	0	0	0	0	0	0	0	0	0	0	0	0	0	0	0	0	0	0	0	95	0	0	0	0	0	0	0	0	0	0	0	0	0	0	0	0	0	0
OTU_392;size=76;	0	0	0	0	0	0	0	0	0	0	0	0	0	0	0	0	0	0	0	0	0	0	0	0	0	0	0	0	0	0	49	0	0	0	0	0	0	11	0	0	0	0	0	0	0	0	0	0	0
OTU_1074;size=2;	0	0	0	0	0	0	0	0	0	0	0	0	0	0	0	0	0	0	0	0	0	0	0	0	0	0	0	0	0	0	5	0	0	0	0	0	0	0	0	0	0	0	0	0	0	0	0	0	0
OTU_907;size=2;	0	0	0	0	0	0	0	0	0	0	0	0	0	0	0	0	0	0	0	0	0	0	0	0	0	0	0	0	0	0	4	0	0	0	0	0	0	0	0	0	0	0	0	0	0	0	0	0	0
OTU_1049;size=2;	0	0	0	0	0	0	0	0	0	0	0	0	0	0	0	0	0	0	0	0	0	0	0	0	0	0	0	0	0	0	1	0	0	0	0	0	0	0	0	0	0	0	0	0	0	1	0	0	0
OTU_630;size=9;	0	0	0	0	0	0	0	0	0	0	0	0	0	0	0	0	0	0	0	0	0	0	0	0	0	0	0	0	0	0	1	0	1	0	0	0	0	0	0	0	0	0	0	2	1	0	0	0	0
OTU_909;size=2;	0	0	0	0	0	0	0	0	0	0	0	0	0	0	0	0	0	0	0	0	0	0	0	0	0	0	0	0	0	0	2	0	0	2	0	0	0	0	0	0	0	0	0	0	0	0	0	0	0
OTU_906;size=2;	0	0	0	0	0	0	0	0	0	0	0	0	0	0	0	0	0	0	0	0	0	0	0	0	0	0	0	0	0	0	2	0	0	0	0	0	0	0	0	0	0	0	0	0	0	0	0	0	0
OTU_863;size=3;	0	0	0	0	0	0	0	0	0	0	0	0	0	0	0	0	0	0	0	0	0	0	0	0	0	0	0	0	0	0	1	0	0	0	0	0	0	0	0	0	0	0	0	0	0	0	0	0	0
OTU_795;size=3;	0	0	0	0	0	0	0	0	0	0	0	0	0	0	0	0	0	0	0	0	0	0	0	0	0	0	0	0	0	0	1	0	0	0	0	0	0	0	0	0	0	0	0	0	0	0	0	0	0
OTU_421;size=58;	0	0	0	0	0	0	0	0	0	0	0	0	0	0	0	0	0	0	0	0	0	0	0	0	0	0	0	0	0	0	1	0	0	0	0	0	0	0	0	0	0	0	0	0	0	0	0	0	0
OTU_855;size=11;	0	0	0	0	0	0	0	0	0	0	0	0	0	0	0	0	0	0	0	0	0	0	0	0	0	0	0	0	0	0	1	0	0	0	0	0	0	0	0	12	0	0	0	0	0	0	0	0	0
OTU_318;size=171;	0	0	0	0	0	0	0	0	0	0	0	0	0	0	0	0	0	0	0	0	0	0	0	0	0	0	0	0	0	0	0	20	0	0	0	0	0	0	0	0	0	0	0	0	0	0	0	0	0
OTU_569;size=17;	0	0	0	0	0	0	0	0	0	0	0	0	0	0	0	0	0	0	0	0	0	0	0	0	0	0	0	0	0	0	0	11	0	0	0	0	0	0	0	0	0	0	0	0	0	0	0	0	0
OTU_508;size=19;	0	0	0	0	0	0	0	0	0	0	0	0	0	0	0	0	0	0	0	0	0	0	0	0	0	0	0	0	0	0	0	6	0	0	0	0	0	0	0	0	0	0	0	0	0	0	0	0	0
OTU_312;size=147;	0	0	0	0	0	0	0	0	0	0	0	0	0	0	0	0	0	0	0	0	0	0	0	0	0	0	0	0	0	0	0	0	10	0	0	0	0	0	0	0	0	0	0	0	0	0	0	0	0
OTU_1080;size=2;	0	0	0	0	0	0	0	0	0	0	0	0	0	0	0	0	0	0	0	0	0	0	0	0	0	0	0	0	0	0	0	0	0	2	0	0	0	0	0	0	0	0	0	0	0	0	0	0	0
OTU_1063;size=2;	0	0	0	0	0	0	0	0	0	0	0	0	0	0	0	0	0	0	0	0	0	0	0	0	0	0	0	0	0	0	0	0	0	1	0	0	0	1	0	0	0	0	0	0	0	0	2	0	0
OTU_429;size=57;	0	0	0	0	0	0	0	0	0	0	0	0	0	0	0	0	0	0	0	0	0	0	0	0	0	0	0	0	0	0	0	0	0	2	4	0	0	0	0	0	0	0	0	1	0	0	0	0	0
OTU_80;size=1603;	0	0	0	0	0	0	0	0	0	0	0	0	0	0	0	0	0	0	0	0	0	0	0	0	0	0	0	0	0	0	0	0	0	0	0	1053	0	0	0	0	0	0	0	0	0	0	0	0	0
OTU_1051;size=2;	0	0	0	0	0	0	0	0	0	0	0	0	0	0	0	0	0	0	0	0	0	0	0	0	0	0	0	0	0	0	0	0	0	0	0	1	0	0	0	0	0	0	0	0	0	0	0	0	0
OTU_340;size=121;	0	0	0	0	0	0	0	0	0	0	0	0	0	0	0	0	0	0	0	0	0	0	0	0	0	0	0	0	0	0	0	0	0	0	0	0	0	196	0	0	0	0	0	0	0	0	0	0	0
OTU_512;size=33;	0	0	0	0	0	0	0	0	0	0	0	0	0	0	0	0	0	0	0	0	0	0	0	0	0	0	0	0	0	0	0	0	0	0	0	0	0	52	0	0	0	0	0	0	0	0	0	0	0
OTU_529;size=25;	0	0	0	0	0	0	0	0	0	0	0	0	0	0	0	0	0	0	0	0	0	0	0	0	0	0	0	0	0	0	0	0	0	0	0	0	0	22	0	0	0	0	0	0	0	0	0	0	0
OTU_651;size=11;	0	0	0	0	0	0	0	0	0	0	0	0	0	0	0	0	0	0	0	0	0	0	0	0	0	0	0	0	0	0	0	0	0	0	0	0	0	27	0	0	0	0	0	0	0	0	0	0	0
OTU_686;size=6;	0	0	0	0	0	0	0	0	0	0	0	0	0	0	0	0	0	0	0	0	0	0	0	0	0	0	0	0	0	0	0	0	0	0	0	0	0	15	0	0	0	0	0	0	0	0	0	0	0
OTU_895;size=2;	0	0	0	0	0	0	0	0	0	0	0	0	0	0	0	0	0	0	0	0	0	0	0	0	0	0	0	0	0	0	0	0	0	0	0	0	0	4	0	0	0	0	0	0	0	0	0	0	0
OTU_727;size=9;	0	0	0	0	0	0	0	0	0	0	0	0	0	0	0	0	0	0	0	0	0	0	0	0	0	0	0	0	0	0	0	0	0	0	0	0	0	8	0	0	0	3	0	0	0	0	0	0	0
OTU_857;size=3;	0	0	0	0	0	0	0	0	0	0	0	0	0	0	0	0	0	0	0	0	0	0	0	0	0	0	0	0	0	0	0	0	0	0	0	0	0	16	0	0	0	0	0	0	0	0	0	0	0
OTU_911;size=2;	0	0	0	0	0	0	0	0	0	0	0	0	0	0	0	0	0	0	0	0	0	0	0	0	0	0	0	0	0	0	0	0	0	0	0	0	0	4	0	0	0	0	0	0	0	0	0	0	0
OTU_598;size=17;	0	0	0	0	0	0	0	0	0	0	0	0	0	0	0	0	0	0	0	0	0	0	0	0	0	0	0	0	0	0	0	0	0	0	0	0	0	37	0	0	0	0	0	0	0	0	0	0	0
OTU_767;size=6;	0	0	0	0	0	0	0	0	0	0	0	0	0	0	0	0	0	0	0	0	0	0	0	0	0	0	0	0	0	0	0	0	0	0	0	0	0	7	0	0	0	0	0	0	0	0	0	0	0
OTU_1071;size=2;	0	0	0	0	0	0	0	0	0	0	0	0	0	0	0	0	0	0	0	0	0	0	0	0	0	0	0	0	0	0	0	0	0	0	0	0	0	1	0	0	0	0	0	0	0	0	0	0	0
OTU_969;size=2;	0	0	0	0	0	0	0	0	0	0	0	0	0	0	0	0	0	0	0	0	0	0	0	0	0	0	0	0	0	0	0	0	0	0	0	0	0	2	0	0	0	0	0	0	0	0	0	0	0
OTU_811;size=6;	0	0	0	0	0	0	0	0	0	0	0	0	0	0	0	0	0	0	0	0	0	0	0	0	0	0	0	0	0	0	0	0	0	0	0	0	0	1	0	0	0	0	0	0	0	0	0	0	0
OTU_633;size=11;	0	0	0	0	0	0	0	0	0	0	0	0	0	0	0	0	0	0	0	0	0	0	0	0	0	0	0	0	0	0	0	0	0	0	0	0	0	3	0	0	0	0	0	0	0	0	0	0	0
OTU_948;size=2;	0	0	0	0	0	0	0	0	0	0	0	0	0	0	0	0	0	0	0	0	0	0	0	0	0	0	0	0	0	0	0	0	0	0	0	0	0	2	0	0	0	0	0	0	0	0	0	0	0
OTU_1056;size=2;	0	0	0	0	0	0	0	0	0	0	0	0	0	0	0	0	0	0	0	0	0	0	0	0	0	0	0	0	0	0	0	0	0	0	0	0	0	6	0	0	0	0	0	0	0	0	0	0	0
OTU_1021;size=4;	0	0	0	0	0	0	0	0	0	0	0	0	0	0	0	0	0	0	0	0	0	0	0	0	0	0	0	0	0	0	0	0	0	0	0	0	0	1	0	0	0	2	0	0	0	0	0	0	0
OTU_749;size=4;	0	0	0	0	0	0	0	0	0	0	0	0	0	0	0	0	0	0	0	0	0	0	0	0	0	0	0	0	0	0	0	0	0	0	0	0	0	1	0	0	0	0	1	0	0	0	0	0	0
OTU_381;size=69;	0	0	0	0	0	0	0	0	0	0	0	0	0	0	0	0	0	0	0	0	0	0	0	0	0	0	0	0	0	0	0	0	0	0	0	0	0	0	0	48	0	0	0	0	0	0	0	0	0
OTU_257;size=241;	0	0	0	0	0	0	0	0	0	0	0	0	0	0	0	0	0	0	0	0	0	0	0	0	0	0	0	0	0	0	0	0	0	0	0	0	0	0	0	65	0	0	0	0	0	0	0	0	0
OTU_931;size=6;	0	0	0	0	0	0	0	0	0	0	0	0	0	0	0	0	0	0	0	0	0	0	0	0	0	0	0	0	0	0	0	0	0	0	0	0	0	0	0	14	0	0	0	0	0	1	0	0	0
OTU_753;size=101;	0	0	0	0	0	0	0	0	0	0	0	0	0	0	0	0	0	0	0	0	0	0	0	0	0	0	0	0	0	0	0	0	0	0	0	0	0	0	0	89	0	0	0	0	0	0	0	0	0
OTU_853;size=5;	0	0	0	0	0	0	0	0	0	0	0	0	0	0	0	0	0	0	0	0	0	0	0	0	0	0	0	0	0	0	0	0	0	0	0	0	0	0	0	12	0	0	0	0	0	0	0	0	0
OTU_799;size=30;	0	0	0	0	0	0	0	0	0	0	0	0	0	0	0	0	0	0	0	0	0	0	0	0	0	0	0	0	0	0	0	0	0	0	0	0	0	0	0	2	0	0	0	1	0	0	0	0	0
OTU_632;size=12;	0	0	0	0	0	0	0	0	0	0	0	0	0	0	0	0	0	0	0	0	0	0	0	0	0	0	0	0	0	0	0	0	0	0	0	0	0	0	0	16	0	0	0	0	0	0	0	0	0
OTU_502;size=24;	0	0	0	0	0	0	0	0	0	0	0	0	0	0	0	0	0	0	0	0	0	0	0	0	0	0	0	0	0	0	0	0	0	0	0	0	0	0	0	37	0	0	0	0	0	0	0	0	0
OTU_658;size=12;	0	0	0	0	0	0	0	0	0	0	0	0	0	0	0	0	0	0	0	0	0	0	0	0	0	0	0	0	0	0	0	0	0	0	0	0	0	0	0	8	0	0	0	0	0	0	0	0	0
OTU_850;size=3;	0	0	0	0	0	0	0	0	0	0	0	0	0	0	0	0	0	0	0	0	0	0	0	0	0	0	0	0	0	0	0	0	0	0	0	0	0	0	0	1	0	0	0	0	0	0	0	0	0
OTU_1061;size=2;	0	0	0	0	0	0	0	0	0	0	0	0	0	0	0	0	0	0	0	0	0	0	0	0	0	0	0	0	0	0	0	0	0	0	0	0	0	0	0	3	0	0	0	0	0	0	0	0	0
OTU_894;size=4;	0	0	0	0	0	0	0	0	0	0	0	0	0	0	0	0	0	0	0	0	0	0	0	0	0	0	0	0	0	0	0	0	0	0	0	0	0	0	0	1	0	0	0	0	0	0	0	0	0
OTU_858;size=3;	0	0	0	0	0	0	0	0	0	0	0	0	0	0	0	0	0	0	0	0	0	0	0	0	0	0	0	0	0	0	0	0	0	0	0	0	0	0	0	3	0	0	0	0	0	0	0	0	0
OTU_1081;size=2;	0	0	0	0	0	0	0	0	0	0	0	0	0	0	0	0	0	0	0	0	0	0	0	0	0	0	0	0	0	0	0	0	0	0	0	0	0	0	0	4	0	0	0	0	0	0	0	0	0
OTU_913;size=2;	0	0	0	0	0	0	0	0	0	0	0	0	0	0	0	0	0	0	0	0	0	0	0	0	0	0	0	0	0	0	0	0	0	0	0	0	0	0	0	2	0	0	0	0	0	0	0	0	0
OTU_550;size=23;	0	0	0	0	0	0	0	0	0	0	0	0	0	0	0	0	0	0	0	0	0	0	0	0	0	0	0	0	0	0	0	0	0	0	0	0	0	0	0	0	37	0	0	0	0	0	0	0	0
OTU_461;size=34;	0	0	0	0	0	0	0	0	0	0	0	0	0	0	0	0	0	0	0	0	0	0	0	0	0	0	0	0	0	0	0	0	0	0	0	0	0	0	0	0	0	19	0	0	0	0	0	0	0
OTU_685;size=6;	0	0	0	0	0	0	0	0	0	0	0	0	0	0	0	0	0	0	0	0	0	0	0	0	0	0	0	0	0	0	0	0	0	0	0	0	0	0	0	0	0	6	0	0	0	0	0	0	0
OTU_1022;size=2;	0	0	0	0	0	0	0	0	0	0	0	0	0	0	0	0	0	0	0	0	0	0	0	0	0	0	0	0	0	0	0	0	0	0	0	0	0	0	0	0	0	5	0	0	0	0	0	0	0
OTU_610;size=20;	0	0	0	0	0	0	0	0	0	0	0	0	0	0	0	0	0	0	0	0	0	0	0	0	0	0	0	0	0	0	0	0	0	0	0	0	0	0	0	0	0	0	8	0	0	0	0	0	0
OTU_843;size=5;	0	0	0	0	0	0	0	0	0	0	0	0	0	0	0	0	0	0	0	0	0	0	0	0	0	0	0	0	0	0	0	0	0	0	0	0	0	0	0	0	0	0	1	0	0	0	0	0	0
OTU_505;size=33;	0	0	0	0	0	0	0	0	0	0	0	0	0	0	0	0	0	0	0	0	0	0	0	0	0	0	0	0	0	0	0	0	0	0	0	0	0	0	0	0	0	0	0	19	0	0	0	0	0
OTU_216;size=353;	0	0	0	0	0	0	0	0	0	0	0	0	0	0	0	0	0	0	0	0	0	0	0	0	0	0	0	0	0	0	0	0	0	0	0	0	0	0	0	0	0	0	0	36	0	0	0	0	0
OTU_363;size=82;	0	0	0	0	0	0	0	0	0	0	0	0	0	0	0	0	0	0	0	0	0	0	0	0	0	0	0	0	0	0	0	0	0	0	0	0	0	0	0	0	0	0	0	23	0	0	0	0	0
OTU_142;size=869;	0	0	0	0	0	0	0	0	0	0	0	0	0	0	0	0	0	0	0	0	0	0	0	0	0	0	0	0	0	0	0	0	0	0	0	0	0	0	0	0	0	0	0	0	128	15	0	0	0
OTU_865;size=6;	0	0	0	0	0	0	0	0	0	0	0	0	0	0	0	0	0	0	0	0	0	0	0	0	0	0	0	0	0	0	0	0	0	0	0	0	0	0	0	0	0	0	0	0	0	8	0	0	0
OTU_1070;size=2;	0	0	0	0	0	0	0	0	0	0	0	0	0	0	0	0	0	0	0	0	0	0	0	0	0	0	0	0	0	0	0	0	0	0	0	0	0	0	0	0	0	0	0	0	0	9	0	0	0
OTU_652;size=9;	0	0	0	0	0	0	0	0	0	0	0	0	0	0	0	0	0	0	0	0	0	0	0	0	0	0	0	0	0	0	0	0	0	0	0	0	0	0	0	0	0	0	0	0	0	1	0	0	0
OTU_893;size=2;	0	0	0	0	0	0	0	0	0	0	0	0	0	0	0	0	0	0	0	0	0	0	0	0	0	0	0	0	0	0	0	0	0	0	0	0	0	0	0	0	0	0	0	0	0	11	0	0	0
OTU_938;size=8;	0	0	0	0	0	0	0	0	0	0	0	0	0	0	0	0	0	0	0	0	0	0	0	0	0	0	0	0	0	0	0	0	0	0	0	0	0	0	0	0	0	0	0	0	0	0	1	0	0
OTU_937;size=2;	0	0	0	0	0	0	0	0	0	0	0	0	0	0	0	0	0	0	0	0	0	0	0	0	0	0	0	0	0	0	0	0	0	0	0	0	0	0	0	0	0	0	0	0	0	0	0	2	0
OTU_395;size=83;	0	0	0	0	0	0	0	0	0	0	0	0	0	0	0	0	0	0	0	0	0	0	0	0	0	0	0	0	0	0	0	0	0	0	0	0	0	0	0	0	0	0	0	0	0	0	0	0	37
OTU_874;size=7;	0	0	0	0	0	0	0	0	0	0	0	0	0	0	0	0	0	0	0	0	0	0	0	0	0	0	0	0	0	0	0	0	0	0	0	0	0	0	0	0	0	0	0	0	0	0	0	0	0
OTU_827;size=6;	0	0	0	0	0	0	0	0	0	0	0	0	0	0	0	0	0	0	0	0	0	0	0	0	0	0	0	0	0	0	0	0	0	0	0	0	0	0	0	0	0	0	0	0	0	0	0	0	0
OTU_1075;size=2;	0	0	0	0	0	0	0	0	0	0	0	0	0	0	0	0	0	0	0	0	0	0	0	0	0	0	0	0	0	0	0	0	0	0	0	0	0	0	0	0	0	0	0	0	0	0	0	0	0
OTU_568;size=22;	0	0	0	0	0	0	0	0	0	0	0	0	0	0	0	0	0	0	0	0	0	0	0	0	0	0	0	0	0	0	0	0	0	0	0	0	0	0	0	0	0	0	0	0	0	0	0	0	0
OTU_190;size=417;	0	0	0	0	0	0	0	0	0	0	0	0	0	0	0	0	0	0	0	0	0	0	0	0	0	0	0	0	0	0	0	0	0	0	0	0	0	0	0	0	0	0	0	0	0	0	0	0	0
OTU_798;size=19;	0	0	0	0	0	0	0	0	0	0	0	0	0	0	0	0	0	0	0	0	0	0	0	0	0	0	0	0	0	0	0	0	0	0	0	0	0	0	0	0	0	0	0	0	0	0	0	0	0
OTU_714;size=18;	0	0	0	0	0	0	0	0	0	0	0	0	0	0	0	0	0	0	0	0	0	0	0	0	0	0	0	0	0	0	0	0	0	0	0	0	0	0	0	0	0	0	0	0	0	0	0	0	0
OTU_608;size=14;	0	0	0	0	0	0	0	0	0	0	0	0	0	0	0	0	0	0	0	0	0	0	0	0	0	0	0	0	0	0	0	0	0	0	0	0	0	0	0	0	0	0	0	0	0	0	0	0	0
OTU_402;size=82;	0	0	0	0	0	0	0	0	0	0	0	0	0	0	0	0	0	0	0	0	0	0	0	0	0	0	0	0	0	0	0	0	0	0	0	0	0	0	0	0	0	0	0	0	0	0	0	0	0
OTU_616;size=11;	0	0	0	0	0	0	0	0	0	0	0	0	0	0	0	0	0	0	0	0	0	0	0	0	0	0	0	0	0	0	0	0	0	0	0	0	0	0	0	0	0	0	0	0	0	0	0	0	0
OTU_832;size=5;	0	0	0	0	0	0	0	0	0	0	0	0	0	0	0	0	0	0	0	0	0	0	0	0	0	0	0	0	0	0	0	0	0	0	0	0	0	0	0	0	0	0	0	0	0	0	0	0	0
OTU_723;size=5;	0	0	0	0	0	0	0	0	0	0	0	0	0	0	0	0	0	0	0	0	0	0	0	0	0	0	0	0	0	0	0	0	0	0	0	0	0	0	0	0	0	0	0	0	0	0	0	0	0
OTU_805;size=3;	0	0	0	0	0	0	0	0	0	0	0	0	0	0	0	0	0	0	0	0	0	0	0	0	0	0	0	0	0	0	0	0	0	0	0	0	0	0	0	0	0	0	0	0	0	0	0	0	0
OTU_1008;size=2;	0	0	0	0	0	0	0	0	0	0	0	0	0	0	0	0	0	0	0	0	0	0	0	0	0	0	0	0	0	0	0	0	0	0	0	0	0	0	0	0	0	0	0	0	0	0	0	0	0
OTU_856;size=3;	0	0	0	0	0	0	0	0	0	0	0	0	0	0	0	0	0	0	0	0	0	0	0	0	0	0	0	0	0	0	0	0	0	0	0	0	0	0	0	0	0	0	0	0	0	0	0	0	0
OTU_416;size=54;	0	0	0	0	0	0	0	0	0	0	0	0	0	0	0	0	0	0	0	0	0	0	0	0	0	0	0	0	0	0	0	0	0	0	0	0	0	0	0	0	0	0	0	0	0	0	0	0	0
OTU_537;size=12;	0	0	0	0	0	0	0	0	0	0	0	0	0	0	0	0	0	0	0	0	0	0	0	0	0	0	0	0	0	0	0	0	0	0	0	0	0	0	0	0	0	0	0	0	0	0	0	0	0
OTU_1042;size=2;	0	0	0	0	0	0	0	0	0	0	0	0	0	0	0	0	0	0	0	0	0	0	0	0	0	0	0	0	0	0	0	0	0	0	0	0	0	0	0	0	0	0	0	0	0	0	0	0	0
OTU_1035;size=2;	0	0	0	0	0	0	0	0	0	0	0	0	0	0	0	0	0	0	0	0	0	0	0	0	0	0	0	0	0	0	0	0	0	0	0	0	0	0	0	0	0	0	0	0	0	0	0	0	0
OTU_673;size=11;	0	0	0	0	0	0	0	0	0	0	0	0	0	0	0	0	0	0	0	0	0	0	0	0	0	0	0	0	0	0	0	0	0	0	0	0	0	0	0	0	0	0	0	0	0	0	0	0	0
OTU_438;size=53;	0	0	0	0	0	0	0	0	0	0	0	0	0	0	0	0	0	0	0	0	0	0	0	0	0	0	0	0	0	0	0	0	0	0	0	0	0	0	0	0	0	0	0	0	0	0	0	0	0
OTU_296;size=194;	0	0	0	0	0	0	0	0	0	0	0	0	0	0	0	0	0	0	0	0	0	0	0	0	0	0	0	0	0	0	0	0	0	0	0	0	0	0	0	0	0	0	0	0	0	0	0	0	0
OTU_307;size=93;	0	0	0	0	0	0	0	0	0	0	0	0	0	0	0	0	0	0	0	0	0	0	0	0	0	0	0	0	0	0	0	0	0	0	0	0	0	0	0	0	0	0	0	0	0	0	0	0	0
OTU_674;size=9;	0	0	0	0	0	0	0	0	0	0	0	0	0	0	0	0	0	0	0	0	0	0	0	0	0	0	0	0	0	0	0	0	0	0	0	0	0	0	0	0	0	0	0	0	0	0	0	0	0
OTU_398;size=58;	0	0	0	0	0	0	0	0	0	0	0	0	0	0	0	0	0	0	0	0	0	0	0	0	0	0	0	0	0	0	0	0	0	0	0	0	0	0	0	0	0	0	0	0	0	0	0	0	0
OTU_590;size=21;	0	0	0	0	0	0	0	0	0	0	0	0	0	0	0	0	0	0	0	0	0	0	0	0	0	0	0	0	0	0	0	0	0	0	0	0	0	0	0	0	0	0	0	0	0	0	0	0	0
OTU_1011;size=2;	0	0	0	0	0	0	0	0	0	0	0	0	0	0	0	0	0	0	0	0	0	0	0	0	0	0	0	0	0	0	0	0	0	0	0	0	0	0	0	0	0	0	0	0	0	0	0	0	0
OTU_709;size=5;	0	0	0	0	0	0	0	0	0	0	0	0	0	0	0	0	0	0	0	0	0	0	0	0	0	0	0	0	0	0	0	0	0	0	0	0	0	0	0	0	0	0	0	0	0	0	0	0	0
OTU_232;size=477;	0	0	0	0	0	0	0	0	0	0	0	0	0	0	0	0	0	0	0	0	0	0	0	0	0	0	0	0	0	0	0	0	0	0	0	0	0	0	0	0	0	0	0	0	0	0	0	0	0
OTU_523;size=27;	0	0	0	0	0	0	0	0	0	0	0	0	0	0	0	0	0	0	0	0	0	0	0	0	0	0	0	0	0	0	0	0	0	0	0	0	0	0	0	0	0	0	0	0	0	0	0	0	0
OTU_1016;size=2;	0	0	0	0	0	0	0	0	0	0	0	0	0	0	0	0	0	0	0	0	0	0	0	0	0	0	0	0	0	0	0	0	0	0	0	0	0	0	0	0	0	0	0	0	0	0	0	0	0
OTU_347;size=65;	0	0	0	0	0	0	0	0	0	0	0	0	0	0	0	0	0	0	0	0	0	0	0	0	0	0	0	0	0	0	0	0	0	0	0	0	0	0	0	0	0	0	0	0	0	0	0	0	0
OTU_758;size=4;	0	0	0	0	0	0	0	0	0	0	0	0	0	0	0	0	0	0	0	0	0	0	0	0	0	0	0	0	0	0	0	0	0	0	0	0	0	0	0	0	0	0	0	0	0	0	0	0	0
OTU_645;size=16;	0	0	0	0	0	0	0	0	0	0	0	0	0	0	0	0	0	0	0	0	0	0	0	0	0	0	0	0	0	0	0	0	0	0	0	0	0	0	0	0	0	0	0	0	0	0	0	0	0
OTU_875;size=5;	0	0	0	0	0	0	0	0	0	0	0	0	0	0	0	0	0	0	0	0	0	0	0	0	0	0	0	0	0	0	0	0	0	0	0	0	0	0	0	0	0	0	0	0	0	0	0	0	0
OTU_889;size=2;	0	0	0	0	0	0	0	0	0	0	0	0	0	0	0	0	0	0	0	0	0	0	0	0	0	0	0	0	0	0	0	0	0	0	0	0	0	0	0	0	0	0	0	0	0	0	0	0	0
OTU_593;size=17;	0	0	0	0	0	0	0	0	0	0	0	0	0	0	0	0	0	0	0	0	0	0	0	0	0	0	0	0	0	0	0	0	0	0	0	0	0	0	0	0	0	0	0	0	0	0	0	0	0
OTU_311;size=156;	0	0	0	0	0	0	0	0	0	0	0	0	0	0	0	0	0	0	0	0	0	0	0	0	0	0	0	0	0	0	0	0	0	0	0	0	0	0	0	0	0	0	0	0	0	0	0	0	0
OTU_935;size=2;	0	0	0	0	0	0	0	0	0	0	0	0	0	0	0	0	0	0	0	0	0	0	0	0	0	0	0	0	0	0	0	0	0	0	0	0	0	0	0	0	0	0	0	0	0	0	0	0	0
OTU_972;size=2;	0	0	0	0	0	0	0	0	0	0	0	0	0	0	0	0	0	0	0	0	0	0	0	0	0	0	0	0	0	0	0	0	0	0	0	0	0	0	0	0	0	0	0	0	0	0	0	0	0
OTU_996;size=2;	0	0	0	0	0	0	0	0	0	0	0	0	0	0	0	0	0	0	0	0	0	0	0	0	0	0	0	0	0	0	0	0	0	0	0	0	0	0	0	0	0	0	0	0	0	0	0	0	0
OTU_845;size=5;	0	0	0	0	0	0	0	0	0	0	0	0	0	0	0	0	0	0	0	0	0	0	0	0	0	0	0	0	0	0	0	0	0	0	0	0	0	0	0	0	0	0	0	0	0	0	0	0	0
OTU_953;size=2;	0	0	0	0	0	0	0	0	0	0	0	0	0	0	0	0	0	0	0	0	0	0	0	0	0	0	0	0	0	0	0	0	0	0	0	0	0	0	0	0	0	0	0	0	0	0	0	0	0
OTU_968;size=2;	0	0	0	0	0	0	0	0	0	0	0	0	0	0	0	0	0	0	0	0	0	0	0	0	0	0	0	0	0	0	0	0	0	0	0	0	0	0	0	0	0	0	0	0	0	0	0	0	0
OTU_916;size=16;	0	0	0	0	0	0	0	0	0	0	0	0	0	0	0	0	0	0	0	0	0	0	0	0	0	0	0	0	0	0	0	0	0	0	0	0	0	0	0	0	0	0	0	0	0	0	0	0	0
OTU_637;size=7;	0	0	0	0	0	0	0	0	0	0	0	0	0	0	0	0	0	0	0	0	0	0	0	0	0	0	0	0	0	0	0	0	0	0	0	0	0	0	0	0	0	0	0	0	0	0	0	0	0
OTU_460;size=43;	0	0	0	0	0	0	0	0	0	0	0	0	0	0	0	0	0	0	0	0	0	0	0	0	0	0	0	0	0	0	0	0	0	0	0	0	0	0	0	0	0	0	0	0	0	0	0	0	0
OTU_966;size=2;	0	0	0	0	0	0	0	0	0	0	0	0	0	0	0	0	0	0	0	0	0	0	0	0	0	0	0	0	0	0	0	0	0	0	0	0	0	0	0	0	0	0	0	0	0	0	0	0	0
OTU_871;size=9;	0	0	0	0	0	0	0	0	0	0	0	0	0	0	0	0	0	0	0	0	0	0	0	0	0	0	0	0	0	0	0	0	0	0	0	0	0	0	0	0	0	0	0	0	0	0	0	0	0
OTU_663;size=11;	0	0	0	0	0	0	0	0	0	0	0	0	0	0	0	0	0	0	0	0	0	0	0	0	0	0	0	0	0	0	0	0	0	0	0	0	0	0	0	0	0	0	0	0	0	0	0	0	0
OTU_575;size=16;	0	0	0	0	0	0	0	0	0	0	0	0	0	0	0	0	0	0	0	0	0	0	0	0	0	0	0	0	0	0	0	0	0	0	0	0	0	0	0	0	0	0	0	0	0	0	0	0	0
OTU_415;size=54;	0	0	0	0	0	0	0	0	0	0	0	0	0	0	0	0	0	0	0	0	0	0	0	0	0	0	0	0	0	0	0	0	0	0	0	0	0	0	0	0	0	0	0	0	0	0	0	0	0
OTU_284;size=168;	0	0	0	0	0	0	0	0	0	0	0	0	0	0	0	0	0	0	0	0	0	0	0	0	0	0	0	0	0	0	0	0	0	0	0	0	0	0	0	0	0	0	0	0	0	0	0	0	0
OTU_877;size=3;	0	0	0	0	0	0	0	0	0	0	0	0	0	0	0	0	0	0	0	0	0	0	0	0	0	0	0	0	0	0	0	0	0	0	0	0	0	0	0	0	0	0	0	0	0	0	0	0	0
OTU_868;size=5;	0	0	0	0	0	0	0	0	0	0	0	0	0	0	0	0	0	0	0	0	0	0	0	0	0	0	0	0	0	0	0	0	0	0	0	0	0	0	0	0	0	0	0	0	0	0	0	0	0
OTU_220;size=704;	0	0	0	0	0	0	0	0	0	0	0	0	0	0	0	0	0	0	0	0	0	0	0	0	0	0	0	0	0	0	0	0	0	0	0	0	0	0	0	0	0	0	0	0	0	0	0	0	0
OTU_830;size=16;	0	0	0	0	0	0	0	0	0	0	0	0	0	0	0	0	0	0	0	0	0	0	0	0	0	0	0	0	0	0	0	0	0	0	0	0	0	0	0	0	0	0	0	0	0	0	0	0	0
OTU_487;size=31;	0	0	0	0	0	0	0	0	0	0	0	0	0	0	0	0	0	0	0	0	0	0	0	0	0	0	0	0	0	0	0	0	0	0	0	0	0	0	0	0	0	0	0	0	0	0	0	0	0
OTU_902;size=2;	0	0	0	0	0	0	0	0	0	0	0	0	0	0	0	0	0	0	0	0	0	0	0	0	0	0	0	0	0	0	0	0	0	0	0	0	0	0	0	0	0	0	0	0	0	0	0	0	0
OTU_379;size=69;	0	0	0	0	0	0	0	0	0	0	0	0	0	0	0	0	0	0	0	0	0	0	0	0	0	0	0	0	0	0	0	0	0	0	0	0	0	0	0	0	0	0	0	0	0	0	0	0	0
OTU_494;size=21;	0	0	0	0	0	0	0	0	0	0	0	0	0	0	0	0	0	0	0	0	0	0	0	0	0	0	0	0	0	0	0	0	0	0	0	0	0	0	0	0	0	0	0	0	0	0	0	0	0
OTU_588;size=13;	0	0	0	0	0	0	0	0	0	0	0	0	0	0	0	0	0	0	0	0	0	0	0	0	0	0	0	0	0	0	0	0	0	0	0	0	0	0	0	0	0	0	0	0	0	0	0	0	0
OTU_657;size=6;	0	0	0	0	0	0	0	0	0	0	0	0	0	0	0	0	0	0	0	0	0	0	0	0	0	0	0	0	0	0	0	0	0	0	0	0	0	0	0	0	0	0	0	0	0	0	0	0	0
OTU_995;size=2;	0	0	0	0	0	0	0	0	0	0	0	0	0	0	0	0	0	0	0	0	0	0	0	0	0	0	0	0	0	0	0	0	0	0	0	0	0	0	0	0	0	0	0	0	0	0	0	0	0
OTU_878;size=7;	0	0	0	0	0	0	0	0	0	0	0	0	0	0	0	0	0	0	0	0	0	0	0	0	0	0	0	0	0	0	0	0	0	0	0	0	0	0	0	0	0	0	0	0	0	0	0	0	0
OTU_1066;size=2;	0	0	0	0	0	0	0	0	0	0	0	0	0	0	0	0	0	0	0	0	0	0	0	0	0	0	0	0	0	0	0	0	0	0	0	0	0	0	0	0	0	0	0	0	0	0	0	0	0
OTU_954;size=2;	0	0	0	0	0	0	0	0	0	0	0	0	0	0	0	0	0	0	0	0	0	0	0	0	0	0	0	0	0	0	0	0	0	0	0	0	0	0	0	0	0	0	0	0	0	0	0	0	0
OTU_1045;size=2;	0	0	0	0	0	0	0	0	0	0	0	0	0	0	0	0	0	0	0	0	0	0	0	0	0	0	0	0	0	0	0	0	0	0	0	0	0	0	0	0	0	0	0	0	0	0	0	0	0
OTU_910;size=2;	0	0	0	0	0	0	0	0	0	0	0	0	0	0	0	0	0	0	0	0	0	0	0	0	0	0	0	0	0	0	0	0	0	0	0	0	0	0	0	0	0	0	0	0	0	0	0	0	0
OTU_564;size=21;	0	0	0	0	0	0	0	0	0	0	0	0	0	0	0	0	0	0	0	0	0	0	0	0	0	0	0	0	0	0	0	0	0	0	0	0	0	0	0	0	0	0	0	0	0	0	0	0	0
OTU_959;size=4;	0	0	0	0	0	0	0	0	0	0	0	0	0	0	0	0	0	0	0	0	0	0	0	0	0	0	0	0	0	0	0	0	0	0	0	0	0	0	0	0	0	0	0	0	0	0	0	0	0
OTU_580;size=31;	0	0	0	0	0	0	0	0	0	0	0	0	0	0	0	0	0	0	0	0	0	0	0	0	0	0	0	0	0	0	0	0	0	0	0	0	0	0	0	0	0	0	0	0	0	0	0	0	0
OTU_147;size=732;	0	0	0	0	0	0	0	0	0	0	0	0	0	0	0	0	0	0	0	0	0	0	0	0	0	0	0	0	0	0	0	0	0	0	0	0	0	0	0	0	0	0	0	0	0	0	0	0	0
OTU_412;size=46;	0	0	0	0	0	0	0	0	0	0	0	0	0	0	0	0	0	0	0	0	0	0	0	0	0	0	0	0	0	0	0	0	0	0	0	0	0	0	0	0	0	0	0	0	0	0	0	0	0
OTU_146;size=584;	0	0	0	0	0	0	0	0	0	0	0	0	0	0	0	0	0	0	0	0	0	0	0	0	0	0	0	0	0	0	0	0	0	0	0	0	0	0	0	0	0	0	0	0	0	0	0	0	0
OTU_407;size=35;	0	0	0	0	0	0	0	0	0	0	0	0	0	0	0	0	0	0	0	0	0	0	0	0	0	0	0	0	0	0	0	0	0	0	0	0	0	0	0	0	0	0	0	0	0	0	0	0	0
OTU_406;size=63;	0	0	0	0	0	0	0	0	0	0	0	0	0	0	0	0	0	0	0	0	0	0	0	0	0	0	0	0	0	0	0	0	0	0	0	0	0	0	0	0	0	0	0	0	0	0	0	0	0
OTU_560;size=25;	0	0	0	0	0	0	0	0	0	0	0	0	0	0	0	0	0	0	0	0	0	0	0	0	0	0	0	0	0	0	0	0	0	0	0	0	0	0	0	0	0	0	0	0	0	0	0	0	0
OTU_867;size=6;	0	0	0	0	0	0	0	0	0	0	0	0	0	0	0	0	0	0	0	0	0	0	0	0	0	0	0	0	0	0	0	0	0	0	0	0	0	0	0	0	0	0	0	0	0	0	0	0	0
OTU_440;size=46;	0	0	0	0	0	0	0	0	0	0	0	0	0	0	0	0	0	0	0	0	0	0	0	0	0	0	0	0	0	0	0	0	0	0	0	0	0	0	0	0	0	0	0	0	0	0	0	0	0
OTU_264;size=211;	0	0	0	0	0	0	0	0	0	0	0	0	0	0	0	0	0	0	0	0	0	0	0	0	0	0	0	0	0	0	0	0	0	0	0	0	0	0	0	0	0	0	0	0	0	0	0	0	0
OTU_932;size=2;	0	0	0	0	0	0	0	0	0	0	0	0	0	0	0	0	0	0	0	0	0	0	0	0	0	0	0	0	0	0	0	0	0	0	0	0	0	0	0	0	0	0	0	0	0	0	0	0	0
OTU_542;size=23;	0	0	0	0	0	0	0	0	0	0	0	0	0	0	0	0	0	0	0	0	0	0	0	0	0	0	0	0	0	0	0	0	0	0	0	0	0	0	0	0	0	0	0	0	0	0	0	0	0
OTU_777;size=4;	0	0	0	0	0	0	0	0	0	0	0	0	0	0	0	0	0	0	0	0	0	0	0	0	0	0	0	0	0	0	0	0	0	0	0	0	0	0	0	0	0	0	0	0	0	0	0	0	0
OTU_929;size=4;	0	0	0	0	0	0	0	0	0	0	0	0	0	0	0	0	0	0	0	0	0	0	0	0	0	0	0	0	0	0	0	0	0	0	0	0	0	0	0	0	0	0	0	0	0	0	0	0	0
OTU_847;size=3;	0	0	0	0	0	0	0	0	0	0	0	0	0	0	0	0	0	0	0	0	0	0	0	0	0	0	0	0	0	0	0	0	0	0	0	0	0	0	0	0	0	0	0	0	0	0	0	0	0
OTU_1006;size=2;	0	0	0	0	0	0	0	0	0	0	0	0	0	0	0	0	0	0	0	0	0	0	0	0	0	0	0	0	0	0	0	0	0	0	0	0	0	0	0	0	0	0	0	0	0	0	0	0	0
OTU_584;size=19;	0	0	0	0	0	0	0	0	0	0	0	0	0	0	0	0	0	0	0	0	0	0	0	0	0	0	0	0	0	0	0	0	0	0	0	0	0	0	0	0	0	0	0	0	0	0	0	0	0
OTU_654;size=10;	0	0	0	0	0	0	0	0	0	0	0	0	0	0	0	0	0	0	0	0	0	0	0	0	0	0	0	0	0	0	0	0	0	0	0	0	0	0	0	0	0	0	0	0	0	0	0	0	0
OTU_1024;size=2;	0	0	0	0	0	0	0	0	0	0	0	0	0	0	0	0	0	0	0	0	0	0	0	0	0	0	0	0	0	0	0	0	0	0	0	0	0	0	0	0	0	0	0	0	0	0	0	0	0
OTU_960;size=2;	0	0	0	0	0	0	0	0	0	0	0	0	0	0	0	0	0	0	0	0	0	0	0	0	0	0	0	0	0	0	0	0	0	0	0	0	0	0	0	0	0	0	0	0	0	0	0	0	0
OTU_964;size=2;	0	0	0	0	0	0	0	0	0	0	0	0	0	0	0	0	0	0	0	0	0	0	0	0	0	0	0	0	0	0	0	0	0	0	0	0	0	0	0	0	0	0	0	0	0	0	0	0	0
OTU_581;size=9;	0	0	0	0	0	0	0	0	0	0	0	0	0	0	0	0	0	0	0	0	0	0	0	0	0	0	0	0	0	0	0	0	0	0	0	0	0	0	0	0	0	0	0	0	0	0	0	0	0
OTU_691;size=6;	0	0	0	0	0	0	0	0	0	0	0	0	0	0	0	0	0	0	0	0	0	0	0	0	0	0	0	0	0	0	0	0	0	0	0	0	0	0	0	0	0	0	0	0	0	0	0	0	0
OTU_1032;size=2;	0	0	0	0	0	0	0	0	0	0	0	0	0	0	0	0	0	0	0	0	0	0	0	0	0	0	0	0	0	0	0	0	0	0	0	0	0	0	0	0	0	0	0	0	0	0	0	0	0
OTU_666;size=8;	0	0	0	0	0	0	0	0	0	0	0	0	0	0	0	0	0	0	0	0	0	0	0	0	0	0	0	0	0	0	0	0	0	0	0	0	0	0	0	0	0	0	0	0	0	0	0	0	0
OTU_1064;size=2;	0	0	0	0	0	0	0	0	0	0	0	0	0	0	0	0	0	0	0	0	0	0	0	0	0	0	0	0	0	0	0	0	0	0	0	0	0	0	0	0	0	0	0	0	0	0	0	0	0
OTU_950;size=2;	0	0	0	0	0	0	0	0	0	0	0	0	0	0	0	0	0	0	0	0	0	0	0	0	0	0	0	0	0	0	0	0	0	0	0	0	0	0	0	0	0	0	0	0	0	0	0	0	0
[truncated: 82 more columns]
